# Supplementary material for: Differential gene expression in response to eCry3.1Ab ingestion in an unselected and eCry3.1Ab-selected western corn rootworm (Diabrotica virgifera virgifera LeConte) population
Source: Sci Rep. 2019 Mar 20;9:4896. doi: 10.1038/s41598-019-41067-7 (PMC6427003; doi:10.1038/s41598-019-41067-7)
Supplement: Supplementary file 1 — Supplementary Dataset 1 [file 41598_2019_41067_MOESM1_ESM.xlsx]

## Sheet: RB vs RI 12h
Contig name	Sequence Length	Top Hit Accessary	Description	FDR	Log2FoldChange
comp85005_c1_seq5	444	No blastx hit	No blastx hit	0.0349579	-1.17539
comp25108_c0_seq1	252	No blastx hit	No blastx hit	0.0119073	-1.36662
comp84333_c0_seq1	1701	XP_972187.1	PREDICTED: facilitated trehalose transporter Tret1 [Tribolium castaneum]	0.0201861	-1.46524
comp77060_c2_seq1	221	EFA12961.1	Facilitated trehalose transporter Tret1-2 homolog-like Protein [Tribolium castaneum]	0.0308301	-1.5119
comp79597_c0_seq1	2413	XP_008194092.1	PREDICTED: probable multidrug resistance-associated protein lethal(2)03659 [Tribolium castaneum]	0.0348477	-1.60834
comp56315_c0_seq1	303	EDW35092.1	GL25421 [Drosophila persimilis]	0.00150448	-2.29483
comp92264_c2_seq1	2327	XP_015833143.1	PREDICTED: WD repeat-containing protein 47 isoform X3 [Tribolium castaneum]	0.0277748	0.88061
comp81295_c1_seq2	2671	XP_015833127.1	PREDICTED: uncharacterized protein LOC655748 [Tribolium castaneum]	0.0328855	0.976409
comp84268_c0_seq1	937	ADI61810.1	endonuclease-reverse transcriptase [Bombyx mori]	0.0416101	1.00212
comp74493_c0_seq1	733	AEE62625.1	unknown [Dendroctonus ponderosae]	0.0387214	1.01087
comp85325_c0_seq2	3783	XP_008196980.1	PREDICTED: dual 3',5'-cyclic-AMP and -GMP phosphodiesterase 11 isoform X2 [Tribolium castaneum]	0.0165829	1.06308
comp85466_c1_seq4	2268	KMQ92919.1	endonuclease-reverse transcriptase [Lasius niger]	0.0131657	1.07452
comp91329_c0_seq7	3862	XP_015834261.1	PREDICTED: indole-3-acetaldehyde oxidase isoform X1 [Tribolium castaneum]	0.0345579	1.08605
comp33243_c0_seq1	1511	No blastx hit	No blastx hit	0.0285007	1.09353
comp81295_c1_seq1	2898	XP_015833127.1	PREDICTED: uncharacterized protein LOC655748 [Tribolium castaneum]	0.0101876	1.1056
comp92545_c0_seq5	1592	No blastx hit	No blastx hit	0.0424881	1.11158
comp84247_c0_seq1	2088	XP_975115.1	PREDICTED: solute carrier family 25 member 36-A isoform X1 [Tribolium castaneum]	0.0203405	1.11233
comp92545_c0_seq2	1777	No blastx hit	No blastx hit	0.0146886	1.12951
comp79809_c0_seq1	1915	AEE63130.1	unknown [Dendroctonus ponderosae]	0.0014711	1.13835
comp69906_c0_seq2	2467	EFA01901.1	Fatty acid hydroxylase domain-containing protein 2-like Protein [Tribolium castaneum]	0.0110142	1.15031
comp87351_c9_seq1	2461	KMQ95932.1	endonuclease-reverse transcriptase [Lasius niger]	0.00958634	1.19507
comp80617_c0_seq1	2132	ENN76327.1	hypothetical protein YQE_07290, partial [Dendroctonus ponderosae]	0.00447978	1.19852
comp86996_c0_seq3	1426	AEV76946.1	putative juvenile hormone-inducible protein [Phyllotreta striolata]	0.0149628	1.21061
comp86277_c0_seq1	1481	XP_969309.1	PREDICTED: uncharacterized protein LOC657780 [Tribolium castaneum]	0.0376682	1.21481
comp76175_c0_seq1	1715	EFA07862.1	Putative inorganic phosphate cotransporter-like Protein [Tribolium castaneum]	0.0126219	1.22066
comp82251_c0_seq2	1899	ENN75098.1	hypothetical protein YQE_08411, partial [Dendroctonus ponderosae]	0.0108143	1.2278
comp90639_c0_seq2	1919	ERL91443.1	hypothetical protein D910_08773 [Dendroctonus ponderosae]	0.042563	1.25957
comp85940_c0_seq31	1095	No blastx hit	No blastx hit	0.0424881	1.27001
comp63857_c0_seq3	1666	XP_015838184.1	PREDICTED: phosphatidylserine decarboxylase proenzyme, mitochondrial isoform X3 [Tribolium castaneum]	0.00925361	1.27606
comp83063_c0_seq1	1958	EFA01538.1	4-coumarate--CoA ligase 1-like Protein [Tribolium castaneum]	0.00463381	1.29118
comp89663_c0_seq19	620	EFN86081.1	Histone-lysine N-methyltransferase SETMAR, partial [Harpegnathos saltator]	0.0315748	1.29604
comp12100_c0_seq1	1210	No blastx hit	No blastx hit	0.0308301	1.30774
comp80794_c0_seq1	2951	XP_015835503.1	PREDICTED: inter-alpha-trypsin inhibitor heavy chain H4 isoform X3 [Tribolium castaneum]	0.0241549	1.30788
comp89990_c2_seq1	1881	XP_015835100.1	PREDICTED: LOW QUALITY PROTEIN: glucose dehydrogenase [FAD, quinone] [Tribolium castaneum]	0.00897902	1.31012
comp80794_c0_seq2	2987	XP_008193328.1	PREDICTED: inter-alpha-trypsin inhibitor heavy chain H4 isoform X1 [Tribolium castaneum]	0.0255001	1.32315
comp33446_c1_seq1	534	XP_973980.1	PREDICTED: cAMP-responsive element-binding protein-like 2 [Tribolium castaneum]	0.0114991	1.32362
comp10109_c0_seq1	387	EFA01537.1	putative 4-coumarate--CoA ligase 3-like Protein [Tribolium castaneum]	0.0177322	1.3256
comp83539_c0_seq2	1739	ERL90557.1	hypothetical protein D910_07905 [Dendroctonus ponderosae]	0.0126219	1.34018
comp63857_c0_seq4	1289	XP_015838184.1	PREDICTED: phosphatidylserine decarboxylase proenzyme, mitochondrial isoform X3 [Tribolium castaneum]	0.0376682	1.3539
comp84381_c0_seq3	2003	EFA11344.1	hypothetical protein TcasGA2_TC010884 [Tribolium castaneum]	0.0349579	1.35572
comp83539_c0_seq1	1884	ERL90557.1	hypothetical protein D910_07905 [Dendroctonus ponderosae]	0.00924136	1.38694
comp93405_c0_seq3	1187	XP_008182878.1	PREDICTED: uncharacterized protein LOC103309376 [Acyrthosiphon pisum]	0.0204533	1.38777
comp33723_c0_seq2	954	KYB29016.1	Protein xmas-2-like Protein [Tribolium castaneum]	0.0268077	1.38904
comp86996_c0_seq4	1432	AEV76946.1	putative juvenile hormone-inducible protein [Phyllotreta striolata]	0.0330494	1.39286
comp94144_c0_seq2	2961	XP_008193598.1	PREDICTED: matrix metalloproteinase 1 isoform X2 [Tribolium castaneum]	0.0309146	1.40937
comp84535_c0_seq1	2202	AIY68353.1	esterase [Leptinotarsa decemlineata]	0.00462529	1.42961
comp90122_c0_seq4	3747	EFA04251.1	Cysteine and histidine-rich protein 1 homolog-like Protein [Tribolium castaneum]	0.0224143	1.4372
comp94144_c0_seq7	2905	NP_001157646.1	matrix metalloproteinase 1 isoform 1 precursor [Tribolium castaneum]	0.0177322	1.44281
comp92645_c0_seq16	1682	No blastx hit	No blastx hit	0.0126219	1.44771
comp78998_c0_seq1	1465	ENN80859.1	hypothetical protein YQE_02725, partial [Dendroctonus ponderosae]	0.00564247	1.44909
comp63857_c0_seq5	1506	XP_008200909.1	PREDICTED: phosphatidylserine decarboxylase proenzyme, mitochondrial isoform X1 [Tribolium castaneum]	0.0188103	1.47218
comp63857_c0_seq1	1370	XP_973284.2	PREDICTED: phosphatidylserine decarboxylase proenzyme, mitochondrial isoform X2 [Tribolium castaneum]	0.0398122	1.49458
comp82251_c0_seq1	1911	ENN75098.1	hypothetical protein YQE_08411, partial [Dendroctonus ponderosae]	0.00198318	1.49664
comp84381_c0_seq5	380	No blastx hit	No blastx hit	0.0102707	1.52192
comp94144_c0_seq8	2812	XP_008193597.1	PREDICTED: matrix metalloproteinase 1 isoform X1 [Tribolium castaneum]	0.0293374	1.5361
comp75154_c1_seq1	823	XP_011254448.1	PREDICTED: saccharopine dehydrogenase-like oxidoreductase [Camponotus floridanus]	0.0398122	1.54013
comp72663_c0_seq3	2036	ERL84692.1	hypothetical protein D910_02119 [Dendroctonus ponderosae]	0.0267676	1.54108
comp88251_c0_seq1	1717	ERL89502.1	hypothetical protein D910_06868 [Dendroctonus ponderosae]	0.0425924	1.54124
comp84195_c0_seq4	1870	XP_001810921.1	PREDICTED: F-box only protein 28 [Tribolium castaneum]	0.0428272	1.54374
comp90122_c0_seq3	3277	EFA04251.1	Cysteine and histidine-rich protein 1 homolog-like Protein [Tribolium castaneum]	0.00699064	1.54773
comp84335_c0_seq1	839	AEE62625.1	unknown [Dendroctonus ponderosae]	0.000407144	1.54876
comp90122_c0_seq5	3315	EFA04251.1	Cysteine and histidine-rich protein 1 homolog-like Protein [Tribolium castaneum]	0.00685616	1.55734
comp91200_c0_seq4	1353	XP_011684741.1	PREDICTED: uncharacterized protein LOC105448076 [Wasmannia auropunctata]	0.00239336	1.5592
comp94144_c0_seq9	2880	XP_008193599.1	PREDICTED: matrix metalloproteinase 1 isoform X4 [Tribolium castaneum]	0.0102707	1.5618
comp70782_c0_seq1	2169	ENN70298.1	hypothetical protein YQE_12809, partial [Dendroctonus ponderosae]	0.000262817	1.5655
comp94144_c0_seq6	2824	XP_008193597.1	PREDICTED: matrix metalloproteinase 1 isoform X1 [Tribolium castaneum]	0.0126219	1.57434
comp63857_c0_seq6	1368	XP_015838184.1	PREDICTED: phosphatidylserine decarboxylase proenzyme, mitochondrial isoform X3 [Tribolium castaneum]	0.0081431	1.58171
comp74770_c0_seq1	2076	XP_976452.1	PREDICTED: uncharacterized protein LOC663436 isoform X2 [Tribolium castaneum]	0.0264577	1.59998
comp94144_c0_seq1	2893	NP_001157646.1	matrix metalloproteinase 1 isoform 1 precursor [Tribolium castaneum]	0.00545126	1.60046
comp83665_c0_seq1	2269	AIY68384.1	putative alpha-esterase [Leptinotarsa decemlineata]	0.0349579	1.60422
comp84848_c2_seq12	373	No blastx hit	No blastx hit	0.0257072	1.61734
comp94144_c0_seq3	2868	XP_008193599.1	PREDICTED: matrix metalloproteinase 1 isoform X4 [Tribolium castaneum]	0.0126219	1.62583
comp83665_c0_seq2	2485	AIY68384.1	putative alpha-esterase [Leptinotarsa decemlineata]	0.0205328	1.63201
comp58212_c0_seq1	572	AIY68362.1	esterase [Leptinotarsa decemlineata]	0.00462984	1.64471
comp92645_c0_seq18	1272	No blastx hit	No blastx hit	0.0204533	1.64764
comp91495_c0_seq12	1546	XP_015837908.1	PREDICTED: interaptin [Tribolium castaneum]	0.0324163	1.6537
comp63857_c0_seq8	1449	XP_015838184.1	PREDICTED: phosphatidylserine decarboxylase proenzyme, mitochondrial isoform X3 [Tribolium castaneum]	0.0185076	1.68111
comp78880_c0_seq4	1692	EFA13018.1	shifted [Tribolium castaneum]	0.0309146	1.68877
comp89663_c0_seq10	500	EFN86081.1	Histone-lysine N-methyltransferase SETMAR, partial [Harpegnathos saltator]	0.0308237	1.70739
comp92948_c0_seq11	399	No blastx hit	No blastx hit	0.00520922	1.71767
comp87783_c0_seq1	2155	EFA06748.1	Facilitated trehalose transporter Tret1-2 homolog-like Protein [Tribolium castaneum]	0.0111673	1.72461
comp91200_c0_seq7	1420	XP_011684741.1	PREDICTED: uncharacterized protein LOC105448076 [Wasmannia auropunctata]	0.000194005	1.73162
comp108113_c0_seq1	225	No blastx hit	No blastx hit	0.0189414	1.73443
comp78903_c0_seq1	1111	EFA07951.1	Chaoptin-like Protein [Tribolium castaneum]	0.00586588	1.7363
comp85374_c1_seq1	1809	XP_015840070.1	PREDICTED: SEC14-like protein 3 isoform X1 [Tribolium castaneum]	0.0000223482	1.74644
comp90808_c3_seq6	2154	No blastx hit	No blastx hit	0.00362074	1.77949
comp63857_c0_seq7	1587	XP_008200909.1	PREDICTED: phosphatidylserine decarboxylase proenzyme, mitochondrial isoform X1 [Tribolium castaneum]	0.00479996	1.78548
comp91200_c0_seq2	1370	XP_011684741.1	PREDICTED: uncharacterized protein LOC105448076 [Wasmannia auropunctata]	0.0000746368	1.80101
comp102662_c0_seq1	361	XP_008193328.1	PREDICTED: inter-alpha-trypsin inhibitor heavy chain H4 isoform X1 [Tribolium castaneum]	0.00394335	1.81329
comp94555_c0_seq3	2770	XP_003245327.1	PREDICTED: uncharacterized protein LOC100571585 isoform X2 [Acyrthosiphon pisum]	0.017038	1.81502
comp86698_c0_seq1	2079	XP_972146.1	PREDICTED: matrix metalloproteinase-25 [Tribolium castaneum]	0.0204533	1.82205
comp92113_c1_seq1	2510	XP_975378.1	PREDICTED: lipase 3 [Tribolium castaneum]	0.0308237	1.82517
comp91200_c0_seq3	1403	XP_011684741.1	PREDICTED: uncharacterized protein LOC105448076 [Wasmannia auropunctata]	0.000213534	1.826
comp81903_c0_seq1	1174	ENN77426.1	hypothetical protein YQE_06251, partial [Dendroctonus ponderosae]	0.0347027	1.85369
comp77830_c0_seq1	2152	XP_008200244.1	PREDICTED: uncharacterized protein LOC660017 [Tribolium castaneum]	0.0204533	1.85932
comp63857_c0_seq2	1289	XP_973284.2	PREDICTED: phosphatidylserine decarboxylase proenzyme, mitochondrial isoform X2 [Tribolium castaneum]	0.00113568	1.87867
comp32384_c0_seq1	1740	KYB27302.1	hypothetical protein TcasGA2_TC033186 [Tribolium castaneum]	0.00399291	1.89788
comp123436_c0_seq1	245	No blastx hit	No blastx hit	0.00634775	1.92088
comp74415_c0_seq1	1380	EFA08453.1	D-arabinitol dehydrogenase 1-like Protein [Tribolium castaneum]	0.0268077	1.92472
comp12717_c0_seq1	1965	EEZ97917.1	Synaptic vesicle glycoprotein 2C-like Protein [Tribolium castaneum]	0.000338016	1.93823
comp62709_c0_seq1	2973	XP_008193182.1	PREDICTED: integrin beta-PS [Tribolium castaneum]	0.00226154	1.95312
comp86996_c0_seq1	1430	AEV76946.1	putative juvenile hormone-inducible protein [Phyllotreta striolata]	0.00439278	1.98068
comp90808_c3_seq4	2125	No blastx hit	No blastx hit	0.00270675	1.99968
comp65826_c0_seq2	704	EFA12375.1	hypothetical protein TcasGA2_TC002081 [Tribolium castaneum]	0.0397244	2.03027
comp100349_c0_seq1	264	No blastx hit	No blastx hit	0.0107077	2.05608
comp86996_c0_seq2	1425	AEV76946.1	putative juvenile hormone-inducible protein [Phyllotreta striolata]	0.000617887	2.0701
comp51033_c0_seq1	518	No blastx hit	No blastx hit	0.031744	2.07253
comp85831_c0_seq3	1864	KOB78427.1	Chitin-binding protein [Operophtera brumata]	0.00545126	2.08896
comp70911_c0_seq1	1050	No blastx hit	No blastx hit	0.0421718	2.09066
comp78667_c0_seq1	1197	XP_967390.1	PREDICTED: low density lipoprotein receptor adapter protein 1 [Tribolium castaneum]	0.0000125884	2.11212
comp82473_c0_seq1	757	No blastx hit	No blastx hit	0.01263	2.13257
comp85831_c0_seq10	1689	KOB78427.1	Chitin-binding protein [Operophtera brumata]	0.0185076	2.15423
comp94144_c0_seq5	2949	XP_008193598.1	PREDICTED: matrix metalloproteinase 1 isoform X2 [Tribolium castaneum]	0.0000125884	2.15531
comp85141_c0_seq1	2361	EFA12375.1	hypothetical protein TcasGA2_TC002081 [Tribolium castaneum]	0.000502597	2.15842
comp69348_c0_seq1	476	No blastx hit	No blastx hit	0.0299265	2.18157
comp76856_c0_seq1	1817	No blastx hit	No blastx hit	0.0237624	2.19103
comp85933_c4_seq17	981	AAW56441.1	PR-5-like protein [Diaprepes abbreviatus]	0.0303233	2.19478
comp70911_c0_seq2	1024	No blastx hit	No blastx hit	0.0175391	2.20941
comp87587_c3_seq1	2889	NP_001123908.1	cytochrome P450 CYP18A1 [Tribolium castaneum]	0.0203405	2.2162
comp83318_c0_seq3	473	No blastx hit	No blastx hit	0.00925361	2.22753
comp63353_c0_seq1	1676	AEE62418.1	unknown [Dendroctonus ponderosae]	0.00399567	2.23366
comp50822_c0_seq1	944	No blastx hit	No blastx hit	0.039252	2.24109
comp89280_c0_seq1	2107	ALP46203.1	esterase, partial [Diabrotica virgifera virgifera]	0.0000125884	2.24949
comp74683_c0_seq1	690	No blastx hit	No blastx hit	0.0000393944	2.2648
comp75758_c0_seq1	1114	XP_008191196.1	PREDICTED: UMP-CMP kinase 2, mitochondrial [Tribolium castaneum]	0.0264577	2.27462
comp31122_c0_seq1	417	ENN71467.1	hypothetical protein YQE_11884, partial [Dendroctonus ponderosae]	0.0328855	2.27565
comp91179_c1_seq12	1256	XP_014371867.1	PREDICTED: RNA-directed DNA polymerase from mobile element jockey-like [Papilio machaon]	0.0132953	2.28117
comp92387_c0_seq3	977	No blastx hit	No blastx hit	0.0101876	2.2912
comp36831_c0_seq1	224	No blastx hit	No blastx hit	0.0105405	2.29597
comp83318_c0_seq2	3008	No blastx hit	No blastx hit	0.0000430877	2.29713
comp17438_c0_seq1	449	EFA12375.1	hypothetical protein TcasGA2_TC002081 [Tribolium castaneum]	0.00556489	2.29978
comp83318_c0_seq1	2672	No blastx hit	No blastx hit	0.0000776154	2.30067
comp65826_c0_seq1	659	EFA12375.1	hypothetical protein TcasGA2_TC002081 [Tribolium castaneum]	0.010032	2.30714
comp85831_c0_seq2	1767	KOB78427.1	Chitin-binding protein [Operophtera brumata]	0.0203405	2.32157
comp83318_c1_seq1	448	No blastx hit	No blastx hit	0.00925361	2.32603
comp63611_c0_seq1	503	No blastx hit	No blastx hit	0.0425924	2.34814
comp88251_c1_seq1	409	ERL89502.1	hypothetical protein D910_06868 [Dendroctonus ponderosae]	0.00548695	2.34981
comp85831_c0_seq11	1103	KOB78427.1	Chitin-binding protein [Operophtera brumata]	0.0428272	2.37487
comp69348_c0_seq4	726	No blastx hit	No blastx hit	0.00399567	2.41528
comp86970_c1_seq9	1343	XP_008196012.2	PREDICTED: leucine-rich repeat-containing protein 70-like [Tribolium castaneum]	0.0419593	2.42045
comp90808_c3_seq5	1329	No blastx hit	No blastx hit	0.00201612	2.47392
comp77632_c0_seq1	1165	AEE61942.1	unknown [Dendroctonus ponderosae]	0.00223146	2.4758
comp82115_c0_seq1	356	EFA00847.2	UMP-CMP kinase 2, mitochondrial-like Protein [Tribolium castaneum]	0.0126219	2.47618
comp69348_c0_seq2	625	No blastx hit	No blastx hit	0.000659079	2.48119
comp70911_c0_seq5	460	No blastx hit	No blastx hit	0.0281236	2.49115
comp87080_c0_seq23	741	No blastx hit	No blastx hit	0.0189414	2.49879
comp50918_c1_seq1	552	XP_011862943.1	PREDICTED: CD59 glycoprotein-like [Vollenhovia emeryi]	0.0254633	2.52462
comp91179_c1_seq9	1155	KMQ95932.1	endonuclease-reverse transcriptase [Lasius niger]	0.0204776	2.58335
comp12155_c0_seq1	418	XP_968079.1	PREDICTED: xanthine dehydrogenase [Tribolium castaneum]	0.0240331	2.60243
comp86829_c1_seq2	1097	CAE47497.1	cathepsin L-like proteinase [Diabrotica virgifera virgifera]	0.0428272	2.6088
comp52574_c0_seq1	413	No blastx hit	No blastx hit	0.00150448	2.60905
comp74415_c0_seq2	1042	EFA08453.1	D-arabinitol dehydrogenase 1-like Protein [Tribolium castaneum]	0.00988401	2.61349
comp86970_c1_seq2	1346	XP_008196012.2	PREDICTED: leucine-rich repeat-containing protein 70-like [Tribolium castaneum]	0.0254633	2.6196
comp85596_c0_seq1	2966	XP_011341537.1	PREDICTED: ATP-binding cassette sub-family A member 5-like isoform X1 [Cerapachys biroi]	0.015246	2.65981
comp86829_c4_seq1	225	CAE47497.1	cathepsin L-like proteinase [Diabrotica virgifera virgifera]	0.0328855	2.67262
comp85207_c0_seq1	1181	AEV76946.1	putative juvenile hormone-inducible protein [Phyllotreta striolata]	0.0478753	2.71257
comp82115_c1_seq1	1274	ERL91820.1	hypothetical protein D910_09145 [Dendroctonus ponderosae]	0.000209734	2.7513
comp49387_c0_seq1	316	XP_015835503.1	PREDICTED: inter-alpha-trypsin inhibitor heavy chain H4 isoform X3 [Tribolium castaneum]	0.0267676	2.79336
comp62663_c0_seq1	1520	XP_008199531.1	PREDICTED: uncharacterized protein LOC103314688 [Tribolium castaneum]	0.0203405	2.80401
comp86970_c1_seq8	1344	XP_008196012.2	PREDICTED: leucine-rich repeat-containing protein 70-like [Tribolium castaneum]	0.0329239	2.80555
comp91206_c0_seq4	1653	No blastx hit	No blastx hit	0.00642307	2.80622
comp90463_c1_seq2	1461	KMQ92919.1	endonuclease-reverse transcriptase [Lasius niger]	0.0159594	2.82476
comp31773_c0_seq1	292	No blastx hit	No blastx hit	0.0173099	2.8444
comp79431_c0_seq1	1204	ERL84574.1	hypothetical protein D910_02003 [Dendroctonus ponderosae]	0.00520922	2.85155
comp69348_c0_seq3	577	No blastx hit	No blastx hit	0.0000393944	2.86683
comp84294_c0_seq27	1655	KYB28554.1	hypothetical protein TcasGA2_TC034604 [Tribolium castaneum]	0.034746	2.87616
comp75310_c0_seq1	765	No blastx hit	No blastx hit	0.00564247	2.89076
comp1341_c0_seq1	226	AMK48553.1	chitin binding peritrophin-a domain, partial [Rhynchophorus ferrugineus]	0.00330538	2.91308
comp50918_c2_seq1	374	No blastx hit	No blastx hit	0.0126219	2.91427
comp91224_c0_seq1	2514	EEZ98738.2	hypothetical protein TcasGA2_TC001293 [Tribolium castaneum]	0.00399567	2.95315
comp80632_c0_seq1	1328	KYB29432.1	Protein slit-like Protein [Tribolium castaneum]	0.00958291	2.95798
comp91224_c0_seq2	2473	EEZ98738.2	hypothetical protein TcasGA2_TC001293 [Tribolium castaneum]	0.00198318	2.9754
comp58782_c0_seq1	457	KYB29432.1	Protein slit-like Protein [Tribolium castaneum]	0.0148583	2.97607
comp105893_c0_seq1	431	ACU00113.1	peritrophic membrane protein 4 [Holotrichia oblita]	0.0130539	2.97955
comp104465_c0_seq1	372	No blastx hit	No blastx hit	0.0000223482	3.00012
comp92324_c0_seq10	650	XP_014272948.1	PREDICTED: uncharacterized protein LOC106678734 [Halyomorpha halys]	0.000209734	3.07273
comp91179_c1_seq6	1133	No blastx hit	No blastx hit	0.000820747	3.14021
comp86299_c0_seq11	541	No blastx hit	No blastx hit	0.00114829	3.15837
comp63527_c0_seq2	498	AMK48553.1	chitin binding peritrophin-a domain, partial [Rhynchophorus ferrugineus]	0.000294566	3.16988
comp33868_c0_seq1	1082	EFA02765.1	Transposable element Tc3 transposase-like Protein [Tribolium castaneum]	0.000754667	3.17497
comp86308_c1_seq1	452	XP_015835503.1	PREDICTED: inter-alpha-trypsin inhibitor heavy chain H4 isoform X3 [Tribolium castaneum]	0.00037373	3.19987
comp86308_c0_seq1	2775	XP_008193328.1	PREDICTED: inter-alpha-trypsin inhibitor heavy chain H4 isoform X1 [Tribolium castaneum]	0.0000186452	3.2764
comp86449_c4_seq1	344	No blastx hit	No blastx hit	0.00220431	3.30355
comp80818_c0_seq1	949	No blastx hit	No blastx hit	0.0000403706	3.30594
comp16742_c0_seq1	259	EFA04008.2	Inter-alpha-trypsin inhibitor heavy chain H4-like Protein [Tribolium castaneum]	0.00367003	3.36061
comp84294_c0_seq16	1869	KYB28554.1	hypothetical protein TcasGA2_TC034604 [Tribolium castaneum]	0.00190145	3.37084
comp86829_c3_seq1	215	CAE47497.1	cathepsin L-like proteinase [Diabrotica virgifera virgifera]	0.00958634	3.40897
comp33350_c0_seq1	1069	XP_002030206.1	GM25311 [Drosophila sechellia]	0.000642347	3.41718
comp73627_c0_seq1	503	KYB29432.1	Protein slit-like Protein [Tribolium castaneum]	0.000574876	3.44795
comp83758_c0_seq2	809	No blastx hit	No blastx hit	0.00238326	3.50368
comp54053_c0_seq1	260	XP_008193326.1	PREDICTED: inter-alpha-trypsin inhibitor heavy chain H4 isoform X2 [Tribolium castaneum]	0.0204533	3.55694
comp64770_c0_seq1	470	ERL91287.1	hypothetical protein D910_08620 [Dendroctonus ponderosae]	0.0000403706	3.56111
comp94989_c0_seq1	500	No blastx hit	No blastx hit	0.0100165	3.56437
comp77526_c1_seq1	2712	EFA04008.2	Inter-alpha-trypsin inhibitor heavy chain H4-like Protein [Tribolium castaneum]	0.00000778905	3.5734
comp110556_c0_seq1	351	XP_015836303.1	PREDICTED: inter-alpha-trypsin inhibitor heavy chain H4-like [Tribolium castaneum]	0.000147598	3.59096
comp31773_c0_seq2	392	No blastx hit	No blastx hit	0.00842811	3.63606
comp77526_c1_seq2	2682	XP_008193328.1	PREDICTED: inter-alpha-trypsin inhibitor heavy chain H4 isoform X1 [Tribolium castaneum]	0.000024623	3.64211
comp73627_c0_seq2	386	KYB29432.1	Protein slit-like Protein [Tribolium castaneum]	0.00000778905	3.65638
comp73048_c0_seq2	733	XP_012157237.1	PREDICTED: perlucin [Ceratitis capitata]	0.00551477	3.67961
comp73012_c0_seq1	1756	XP_008197191.1	PREDICTED: putative inorganic phosphate cotransporter isoform X1 [Tribolium castaneum]	0.0266072	3.6798
comp64770_c0_seq3	902	EFA04008.2	Inter-alpha-trypsin inhibitor heavy chain H4-like Protein [Tribolium castaneum]	0.00000000163522	3.68984
comp63565_c0_seq1	505	No blastx hit	No blastx hit	0.00017617	3.72539
comp64770_c0_seq2	932	EFA04008.2	Inter-alpha-trypsin inhibitor heavy chain H4-like Protein [Tribolium castaneum]	0.00000000892637	3.74525
comp91903_c3_seq3	702	No blastx hit	No blastx hit	0.0303233	3.78019
comp73048_c0_seq4	771	XP_002065996.1	uncharacterized protein Dwil_GK21163 [Drosophila willistoni]	0.0000108693	3.81324
comp43868_c0_seq1	332	No blastx hit	No blastx hit	0.0000430877	3.90635
comp73048_c0_seq5	728	XP_002065996.1	uncharacterized protein Dwil_GK21163 [Drosophila willistoni]	0.0000430877	4.01805
comp91184_c0_seq1	4392	KDR18732.1	Xanthine dehydrogenase [Zootermopsis nevadensis]	0.0000000803825	4.04324
comp89468_c1_seq14	1296	XP_015929125.1	PREDICTED: tissue factor pathway inhibitor-like, partial [Parasteatoda tepidariorum]	0.00000852876	4.07515
comp81527_c0_seq1	1930	EFA03414.1	Aromatic-L-amino-acid decarboxylase-like Protein [Tribolium castaneum]	0.00000778905	4.20662
comp70911_c0_seq3	491	No blastx hit	No blastx hit	0.0003062	4.25268
comp103178_c0_seq1	234	BAF49605.1	chitinase [Monochamus alternatus]	0.00580476	4.30982
comp91184_c0_seq4	4375	XP_015439503.1	PREDICTED: xanthine dehydrogenase [Dufourea novaeangliae]	0.000000134563	4.34521
comp73172_c0_seq1	671	ERL88633.1	hypothetical protein D910_06018 [Dendroctonus ponderosae]	0.000507406	4.51269
comp98861_c0_seq1	213	KRT81312.1	VWA domain-containing protein [Oryctes borbonicus]	0.0234146	4.53097
comp83767_c2_seq8	1646	No blastx hit	No blastx hit	0.00394335	4.60567
comp91699_c2_seq5	799	EFA07372.2	hypothetical protein TcasGA2_TC016347 [Tribolium castaneum]	0.000277677	4.66243
comp81207_c0_seq1	1314	BAM69188.1	hypothetical protein [Lutzomyia ayacuchensis]	0.0000000985896	4.87023
comp87660_c0_seq1	360	EFA10939.1	putative chitinase 3-like Protein [Tribolium castaneum]	0.00000110287	4.88209
comp89878_c2_seq2	1012	No blastx hit	No blastx hit	0.00000986924	4.9373
comp89468_c1_seq8	909	ENN79982.1	hypothetical protein YQE_03576, partial [Dendroctonus ponderosae]	0.0000430877	4.98615
comp13084_c1_seq1	399	BAF49605.1	chitinase [Monochamus alternatus]	0.00000958738	5.05729
comp12930_c0_seq1	835	No blastx hit	No blastx hit	0.0000394121	5.09159
comp73048_c0_seq8	730	XP_012157237.1	PREDICTED: perlucin [Ceratitis capitata]	0.000000556931	5.13254
comp92324_c0_seq21	504	No blastx hit	No blastx hit	0.0000776154	5.14742
comp73048_c0_seq3	690	XP_012157237.1	PREDICTED: perlucin [Ceratitis capitata]	0.000000000884513	5.20833
comp91699_c2_seq3	923	XP_975752.1	PREDICTED: uncharacterized protein LOC655909 isoform X1 [Tribolium castaneum]	0.00000986924	5.21382
comp91699_c1_seq1	297	EFA07372.2	hypothetical protein TcasGA2_TC016347 [Tribolium castaneum]	0.00405761	5.284
comp91699_c2_seq2	283	XP_966436.1	PREDICTED: uncharacterized protein LOC655909 isoform X2 [Tribolium castaneum]	0.000525515	5.49543
comp87660_c1_seq1	1711	EFA10939.1	putative chitinase 3-like Protein [Tribolium castaneum]	0.0000206685	5.68853
comp110515_c0_seq1	295	No blastx hit	No blastx hit	0.000128078	5.77399
comp33465_c0_seq1	271	No blastx hit	No blastx hit	0.00000986924	5.83411
comp20475_c0_seq1	341	CAA77014.1	chitinase [Phaedon cochleariae]	0.00113568	5.90411
comp13084_c0_seq1	957	CAA77014.1	chitinase [Phaedon cochleariae]	0.000608835	6.07754
comp95074_c0_seq1	532	No blastx hit	No blastx hit	0.0118394	6.48672
comp63527_c0_seq1	414	AMK48553.1	chitin binding peritrophin-a domain, partial [Rhynchophorus ferrugineus]	0.000000000884513	6.59478
comp74536_c0_seq1	918	No blastx hit	No blastx hit	0.000000130536	7.55725

## Sheet: SB vs SI 12h
Contig name	Sequence Length	Top Hit Accessary	Description	FDR	Log2FoldChange
comp86678_c2_seq2	1078	CCH14900.1	endonuclease-reverse transcriptase [Blattella germanica]	0.000000000514484	-5.3824
comp88339_c1_seq1	2491	No blastx hit	No blastx hit	0.000807854	-5.37421
comp79647_c0_seq1	1421	XP_014365539.1	PREDICTED: RNA-directed DNA polymerase from mobile element jockey-like [Papilio machaon]	0.00000482325	-5.06027
comp86678_c0_seq1	364	No blastx hit	No blastx hit	0.00178158	-4.84683
comp71033_c0_seq2	834	No blastx hit	No blastx hit	0.0000151479	-4.69722
comp81082_c1_seq1	790	No blastx hit	No blastx hit	0.00000421153	-4.66895
comp82788_c8_seq1	768	No blastx hit	No blastx hit	0.0000138322	-4.62475
comp93193_c0_seq1	814	ABZ79692.1	encapsulation-relating protein [Diabrotica virgifera virgifera]	0.00160078	-4.54771
comp71033_c0_seq4	879	No blastx hit	No blastx hit	0.0000000369741	-4.51118
comp76351_c0_seq1	420	ABZ79692.1	encapsulation-relating protein [Diabrotica virgifera virgifera]	0.00000000145906	-4.38052
comp83799_c0_seq1	1081	ABZ79692.1	encapsulation-relating protein [Diabrotica virgifera virgifera]	0.0000000158151	-4.109
comp76381_c0_seq4	269	EFA06749.1	Facilitated trehalose transporter Tret1-2 homolog-like Protein [Tribolium castaneum]	0.000125004	-4.05536
comp64967_c1_seq2	1937	ERL85293.1	hypothetical protein D910_02714 [Dendroctonus ponderosae]	0.034219	-4.01891
comp85217_c0_seq1	1718	EFA12961.1	Facilitated trehalose transporter Tret1-2 homolog-like Protein [Tribolium castaneum]	0.00000000317986	-3.99095
comp76351_c0_seq3	354	ABZ79692.1	encapsulation-relating protein [Diabrotica virgifera virgifera]	0.000000496494	-3.91922
comp89543_c0_seq1	2205	KMQ92919.1	endonuclease-reverse transcriptase [Lasius niger]	0.000069248	-3.85405
comp89425_c2_seq1	1621	AJE75670.1	putative glycosyl hydrolase [Chrysomela lapponica]	0.0000111969	-3.75903
comp76351_c0_seq5	325	ABZ79692.1	encapsulation-relating protein [Diabrotica virgifera virgifera]	0.000000246379	-3.75308
comp83799_c2_seq1	469	ABZ79692.1	encapsulation-relating protein [Diabrotica virgifera virgifera]	0.00000416237	-3.71366
comp90852_c2_seq13	1545	BAK38647.1	unnamed protein product [Tribolium castaneum]	0.00000223574	-3.61326
comp50984_c0_seq1	566	No blastx hit	No blastx hit	0.0016217	-3.60035
comp86609_c0_seq1	1720	XP_015836416.1	PREDICTED: cytochrome P450 307a1 [Tribolium castaneum]	0.00237503	-3.52997
comp89425_c1_seq1	431	AJE75670.1	putative glycosyl hydrolase [Chrysomela lapponica]	0.000509207	-3.50566
comp93165_c5_seq1	1682	KMQ91586.1	endonuclease-reverse transcriptase [Lasius niger]	0.00100651	-3.49965
comp86678_c2_seq1	1139	CCH14900.1	endonuclease-reverse transcriptase [Blattella germanica]	0.0000046362	-3.48532
comp76351_c0_seq2	477	ABZ79692.1	encapsulation-relating protein [Diabrotica virgifera virgifera]	0.000000254457	-3.47471
comp71033_c1_seq1	555	No blastx hit	No blastx hit	0.00081716	-3.44608
comp71033_c0_seq3	1507	No blastx hit	No blastx hit	0.0000116459	-3.4396
comp90852_c2_seq3	1537	XP_014371867.1	PREDICTED: RNA-directed DNA polymerase from mobile element jockey-like [Papilio machaon]	0.0000562861	-3.43017
comp77060_c2_seq2	864	AEE62953.1	unknown [Dendroctonus ponderosae]	0.00000018796	-3.335
comp87556_c0_seq2	415	ABZ79692.1	encapsulation-relating protein [Diabrotica virgifera virgifera]	0.00159204	-3.32393
comp88339_c1_seq6	2522	No blastx hit	No blastx hit	0.00312122	-3.31473
comp76381_c0_seq1	250	EFA06748.1	Facilitated trehalose transporter Tret1-2 homolog-like Protein [Tribolium castaneum]	0.0000645582	-3.27469
comp50859_c0_seq1	945	ABZ79692.1	encapsulation-relating protein [Diabrotica virgifera virgifera]	0.0000065932	-3.25681
comp78144_c0_seq1	813	No blastx hit	No blastx hit	0.0000000507939	-3.25516
comp71033_c0_seq1	1552	No blastx hit	No blastx hit	0.0000000859635	-3.22907
comp87016_c0_seq5	1692	EFA06747.1	Facilitated trehalose transporter Tret1-2 homolog-like Protein [Tribolium castaneum]	0.000000973414	-3.17158
comp96672_c0_seq1	248	EFA06747.1	Facilitated trehalose transporter Tret1-2 homolog-like Protein [Tribolium castaneum]	0.000145222	-3.16171
comp91854_c1_seq2	598	No blastx hit	No blastx hit	0.00000191935	-3.14754
comp82428_c0_seq1	1198	AHJ09934.1	glycoside hydrolase family 28 [Diabrotica virgifera virgifera]	0.0000884164	-3.05202
comp87016_c0_seq6	1259	EFA06747.1	Facilitated trehalose transporter Tret1-2 homolog-like Protein [Tribolium castaneum]	0.00000446469	-3.03152
comp87556_c0_seq1	911	ABZ79692.1	encapsulation-relating protein [Diabrotica virgifera virgifera]	0.0000179084	-3.01871
comp87064_c0_seq1	380	No blastx hit	No blastx hit	0.0409506	-3.00858
comp94785_c0_seq1	459	No blastx hit	No blastx hit	0.0000000195687	-2.97208
comp67445_c0_seq1	1107	No blastx hit	No blastx hit	0.000397238	-2.96609
comp32733_c0_seq1	770	KMQ86439.1	endonuclease-reverse transcriptase [Lasius niger]	0.008269	-2.90408
comp87016_c0_seq4	1699	EFA06747.1	Facilitated trehalose transporter Tret1-2 homolog-like Protein [Tribolium castaneum]	0.0000017544	-2.89219
comp94640_c0_seq10	1423	XP_015914959.1	PREDICTED: uncharacterized protein LOC107445134, partial [Parasteatoda tepidariorum]	0.000522129	-2.82129
comp56315_c0_seq1	303	EDW35092.1	GL25421 [Drosophila persimilis]	0.0000184689	-2.8092
comp85947_c0_seq1	2275	AEB91339.1	salicyl alcohol oxidase paralog 1 [Chrysomela lapponica]	0.00000482325	-2.7833
comp119591_c0_seq1	244	No blastx hit	No blastx hit	0.000208384	-2.73866
comp91532_c1_seq1	646	No blastx hit	No blastx hit	0.0144735	-2.72529
comp74622_c0_seq1	2276	XP_972532.1	PREDICTED: glucose dehydrogenase [FAD, quinone] [Tribolium castaneum]	0.000000000162451	-2.71757
comp71774_c0_seq2	1657	XP_014246509.1	PREDICTED: uncharacterized protein LOC106664932 [Cimex lectularius]	0.00027393	-2.70708
comp81172_c0_seq1	582	No blastx hit	No blastx hit	0.00208213	-2.69768
comp87016_c0_seq3	1668	EFA06747.1	Facilitated trehalose transporter Tret1-2 homolog-like Protein [Tribolium castaneum]	0.00000178526	-2.6351
comp89508_c0_seq5	2724	XP_008200757.1	PREDICTED: histone-arginine methyltransferase CARMER isoform X1 [Tribolium castaneum]	0.0000301747	-2.6323
comp63594_c0_seq1	760	No blastx hit	No blastx hit	0.000000194969	-2.58318
comp93193_c0_seq2	1926	ABZ79692.1	encapsulation-relating protein [Diabrotica virgifera virgifera]	0.00103806	-2.529
comp85813_c0_seq2	1806	ENN81255.1	hypothetical protein YQE_02349, partial [Dendroctonus ponderosae]	0.000278199	-2.51066
comp80002_c0_seq1	1697	ENN83076.1	hypothetical protein YQE_00562, partial [Dendroctonus ponderosae]	0.0356223	-2.48981
comp93645_c1_seq13	2849	XP_013199885.1	PREDICTED: uncharacterized protein LOC106142604 [Amyelois transitella]	0.0000871511	-2.48433
comp117224_c0_seq1	286	AHF27413.1	putative sugar transporter 1 [Phaedon cochleariae]	0.00168761	-2.47513
comp88269_c3_seq1	3564	XP_013200639.1	PREDICTED: uncharacterized protein LOC106143167 [Amyelois transitella]	0.0000162605	-2.45104
comp85519_c1_seq1	3381	XP_008201220.1	PREDICTED: nucleoporin NDC1 isoform X1 [Tribolium castaneum]	0.00000117174	-2.40666
comp83822_c0_seq1	1215	ENN77947.1	hypothetical protein YQE_05624, partial [Dendroctonus ponderosae]	0.00010879	-2.39294
comp74616_c0_seq4	1261	ENN77426.1	hypothetical protein YQE_06251, partial [Dendroctonus ponderosae]	0.0000296546	-2.38986
comp106873_c0_seq1	415	No blastx hit	No blastx hit	0.0000102878	-2.38543
comp77671_c0_seq1	1837	AHF27413.1	putative sugar transporter 1 [Phaedon cochleariae]	0.0000465613	-2.38364
comp68541_c0_seq3	868	XP_014483416.1	PREDICTED: G1	0.00107001	-2.36856
comp93085_c0_seq1	1063	No blastx hit	No blastx hit	0.000000402654	-2.36385
comp85211_c0_seq1	293	No blastx hit	No blastx hit	0.000826277	-2.35821
comp92861_c0_seq4	906	No blastx hit	No blastx hit	0.0110355	-2.35428
comp75274_c0_seq1	1754	EFA12856.1	cytochrome P450 345A1 [Tribolium castaneum]	0.00188011	-2.34883
comp91492_c1_seq1	325	AFI56547.1	endogenous endoglucanase [Diabrotica virgifera virgifera]	0.000425682	-2.33968
comp64490_c2_seq1	559	No blastx hit	No blastx hit	0.0150767	-2.33377
comp89349_c0_seq1	1594	No blastx hit	No blastx hit	0.0000146499	-2.33237
comp71408_c0_seq1	5006	EEZ97178.2	hypothetical protein TcasGA2_TC004365 [Tribolium castaneum]	0.000229535	-2.32256
comp80812_c0_seq5	290	No blastx hit	No blastx hit	0.00228831	-2.30989
comp91492_c1_seq3	347	AFI56547.1	endogenous endoglucanase [Diabrotica virgifera virgifera]	0.000414658	-2.29908
comp91373_c0_seq2	875	XP_016656329.1	PREDICTED: uncharacterized protein LOC100570001 isoform X1 [Acyrthosiphon pisum]	0.00000111163	-2.29712
comp85361_c1_seq1	1785	XP_008199081.1	PREDICTED: heterogeneous nuclear ribonucleoprotein 27C isoform X5 [Tribolium castaneum]	0.000000254457	-2.28913
comp92012_c6_seq3	2113	No blastx hit	No blastx hit	0.0169466	-2.28586
comp13218_c0_seq1	293	No blastx hit	No blastx hit	0.00200478	-2.28477
comp98513_c0_seq1	483	EFZ16503.1	hypothetical protein SINV_06119, partial [Solenopsis invicta]	0.000000281401	-2.27454
comp89805_c0_seq1	442	No blastx hit	No blastx hit	0.00000061003	-2.27281
comp7346_c0_seq1	644	EAT41638.1	AAEL006741-PA [Aedes aegypti]	0.0000047682	-2.26399
comp92558_c1_seq6	626	No blastx hit	No blastx hit	0.000640113	-2.25658
comp20388_c0_seq1	465	No blastx hit	No blastx hit	0.0000000154074	-2.25631
comp74616_c0_seq2	1148	ENN77426.1	hypothetical protein YQE_06251, partial [Dendroctonus ponderosae]	0.00000521425	-2.24994
comp94148_c5_seq7	3294	EFA04396.1	ATPase family AAA domain-containing protein 3-like Protein [Tribolium castaneum]	0.00000000302773	-2.24894
comp89524_c0_seq8	3629	KFM80148.1	Nucleic-acid-binding protein from transposon X-element, partial [Stegodyphus mimosarum]	0.000639221	-2.21767
comp86305_c0_seq1	1440	XP_013785550.1	PREDICTED: uncharacterized protein LOC106469594 [Limulus polyphemus]	0.00220672	-2.20906
comp83340_c0_seq1	3477	EFA05495.2	hypothetical protein TcasGA2_TC015680 [Tribolium castaneum]	0.000238923	-2.209
comp84564_c0_seq36	5036	XP_008192045.1	PREDICTED: serine	0.000443212	-2.19439
comp85361_c1_seq15	1761	XP_008199081.1	PREDICTED: heterogeneous nuclear ribonucleoprotein 27C isoform X5 [Tribolium castaneum]	0.00000668864	-2.19282
comp108299_c0_seq1	393	ERL84269.1	hypothetical protein D910_01650 [Dendroctonus ponderosae]	0.000200288	-2.19268
comp94048_c1_seq9	8756	XP_008191052.1	PREDICTED: serine-protein kinase ATM isoform X2 [Tribolium castaneum]	0.000123187	-2.18043
comp21755_c0_seq1	423	No blastx hit	No blastx hit	0.0000000322699	-2.17922
comp83645_c0_seq3	4036	AMS38359.1	hypothetical protein [Bactrocera tryoni]	0.0341007	-2.17308
comp63706_c0_seq4	691	AAS93748.1	RE15268p [Drosophila melanogaster]	0.0106864	-2.1641
comp87064_c1_seq2	1140	No blastx hit	No blastx hit	0.000000000129042	-2.16403
comp33729_c0_seq1	322	No blastx hit	No blastx hit	0.0394701	-2.15304
comp91373_c0_seq6	3103	XP_016656329.1	PREDICTED: uncharacterized protein LOC100570001 isoform X1 [Acyrthosiphon pisum]	0.000000594699	-2.1419
comp51071_c0_seq1	979	ENN71201.1	hypothetical protein YQE_12130, partial [Dendroctonus ponderosae]	0.0000282064	-2.13772
comp82274_c0_seq1	1598	ADF18553.1	endonuclease-reverse transcriptase [Bombyx mori]	0.00418944	-2.13724
comp89774_c0_seq1	2023	EFA00803.1	Protein arginine N-methyltransferase 5-like Protein [Tribolium castaneum]	0.000000000930094	-2.13491
comp76484_c0_seq1	278	KRT79499.1	hypothetical protein AMK59_6974 [Oryctes borbonicus]	0.00200903	-2.13147
comp77820_c0_seq1	345	No blastx hit	No blastx hit	0.00189626	-2.12772
comp85361_c1_seq6	2011	KYB24982.1	Heterogeneous nuclear ribonucleoprotein 27C-like Protein [Tribolium castaneum]	0.0000000062931	-2.12616
comp45162_c0_seq1	371	No blastx hit	No blastx hit	0.0148381	-2.11484
comp92962_c3_seq2	449	No blastx hit	No blastx hit	0.000000253884	-2.11286
comp93193_c0_seq4	1419	ABZ79692.1	encapsulation-relating protein [Diabrotica virgifera virgifera]	0.00507946	-2.10379
comp85361_c1_seq19	1839	XP_008199081.1	PREDICTED: heterogeneous nuclear ribonucleoprotein 27C isoform X5 [Tribolium castaneum]	0.000000194702	-2.1011
comp87016_c0_seq1	1181	EFA06747.1	Facilitated trehalose transporter Tret1-2 homolog-like Protein [Tribolium castaneum]	0.000345009	-2.10017
comp86287_c1_seq3	1367	KRT78170.1	hypothetical protein AMK59_7458 [Oryctes borbonicus]	0.000349212	-2.09978
comp34909_c0_seq1	328	ENN74650.1	hypothetical protein YQE_08767, partial [Dendroctonus ponderosae]	0.0000000400657	-2.09929
comp80812_c0_seq3	295	No blastx hit	No blastx hit	0.0000248411	-2.0991
comp90934_c1_seq2	1179	No blastx hit	No blastx hit	0.02184	-2.09843
comp85361_c1_seq5	2079	KRT86181.1	RNA binding protein [Oryctes borbonicus]	0.000000298038	-2.09686
comp91492_c0_seq1	860	AFI56547.1	endogenous endoglucanase [Diabrotica virgifera virgifera]	0.00286603	-2.09659
comp84980_c0_seq10	448	No blastx hit	No blastx hit	0.000433873	-2.09206
comp82202_c1_seq1	753	No blastx hit	No blastx hit	0.000620312	-2.08097
comp25108_c0_seq1	252	No blastx hit	No blastx hit	0.000000565754	-2.07765
comp77639_c0_seq1	5515	XP_015436995.1	PREDICTED: RNA-directed DNA polymerase from mobile element jockey-like [Dufourea novaeangliae]	0.000000254457	-2.07622
comp77885_c0_seq2	1057	XP_015838254.1	PREDICTED: uncharacterized protein LOC103313346 [Tribolium castaneum]	0.00186289	-2.07593
comp87330_c0_seq13	873	KZC12688.1	hypothetical protein WN55_04156 [Dufourea novaeangliae]	0.000145222	-2.07487
comp54754_c0_seq1	722	EEZ98786.1	hypothetical protein TcasGA2_TC001350 [Tribolium castaneum]	0.00000211378	-2.06435
comp87064_c1_seq1	1007	No blastx hit	No blastx hit	0.0000000367482	-2.05886
comp82788_c2_seq1	223	No blastx hit	No blastx hit	0.000351654	-2.05714
comp68803_c0_seq1	377	KYM93660.1	hypothetical protein ALC62_15739 [Cyphomyrmex costatus]	0.00000000214951	-2.05422
comp94048_c1_seq7	8740	XP_008191052.1	PREDICTED: serine-protein kinase ATM isoform X2 [Tribolium castaneum]	0.000000714205	-2.05063
comp88568_c2_seq6	1441	No blastx hit	No blastx hit	0.0216526	-2.04969
comp89209_c1_seq4	1186	NP_001153722.1	SAP domain containing ribonucleoprotein [Tribolium castaneum]	0.000327306	-2.04725
comp85361_c1_seq21	1829	XP_008199081.1	PREDICTED: heterogeneous nuclear ribonucleoprotein 27C isoform X5 [Tribolium castaneum]	0.00000584272	-2.03793
comp70336_c1_seq1	246	No blastx hit	No blastx hit	0.00136558	-2.03354
comp85361_c1_seq4	2157	KRT86181.1	RNA binding protein [Oryctes borbonicus]	0.000000515385	-2.03293
comp91373_c0_seq1	2592	XP_016656329.1	PREDICTED: uncharacterized protein LOC100570001 isoform X1 [Acyrthosiphon pisum]	0.00000025171	-2.02962
comp73228_c0_seq1	259	AKH49596.1	beta-actin, partial [Mastotermes darwiniensis]	0.00000320243	-2.02938
comp85361_c1_seq17	1883	XP_008199081.1	PREDICTED: heterogeneous nuclear ribonucleoprotein 27C isoform X5 [Tribolium castaneum]	0.0000445106	-2.02858
comp92166_c0_seq1	3353	XP_008194552.2	PREDICTED: probable RNA-directed DNA polymerase from transposon X-element, partial [Tribolium castaneum]	0.000000608373	-2.02388
comp94770_c0_seq1	833	No blastx hit	No blastx hit	0.000404832	-2.02129
comp79653_c0_seq2	1695	AEE62736.1	unknown [Dendroctonus ponderosae]	0.0095465	-2.01783
comp73228_c1_seq1	327	XP_015438128.1	PREDICTED: actin, partial [Dufourea novaeangliae]	0.0000284646	-2.01584
comp89805_c1_seq5	2703	XP_012277729.1	PREDICTED: uncharacterized protein LOC105698243 [Orussus abietinus]	0.000000000127078	-2.01238
comp85073_c0_seq2	1690	No blastx hit	No blastx hit	0.0216335	-2.01138
comp71094_c0_seq1	278	No blastx hit	No blastx hit	0.000036003	-2.01051
comp89230_c0_seq14	844	No blastx hit	No blastx hit	0.000443212	-2.01012
comp86336_c0_seq5	1322	No blastx hit	No blastx hit	0.0000133555	-2.00276
comp91373_c0_seq5	2336	XP_016656329.1	PREDICTED: uncharacterized protein LOC100570001 isoform X1 [Acyrthosiphon pisum]	0.0000046672	-2.00257
comp90568_c1_seq1	1211	XP_014371867.1	PREDICTED: RNA-directed DNA polymerase from mobile element jockey-like [Papilio machaon]	0.0000388898	-2.00012
comp91492_c1_seq2	324	AFI56547.1	endogenous endoglucanase [Diabrotica virgifera virgifera]	0.00506933	-1.99711
comp63374_c0_seq1	1363	XP_972325.1	PREDICTED: nidogen-1 [Tribolium castaneum]	0.00000885583	-1.99565
comp63374_c0_seq2	4358	XP_972325.1	PREDICTED: nidogen-1 [Tribolium castaneum]	0.000125004	-1.9942
comp81379_c0_seq5	879	No blastx hit	No blastx hit	0.0000294486	-1.99366
comp84100_c3_seq4	1085	No blastx hit	No blastx hit	0.00266152	-1.99249
comp49761_c0_seq1	921	No blastx hit	No blastx hit	0.0011404	-1.97524
comp85066_c0_seq1	1684	No blastx hit	No blastx hit	0.00415022	-1.97307
comp104947_c0_seq1	223	KYB28092.1	Lipase 1-like protein [Tribolium castaneum]	0.00755788	-1.97114
comp87404_c1_seq2	1616	No blastx hit	No blastx hit	0.0192448	-1.96753
comp83645_c0_seq2	1320	EFA03332.2	Larval cuticle protein 5-like Protein [Tribolium castaneum]	0.0000139567	-1.96642
comp90045_c2_seq11	1617	No blastx hit	No blastx hit	0.0283454	-1.95979
comp85005_c1_seq4	360	No blastx hit	No blastx hit	0.00124244	-1.94674
comp87749_c0_seq5	974	No blastx hit	No blastx hit	0.000226202	-1.94491
comp89594_c1_seq4	890	No blastx hit	No blastx hit	0.0000178605	-1.93849
comp91827_c0_seq1	4617	No blastx hit	No blastx hit	0.0000030023	-1.93767
comp85361_c1_seq16	1907	XP_008199081.1	PREDICTED: heterogeneous nuclear ribonucleoprotein 27C isoform X5 [Tribolium castaneum]	0.000000304037	-1.93667
comp86855_c0_seq8	2529	CCH14900.1	endonuclease-reverse transcriptase [Blattella germanica]	0.000230673	-1.93607
comp21304_c0_seq1	600	No blastx hit	No blastx hit	0.000000711233	-1.93534
comp89230_c0_seq5	938	No blastx hit	No blastx hit	0.0000197719	-1.93534
comp85211_c0_seq3	731	XP_969867.1	PREDICTED: probable phospholipid hydroperoxide glutathione peroxidase [Tribolium castaneum]	0.000000645064	-1.93447
comp12964_c0_seq1	305	KZS04523.1	Beta-actin protein 2 [Daphnia magna]	0.0000118941	-1.93386
comp93165_c4_seq2	564	No blastx hit	No blastx hit	0.000059879	-1.93383
comp85361_c1_seq12	1957	KYB24982.1	Heterogeneous nuclear ribonucleoprotein 27C-like Protein [Tribolium castaneum]	0.000000973414	-1.92591
comp94401_c0_seq2	5174	KMQ86241.1	hypothetical protein RF55_14823 [Lasius niger]	0.0084879	-1.92502
comp87016_c0_seq7	1062	EFA06749.1	Facilitated trehalose transporter Tret1-2 homolog-like Protein [Tribolium castaneum]	0.00489201	-1.92362
comp82788_c4_seq1	269	No blastx hit	No blastx hit	0.000397865	-1.92317
comp90210_c0_seq2	2121	XP_013775770.1	PREDICTED: RNA-directed DNA polymerase from mobile element jockey-like [Limulus polyphemus]	0.00694965	-1.92292
comp91373_c0_seq7	2578	XP_016656329.1	PREDICTED: uncharacterized protein LOC100570001 isoform X1 [Acyrthosiphon pisum]	0.00000198879	-1.92203
comp92534_c2_seq11	1423	ERL87756.1	hypothetical protein D910_05145 [Dendroctonus ponderosae]	0.00694354	-1.92113
comp89944_c2_seq2	699	No blastx hit	No blastx hit	0.0000490606	-1.9198
comp82134_c0_seq6	797	No blastx hit	No blastx hit	0.0000137202	-1.91925
comp85361_c1_seq23	2133	KYB24982.1	Heterogeneous nuclear ribonucleoprotein 27C-like Protein [Tribolium castaneum]	0.00000174115	-1.91889
comp83645_c0_seq1	1603	EFA03332.2	Larval cuticle protein 5-like Protein [Tribolium castaneum]	0.000000443679	-1.91808
comp94420_c0_seq3	435	No blastx hit	No blastx hit	0.000111176	-1.91779
comp74616_c0_seq1	1181	ENN77426.1	hypothetical protein YQE_06251, partial [Dendroctonus ponderosae]	0.0000951289	-1.91496
comp91420_c2_seq1	2645	ERL85458.1	hypothetical protein D910_02877 [Dendroctonus ponderosae]	0.000489276	-1.91411
comp89805_c1_seq6	2206	XP_012277729.1	PREDICTED: uncharacterized protein LOC105698243 [Orussus abietinus]	0.0000000981269	-1.91266
comp90045_c2_seq17	1649	No blastx hit	No blastx hit	0.026962	-1.91172
comp50593_c0_seq1	1157	EFA11337.1	Werner Syndrome-like exonuclease [Tribolium castaneum]	0.000516689	-1.9085
comp85146_c1_seq1	282	AEE62448.1	unknown [Dendroctonus ponderosae]	0.000595857	-1.90648
comp112461_c0_seq1	276	No blastx hit	No blastx hit	0.0000402659	-1.90041
comp87184_c1_seq1	940	XP_013141188.1	PREDICTED: endocuticle structural glycoprotein SgAbd-2-like [Papilio polytes]	0.00177474	-1.90022
comp86924_c5_seq1	619	No blastx hit	No blastx hit	0.0383053	-1.89777
comp81379_c0_seq2	1307	XP_011164136.1	PREDICTED: uncharacterized protein LOC105198959 [Solenopsis invicta]	0.0000154836	-1.89563
comp93165_c4_seq1	458	No blastx hit	No blastx hit	0.0000677451	-1.8956
comp89259_c0_seq1	1495	XP_011169356.1	PREDICTED: uncharacterized protein LOC105202492 [Solenopsis invicta]	0.00572133	-1.8954
comp94401_c0_seq3	5163	KMQ86241.1	hypothetical protein RF55_14823 [Lasius niger]	0.0225349	-1.89527
comp81379_c0_seq4	1385	XP_011164136.1	PREDICTED: uncharacterized protein LOC105198959 [Solenopsis invicta]	0.0000207448	-1.89396
comp89230_c0_seq16	673	No blastx hit	No blastx hit	0.00000728498	-1.89024
comp85361_c1_seq14	2211	KRT86181.1	RNA binding protein [Oryctes borbonicus]	0.000000095353	-1.88775
comp94172_c2_seq4	2199	No blastx hit	No blastx hit	0.00000805363	-1.88559
comp81379_c0_seq3	1371	XP_011164136.1	PREDICTED: uncharacterized protein LOC105198959 [Solenopsis invicta]	0.0000146499	-1.88434
comp51006_c0_seq1	443	XP_013119380.1	PREDICTED: perlucin-like [Stomoxys calcitrans]	0.000775539	-1.88307
comp77885_c0_seq1	1446	ENN76932.1	hypothetical protein YQE_06579, partial [Dendroctonus ponderosae]	0.0011596	-1.87941
comp65478_c0_seq2	456	No blastx hit	No blastx hit	0.00147702	-1.87723
comp54754_c0_seq2	360	AEE62084.1	unknown [Dendroctonus ponderosae]	0.00249028	-1.87687
comp94522_c1_seq1	642	No blastx hit	No blastx hit	0.00217963	-1.87629
comp88580_c0_seq2	3947	XP_016656329.1	PREDICTED: uncharacterized protein LOC100570001 isoform X1 [Acyrthosiphon pisum]	0.00000149337	-1.87421
comp85146_c0_seq1	1195	XP_967435.1	PREDICTED: uncharacterized protein LOC655780 isoform X1 [Tribolium castaneum]	0.000000421765	-1.8734
comp91373_c0_seq3	2853	XP_016656329.1	PREDICTED: uncharacterized protein LOC100570001 isoform X1 [Acyrthosiphon pisum]	0.0000103109	-1.8728
comp82525_c0_seq1	1703	EEZ98786.1	hypothetical protein TcasGA2_TC001350 [Tribolium castaneum]	0.000000566194	-1.871
comp94777_c0_seq1	553	No blastx hit	No blastx hit	0.0000469847	-1.86991
comp88110_c0_seq4	1391	No blastx hit	No blastx hit	0.0000802792	-1.86928
comp90522_c0_seq1	3805	AFU25672.1	Na+,K+ ATPase alpha-subunit 2 [Cyrtepistomus castaneus]	0.000000487269	-1.86904
comp83242_c0_seq1	2031	XP_008199357.1	PREDICTED: uncharacterized protein LOC657053 isoform X1 [Tribolium castaneum]	0.00017782	-1.86546
comp82457_c7_seq1	1998	ERL89273.1	hypothetical protein D910_06646 [Dendroctonus ponderosae]	0.0000580035	-1.86408
comp93911_c0_seq6	3345	XP_008198021.1	PREDICTED: constitutive coactivator of PPAR-gamma-like protein 1 isoform X2 [Tribolium castaneum]	0.0000146528	-1.86353
comp93138_c1_seq1	742	EFA12077.1	Transposable element Tc3 transposase-like Protein [Tribolium castaneum]	0.0128062	-1.8608
comp85361_c1_seq9	2089	KYB24981.1	Heterogeneous nuclear ribonucleoprotein 27C-like Protein [Tribolium castaneum]	0.000000760458	-1.85918
comp93252_c0_seq1	1805	No blastx hit	No blastx hit	0.0000187487	-1.85823
comp79416_c0_seq1	1263	No blastx hit	No blastx hit	0.00554376	-1.85393
comp79679_c0_seq2	1262	KRT78170.1	hypothetical protein AMK59_7458 [Oryctes borbonicus]	0.00511911	-1.85373
comp94522_c1_seq3	1404	No blastx hit	No blastx hit	0.00000000236184	-1.85313
comp92166_c0_seq6	5256	XP_015436995.1	PREDICTED: RNA-directed DNA polymerase from mobile element jockey-like [Dufourea novaeangliae]	0.000000345331	-1.85151
comp82134_c0_seq5	1009	No blastx hit	No blastx hit	0.0000107771	-1.85091
comp102133_c0_seq1	589	KRT78684.1	hypothetical protein AMK59_7155, partial [Oryctes borbonicus]	0.0000227343	-1.84723
comp111901_c0_seq1	275	KDR12166.1	Putative tricarboxylate transport protein, mitochondrial, partial [Zootermopsis nevadensis]	0.00564816	-1.84605
comp60294_c0_seq1	1505	No blastx hit	No blastx hit	0.0211731	-1.84399
comp91912_c1_seq21	2113	XP_014292674.1	PREDICTED: uncharacterized protein LOC106691424 [Halyomorpha halys]	0.000498894	-1.84158
comp108704_c0_seq1	371	AFU25696.1	Na+,K+ ATPase alpha-subunit 2, partial [Tetraopes tetrophthalmus]	0.00037036	-1.84129
comp88580_c0_seq1	3959	XP_016656329.1	PREDICTED: uncharacterized protein LOC100570001 isoform X1 [Acyrthosiphon pisum]	0.0000038062	-1.84052
comp76218_c0_seq1	1921	KYB29868.1	G1	0.0120562	-1.84049
comp71535_c0_seq1	1117	ADI24142.1	hypothetical protein [Diabrotica virgifera virgifera]	0.000959725	-1.83852
comp94172_c2_seq7	2370	No blastx hit	No blastx hit	0.0000519219	-1.83756
comp85211_c0_seq4	560	No blastx hit	No blastx hit	0.000122963	-1.83661
comp13180_c0_seq1	929	No blastx hit	No blastx hit	0.000153656	-1.83635
comp84867_c0_seq4	633	XP_015837541.1	PREDICTED: uncharacterized MFS-type transporter C09D4.1-like [Tribolium castaneum]	0.0467145	-1.83561
comp94172_c2_seq5	2356	No blastx hit	No blastx hit	0.0000457971	-1.83507
comp82134_c0_seq4	421	No blastx hit	No blastx hit	0.00000435849	-1.83323
comp85361_c1_seq18	1961	XP_008199081.1	PREDICTED: heterogeneous nuclear ribonucleoprotein 27C isoform X5 [Tribolium castaneum]	0.0000227343	-1.83276
comp81379_c0_seq1	1449	XP_011164136.1	PREDICTED: uncharacterized protein LOC105198959 [Solenopsis invicta]	0.0000122726	-1.83079
comp82134_c0_seq1	1385	No blastx hit	No blastx hit	0.0000137202	-1.83046
comp92052_c1_seq3	289	No blastx hit	No blastx hit	0.000931596	-1.82856
comp50848_c0_seq1	1795	No blastx hit	No blastx hit	0.0000164159	-1.82812
comp77945_c0_seq1	3757	ALE20557.1	PI3K21B [Leptinotarsa decemlineata]	0.00000223605	-1.82743
comp92850_c0_seq1	3770	XP_015834033.1	PREDICTED: uncharacterized protein LOC658718 isoform X3 [Tribolium castaneum]	0.00000148283	-1.82359
comp82134_c0_seq2	944	No blastx hit	No blastx hit	0.0000192881	-1.8232
comp91841_c0_seq4	1952	ERL87767.1	hypothetical protein D910_05156 [Dendroctonus ponderosae]	0.0000434224	-1.82121
comp86806_c0_seq2	485	No blastx hit	No blastx hit	0.000905057	-1.82093
comp14562_c0_seq1	470	No blastx hit	No blastx hit	0.0000154836	-1.81879
comp82788_c1_seq1	380	No blastx hit	No blastx hit	0.00109285	-1.81856
comp93511_c3_seq4	832	No blastx hit	No blastx hit	0.00564816	-1.81733
comp94172_c2_seq3	2215	No blastx hit	No blastx hit	0.0000100565	-1.81208
comp94522_c1_seq2	5339	KMQ85359.1	leucine-rich repeat-containing protein [Lasius niger]	0.000000201418	-1.80951
comp94172_c2_seq1	1774	No blastx hit	No blastx hit	0.00138203	-1.80683
comp93278_c0_seq3	668	XP_008191202.1	PREDICTED: maternal protein tudor isoform X1 [Tribolium castaneum]	0.00000000758151	-1.80653
comp82134_c0_seq3	356	No blastx hit	No blastx hit	0.0000249508	-1.80427
comp94172_c2_seq8	1655	No blastx hit	No blastx hit	0.00165744	-1.80371
comp84313_c2_seq1	2226	XP_972583.1	PREDICTED: small nuclear ribonucleoprotein Sm D3 [Tribolium castaneum]	0.0000000338678	-1.80333
comp73222_c0_seq1	605	ALR72491.1	odorant binding protein 3 [Colaphellus bowringi]	0.0402049	-1.80269
comp92166_c0_seq2	5358	KFM64962.1	putative RNA-directed DNA polymerase from transposon X-element, partial [Stegodyphus mimosarum]	0.00000109505	-1.80265
comp80815_c0_seq2	332	No blastx hit	No blastx hit	0.000805773	-1.80167
comp26488_c0_seq1	785	No blastx hit	No blastx hit	0.000207483	-1.79726
comp85005_c1_seq3	366	No blastx hit	No blastx hit	0.0000962369	-1.79721
comp6794_c0_seq1	340	No blastx hit	No blastx hit	0.00015133	-1.79681
comp93229_c0_seq2	953	KMQ92919.1	endonuclease-reverse transcriptase [Lasius niger]	0.00237846	-1.79494
comp85361_c1_seq11	2035	KYB24981.1	Heterogeneous nuclear ribonucleoprotein 27C-like Protein [Tribolium castaneum]	0.00000573919	-1.7896
comp85628_c3_seq1	876	No blastx hit	No blastx hit	0.000583855	-1.78763
comp112342_c0_seq1	305	No blastx hit	No blastx hit	0.00508222	-1.78713
comp93274_c0_seq3	3955	ENN73697.1	hypothetical protein YQE_09694, partial [Dendroctonus ponderosae]	0.000107868	-1.78614
comp89320_c2_seq3	431	No blastx hit	No blastx hit	0.000905057	-1.78346
comp95186_c0_seq1	444	No blastx hit	No blastx hit	0.0000348362	-1.78309
comp84050_c4_seq1	1939	XP_015835497.1	PREDICTED: casein kinase II subunit alpha isoform X1 [Tribolium castaneum]	0.0000000187385	-1.78294
comp91092_c0_seq2	4360	EFA05696.1	translocase of outer membrane 34 [Tribolium castaneum]	0.000000011776	-1.77697
comp85361_c1_seq20	1707	XP_008199081.1	PREDICTED: heterogeneous nuclear ribonucleoprotein 27C isoform X5 [Tribolium castaneum]	0.000108953	-1.77448
comp83161_c1_seq9	623	No blastx hit	No blastx hit	0.0213354	-1.77442
comp93193_c0_seq3	1225	ABZ79692.1	encapsulation-relating protein [Diabrotica virgifera virgifera]	0.0268313	-1.77407
comp85005_c1_seq5	444	No blastx hit	No blastx hit	0.000000141877	-1.77379
comp50863_c0_seq1	922	No blastx hit	No blastx hit	0.000009568	-1.7728
comp87016_c0_seq2	724	EFA06747.1	Facilitated trehalose transporter Tret1-2 homolog-like Protein [Tribolium castaneum]	0.00246877	-1.77089
comp82232_c0_seq1	1219	EFA04271.1	Ribonuclease H2 subunit B-like Protein [Tribolium castaneum]	0.00369405	-1.76668
comp75865_c0_seq1	1890	AEE63570.1	unknown [Dendroctonus ponderosae]	0.00000427194	-1.76519
comp92574_c0_seq1	4429	EFA06912.2	hypothetical protein TcasGA2_TC009861 [Tribolium castaneum]	0.0164191	-1.76488
comp84658_c3_seq1	338	EFA01007.1	TRM112-like protein [Tribolium castaneum]	0.00126478	-1.76314
comp69474_c0_seq1	1579	EEZ97244.1	Ribosome production factor 2 homolog-like Protein [Tribolium castaneum]	0.0000321517	-1.76158
comp91827_c0_seq2	4474	No blastx hit	No blastx hit	0.0000684821	-1.76082
comp91373_c0_seq4	3116	XP_016656329.1	PREDICTED: uncharacterized protein LOC100570001 isoform X1 [Acyrthosiphon pisum]	0.0000210096	-1.75875
comp87602_c0_seq1	1853	No blastx hit	No blastx hit	0.000587969	-1.75673
comp83101_c1_seq1	2373	ERL90101.1	hypothetical protein D910_07455 [Dendroctonus ponderosae]	0.00407516	-1.75659
comp79090_c0_seq1	2776	EFA00867.2	hypothetical protein TcasGA2_TC003770 [Tribolium castaneum]	0.00000356172	-1.75457
comp84313_c2_seq4	2211	XP_972583.1	PREDICTED: small nuclear ribonucleoprotein Sm D3 [Tribolium castaneum]	0.00000000758151	-1.75444
comp83275_c0_seq1	5246	ENN70574.1	hypothetical protein YQE_12749, partial [Dendroctonus ponderosae]	0.00750818	-1.7537
comp82788_c5_seq1	868	XP_976117.1	PREDICTED: fibroin heavy chain isoform X1 [Tribolium castaneum]	0.0000832241	-1.75324
comp92875_c0_seq1	814	No blastx hit	No blastx hit	0.0284922	-1.74636
comp92166_c0_seq3	5506	KFM64962.1	putative RNA-directed DNA polymerase from transposon X-element, partial [Stegodyphus mimosarum]	0.00000363973	-1.7442
comp87404_c0_seq1	1208	No blastx hit	No blastx hit	0.0140034	-1.74224
comp93996_c0_seq1	2030	XP_008482174.1	PREDICTED: uncharacterized protein LOC103518869 [Diaphorina citri]	0.0122744	-1.7396
comp84137_c0_seq2	1426	XP_974484.1	PREDICTED: beta-1,4-galactosyltransferase 4 isoform X2 [Tribolium castaneum]	0.00844239	-1.73774
comp92166_c0_seq5	4027	XP_015436995.1	PREDICTED: RNA-directed DNA polymerase from mobile element jockey-like [Dufourea novaeangliae]	0.0000840763	-1.73517
comp93013_c0_seq1	1724	KRT82717.1	hypothetical protein AMK59_3420, partial [Oryctes borbonicus]	0.0000312902	-1.7348
comp97289_c0_seq1	311	XP_001864030.1	tricarboxylate transport protein, mitochondrial [Culex quinquefasciatus]	0.00636552	-1.73429
comp89805_c1_seq7	2209	ERL87141.1	hypothetical protein D910_04541 [Dendroctonus ponderosae]	0.000000534069	-1.73101
comp84313_c2_seq3	2319	XP_972583.1	PREDICTED: small nuclear ribonucleoprotein Sm D3 [Tribolium castaneum]	0.00000128765	-1.73077
comp99275_c0_seq1	277	EFA03913.1	DEAD-box helicase Dbp80-like Protein [Tribolium castaneum]	0.00596466	-1.72569
comp89230_c0_seq12	1098	No blastx hit	No blastx hit	0.000267965	-1.72496
comp91243_c0_seq6	2002	XP_969928.1	PREDICTED: lactosylceramide 4-alpha-galactosyltransferase [Tribolium castaneum]	0.0270494	-1.72472
comp94508_c0_seq4	3916	CCH14900.1	endonuclease-reverse transcriptase [Blattella germanica]	0.0000247031	-1.72457
comp61018_c0_seq1	1555	EFA03149.1	Transmembrane protein 189-like Protein [Tribolium castaneum]	0.000189146	-1.72367
comp82788_c5_seq3	856	XP_976117.1	PREDICTED: fibroin heavy chain isoform X1 [Tribolium castaneum]	0.000139763	-1.72241
comp92445_c0_seq1	4672	XP_008484571.1	PREDICTED: uncharacterized protein LOC103521244 [Diaphorina citri]	0.000045297	-1.72149
comp81715_c0_seq1	1144	No blastx hit	No blastx hit	0.0361141	-1.72087
comp96737_c0_seq1	315	ERL91218.1	hypothetical protein D910_08555 [Dendroctonus ponderosae]	0.00449725	-1.71988
comp92445_c0_seq2	4684	XP_008484571.1	PREDICTED: uncharacterized protein LOC103521244 [Diaphorina citri]	0.0000193884	-1.71879
comp92494_c0_seq3	1473	EFA04166.1	ATP-dependent RNA helicase WM6-like Protein [Tribolium castaneum]	0.000000106337	-1.7182
comp92445_c0_seq4	4658	XP_008484571.1	PREDICTED: uncharacterized protein LOC103521244 [Diaphorina citri]	0.0000354512	-1.71735
comp82788_c5_seq2	1196	XP_976117.1	PREDICTED: fibroin heavy chain isoform X1 [Tribolium castaneum]	0.0000923685	-1.71678
comp91133_c2_seq8	758	No blastx hit	No blastx hit	0.00303926	-1.71629
comp67979_c0_seq1	439	XP_016656381.1	PREDICTED: uncharacterized protein LOC107882500 [Acyrthosiphon pisum]	0.000871647	-1.71219
comp97840_c0_seq1	298	AEE62202.1	unknown [Dendroctonus ponderosae]	0.000203811	-1.71201
comp92494_c0_seq4	1521	AEE63533.1	unknown [Dendroctonus ponderosae]	0.000000313637	-1.71126
comp87790_c0_seq6	3625	XP_008193998.2	PREDICTED: mitochondrial intermembrane space import and assembly protein 40 [Tribolium castaneum]	0.000351654	-1.71037
comp82788_c5_seq4	1208	XP_976117.1	PREDICTED: fibroin heavy chain isoform X1 [Tribolium castaneum]	0.000112735	-1.70929
comp94048_c1_seq2	8799	XP_008191052.1	PREDICTED: serine-protein kinase ATM isoform X2 [Tribolium castaneum]	0.000639221	-1.70698
comp82531_c1_seq1	1340	XP_969551.1	PREDICTED: PITH domain-containing protein CG6153 [Tribolium castaneum]	0.000163119	-1.70688
comp95060_c0_seq1	1483	ERL84269.1	hypothetical protein D910_01650 [Dendroctonus ponderosae]	0.00000463707	-1.70641
comp93679_c1_seq1	2293	EFA01725.2	Anoctamin-1-like Protein [Tribolium castaneum]	0.00418944	-1.70447
comp93996_c0_seq2	3671	XP_011566866.1	PREDICTED: uncharacterized protein LOC105396567, partial [Plutella xylostella]	0.00536255	-1.70427
comp105802_c0_seq1	364	EFA10175.1	RPII140-upstream gene protein-like Protein [Tribolium castaneum]	0.000797902	-1.70361
comp87949_c0_seq2	774	ERL93924.1	hypothetical protein D910_11210 [Dendroctonus ponderosae]	0.0181146	-1.70361
comp33573_c0_seq1	850	XP_011312689.1	PREDICTED: N(6)-adenine-specific DNA methyltransferase 2 [Fopius arisanus]	0.00000430905	-1.70246
comp92445_c0_seq3	4670	XP_008484571.1	PREDICTED: uncharacterized protein LOC103521244 [Diaphorina citri]	0.0000501666	-1.70035
comp50796_c0_seq1	1993	EFA10307.1	NADPH--cytochrome P450 reductase-like Protein [Tribolium castaneum]	0.000000140805	-1.69983
comp50848_c0_seq2	579	No blastx hit	No blastx hit	0.000113567	-1.69805
comp94172_c2_seq6	4708	XP_008484571.1	PREDICTED: uncharacterized protein LOC103521244 [Diaphorina citri]	0.0000484106	-1.69801
comp89805_c1_seq2	7369	ENN77195.1	hypothetical protein YQE_06333, partial [Dendroctonus ponderosae]	0.000000095353	-1.6951
comp88110_c0_seq3	1380	No blastx hit	No blastx hit	0.00391081	-1.6949
comp74431_c0_seq1	698	No blastx hit	No blastx hit	0.0000291596	-1.69402
comp89230_c0_seq15	927	No blastx hit	No blastx hit	0.000581685	-1.69299
comp92494_c0_seq2	2119	EFA04166.1	ATP-dependent RNA helicase WM6-like Protein [Tribolium castaneum]	0.00000137424	-1.69276
comp93645_c1_seq21	3225	XP_013199885.1	PREDICTED: uncharacterized protein LOC106142604 [Amyelois transitella]	0.00027393	-1.69276
comp88151_c3_seq1	1982	No blastx hit	No blastx hit	0.00633566	-1.69213
comp82914_c0_seq4	2181	XP_016661068.1	PREDICTED: uncharacterized protein LOC107884099 [Acyrthosiphon pisum]	0.0011404	-1.69194
comp75900_c0_seq1	488	No blastx hit	No blastx hit	0.0000595232	-1.69101
comp82496_c0_seq1	1659	ERL88159.1	hypothetical protein D910_05547 [Dendroctonus ponderosae]	0.0408005	-1.69036
comp89196_c0_seq1	329	No blastx hit	No blastx hit	0.00330437	-1.6894
comp84867_c0_seq3	1676	XP_015837541.1	PREDICTED: uncharacterized MFS-type transporter C09D4.1-like [Tribolium castaneum]	0.0000664698	-1.68776
comp88716_c3_seq2	1967	XP_008195376.1	PREDICTED: vismay isoform X1 [Tribolium castaneum]	0.00419992	-1.68585
comp85813_c0_seq16	1876	ENN81255.1	hypothetical protein YQE_02349, partial [Dendroctonus ponderosae]	0.00810948	-1.68474
comp87466_c0_seq1	784	No blastx hit	No blastx hit	0.0313039	-1.68427
comp50840_c1_seq1	1035	No blastx hit	No blastx hit	0.00000719096	-1.68283
comp83411_c0_seq2	1110	No blastx hit	No blastx hit	0.00968535	-1.68257
comp94172_c2_seq2	4724	XP_008484571.1	PREDICTED: uncharacterized protein LOC103521244 [Diaphorina citri]	0.0000582031	-1.68255
comp92356_c5_seq2	1016	No blastx hit	No blastx hit	0.00669648	-1.67986
comp90210_c0_seq1	1782	XP_013775770.1	PREDICTED: RNA-directed DNA polymerase from mobile element jockey-like [Limulus polyphemus]	0.00268198	-1.67754
comp93438_c0_seq5	2368	No blastx hit	No blastx hit	0.0386625	-1.67733
comp69373_c0_seq2	681	ERL86775.1	hypothetical protein D910_04181, partial [Dendroctonus ponderosae]	0.00138203	-1.67617
comp93645_c1_seq7	3215	XP_013199885.1	PREDICTED: uncharacterized protein LOC106142604 [Amyelois transitella]	0.000636928	-1.67602
comp94190_c0_seq4	1497	EFA10393.1	Transmembrane emp24 domain-containing protein 5-like Protein [Tribolium castaneum]	0.000425682	-1.67488
comp13789_c0_seq1	437	KRT79984.1	hypothetical protein AMK59_7915, partial [Oryctes borbonicus]	0.000553025	-1.67358
comp89805_c1_seq4	6872	ENN77195.1	hypothetical protein YQE_06333, partial [Dendroctonus ponderosae]	0.0000000786156	-1.67293
comp96207_c0_seq1	394	EFA00626.1	putative histone-binding protein Caf1-like Protein [Tribolium castaneum]	0.000115486	-1.67119
comp87330_c0_seq19	1268	XP_014287965.1	PREDICTED: uncharacterized protein LOC106688153 [Halyomorpha halys]	0.00564694	-1.67057
comp80150_c0_seq1	2142	XP_966905.1	PREDICTED: putative fatty acyl-CoA reductase CG5065 [Tribolium castaneum]	0.000000993528	-1.67039
comp94048_c1_seq4	8783	XP_008191052.1	PREDICTED: serine-protein kinase ATM isoform X2 [Tribolium castaneum]	0.000252577	-1.66853
comp87790_c0_seq24	1675	XP_008193998.2	PREDICTED: mitochondrial intermembrane space import and assembly protein 40 [Tribolium castaneum]	0.00010879	-1.66758
comp92875_c0_seq9	781	No blastx hit	No blastx hit	0.0019024	-1.6659
comp33355_c0_seq1	299	No blastx hit	No blastx hit	0.000649731	-1.66502
comp93385_c0_seq1	1676	ERL93889.1	hypothetical protein D910_11175 [Dendroctonus ponderosae]	0.00047843	-1.66356
comp92494_c0_seq1	3344	AEE63533.1	unknown [Dendroctonus ponderosae]	0.0000000367482	-1.65866
comp90029_c7_seq2	1029	No blastx hit	No blastx hit	0.0497607	-1.65687
comp93645_c1_seq6	2858	XP_013199885.1	PREDICTED: uncharacterized protein LOC106142604 [Amyelois transitella]	0.00116634	-1.65611
comp84174_c0_seq1	1380	No blastx hit	No blastx hit	0.0401432	-1.65418
comp91579_c0_seq1	312	No blastx hit	No blastx hit	0.0376135	-1.65373
comp76484_c1_seq1	1306	ERL91218.1	hypothetical protein D910_08555 [Dendroctonus ponderosae]	0.00110099	-1.65299
comp84564_c0_seq14	5318	XP_008192045.1	PREDICTED: serine	0.000800366	-1.65269
comp50840_c1_seq2	1059	No blastx hit	No blastx hit	0.00000956745	-1.65069
comp51060_c0_seq1	629	No blastx hit	No blastx hit	0.0000366068	-1.64623
comp90562_c0_seq1	1270	XP_008191158.1	PREDICTED: protein IMPACT [Tribolium castaneum]	0.0000116459	-1.64575
comp65853_c0_seq1	2391	ENN80478.1	hypothetical protein YQE_03083, partial [Dendroctonus ponderosae]	0.0373053	-1.64533
comp92850_c0_seq3	3962	XP_015834031.1	PREDICTED: uncharacterized protein LOC658718 isoform X1 [Tribolium castaneum]	0.000417882	-1.64429
comp93511_c3_seq3	969	No blastx hit	No blastx hit	0.00363912	-1.64369
comp84313_c2_seq5	2334	XP_972583.1	PREDICTED: small nuclear ribonucleoprotein Sm D3 [Tribolium castaneum]	0.0000056646	-1.64092
comp72190_c0_seq1	2474	XP_969236.2	PREDICTED: NHL repeat-containing protein 2 isoform X1 [Tribolium castaneum]	0.000550675	-1.64063
comp79164_c0_seq1	1594	ENN75620.1	hypothetical protein YQE_07798, partial [Dendroctonus ponderosae]	0.0100423	-1.63986
comp1905_c0_seq1	378	KRT79028.1	hypothetical protein AMK59_8390, partial [Oryctes borbonicus]	0.0351811	-1.63855
comp89805_c1_seq1	6878	ENN77195.1	hypothetical protein YQE_06333, partial [Dendroctonus ponderosae]	0.000000137845	-1.63848
comp92900_c1_seq6	2671	No blastx hit	No blastx hit	0.00280752	-1.63777
comp87602_c0_seq2	1809	No blastx hit	No blastx hit	0.00118147	-1.63728
comp88763_c1_seq1	1890	KRT81123.1	hypothetical protein AMK59_5403 [Oryctes borbonicus]	0.0000187487	-1.63702
comp77336_c0_seq1	1183	EDS44852.1	conserved hypothetical protein [Culex quinquefasciatus]	0.00354984	-1.63686
comp92903_c3_seq1	4850	XP_973458.1	PREDICTED: ATP-binding cassette sub-family G member 4 [Tribolium castaneum]	0.00000346869	-1.63624
comp92586_c0_seq3	2501	KXZ75569.1	hypothetical protein TcasGA2_TC031886, partial [Tribolium castaneum]	0.000428232	-1.63552
comp86656_c0_seq2	2580	XP_972954.1	PREDICTED: ubiquitin carboxyl-terminal hydrolase 36 [Tribolium castaneum]	0.0000178461	-1.63284
comp29249_c0_seq1	475	XP_015021256.1	uncharacterized protein Dmoj_GI21901, isoform B [Drosophila mojavensis]	0.00035631	-1.63206
comp104226_c0_seq1	237	No blastx hit	No blastx hit	0.00246486	-1.63158
comp63309_c0_seq1	937	KYB24590.1	Brevican core protein-like Protein [Tribolium castaneum]	0.0000584853	-1.63036
comp87357_c1_seq2	1189	No blastx hit	No blastx hit	0.0121621	-1.63027
comp84564_c0_seq30	5271	XP_008192045.1	PREDICTED: serine	0.00517231	-1.6287
comp91678_c1_seq4	341	No blastx hit	No blastx hit	0.00976397	-1.62708
comp88070_c1_seq5	2403	No blastx hit	No blastx hit	0.0483596	-1.62623
comp94420_c0_seq2	2027	No blastx hit	No blastx hit	0.00258605	-1.62122
comp82914_c0_seq1	2756	XP_016661068.1	PREDICTED: uncharacterized protein LOC107884099 [Acyrthosiphon pisum]	0.00377594	-1.61833
comp83962_c0_seq1	1278	No blastx hit	No blastx hit	0.00326497	-1.61592
comp72486_c0_seq1	2713	XP_012228171.1	PREDICTED: uncharacterized protein LOC105675530 [Linepithema humile]	0.0000127496	-1.61409
comp84906_c1_seq1	2672	XP_008191204.1	PREDICTED: maternal protein tudor isoform X3 [Tribolium castaneum]	0.0000357083	-1.61388
comp86441_c0_seq1	3292	ENN75411.1	hypothetical protein YQE_07962, partial [Dendroctonus ponderosae]	0.0000000465863	-1.61359
comp87949_c1_seq1	1273	ERL93924.1	hypothetical protein D910_11210 [Dendroctonus ponderosae]	0.0310814	-1.61347
comp90404_c4_seq1	613	No blastx hit	No blastx hit	0.0211311	-1.61332
comp90722_c1_seq1	1125	XP_011550464.1	PREDICTED: RNA-directed DNA polymerase from mobile element jockey-like [Plutella xylostella]	0.00117596	-1.61283
comp109171_c0_seq1	663	No blastx hit	No blastx hit	0.00285814	-1.61081
comp118633_c0_seq1	312	EFA01434.1	E3 ubiquitin-protein ligase E3D-like Protein, partial [Tribolium castaneum]	0.0093919	-1.60803
comp91243_c0_seq3	2201	XP_969928.1	PREDICTED: lactosylceramide 4-alpha-galactosyltransferase [Tribolium castaneum]	0.0242281	-1.60704
comp81164_c0_seq1	3512	ERL88904.1	hypothetical protein D910_06285, partial [Dendroctonus ponderosae]	0.0000000124091	-1.60693
comp86032_c0_seq7	1004	No blastx hit	No blastx hit	0.00167559	-1.60652
comp80815_c0_seq1	355	No blastx hit	No blastx hit	0.000709396	-1.606
comp91119_c0_seq5	507	KYM99614.1	hypothetical protein ALC62_09616 [Cyphomyrmex costatus]	0.00271535	-1.60582
comp49779_c0_seq1	841	KYB26156.1	Myosin heavy chain, muscle-like Protein [Tribolium castaneum]	0.0171871	-1.60462
comp92052_c1_seq4	592	No blastx hit	No blastx hit	0.0000525173	-1.60459
comp50796_c0_seq2	2011	EFA10307.1	NADPH--cytochrome P450 reductase-like Protein [Tribolium castaneum]	0.0000116459	-1.60428
comp89944_c2_seq5	619	No blastx hit	No blastx hit	0.00416543	-1.60401
comp92166_c0_seq4	3974	XP_014258531.1	PREDICTED: RNA-directed DNA polymerase from mobile element jockey-like [Cimex lectularius]	0.0000499374	-1.60225
comp90473_c1_seq1	688	No blastx hit	No blastx hit	0.00000151793	-1.60082
comp88496_c0_seq4	840	No blastx hit	No blastx hit	0.0107684	-1.60073
comp61507_c0_seq2	204	No blastx hit	No blastx hit	0.00542844	-1.60069
comp92838_c3_seq4	1056	No blastx hit	No blastx hit	0.000355217	-1.60064
comp66186_c0_seq1	268	No blastx hit	No blastx hit	0.00112343	-1.60012
comp94098_c0_seq2	3172	ENN72303.1	hypothetical protein YQE_11046, partial [Dendroctonus ponderosae]	0.00025821	-1.59931
comp86736_c0_seq23	1342	No blastx hit	No blastx hit	0.0183676	-1.59899
comp50745_c0_seq1	1578	EFA00626.1	putative histone-binding protein Caf1-like Protein [Tribolium castaneum]	0.000000402654	-1.59752
comp87023_c0_seq1	3339	ENN76398.1	hypothetical protein YQE_07059, partial [Dendroctonus ponderosae]	0.000184308	-1.59702
comp90817_c2_seq3	529	No blastx hit	No blastx hit	0.00650683	-1.59621
comp88974_c0_seq1	942	No blastx hit	No blastx hit	0.00144799	-1.59449
comp32915_c0_seq2	984	KNC31741.1	hypothetical protein FF38_10233 [Lucilia cuprina]	0.03154	-1.59051
comp84808_c0_seq3	1265	XP_967872.2	PREDICTED: arrestin domain-containing protein 3 [Tribolium castaneum]	0.0000291457	-1.58851
comp59158_c0_seq1	423	KDR23225.1	Unc-45-like protein A, partial [Zootermopsis nevadensis]	0.000367711	-1.58769
comp80812_c0_seq2	275	No blastx hit	No blastx hit	0.00122068	-1.58569
comp81301_c0_seq1	975	BAC82595.1	reverse transcriptase [Anopheles gambiae]	0.0182872	-1.58388
comp93222_c3_seq2	998	XP_008486413.1	PREDICTED: RNA-directed DNA polymerase from mobile element jockey-like, partial [Diaphorina citri]	0.0000223019	-1.58365
comp82248_c0_seq1	4394	KRT78250.1	hypothetical protein AMK59_6683 [Oryctes borbonicus]	0.00148004	-1.58342
comp68919_c0_seq1	602	No blastx hit	No blastx hit	0.00494698	-1.58292
comp77211_c0_seq1	1075	XP_014360006.1	PREDICTED: LOW QUALITY PROTEIN: uncharacterized protein K02A2.6-like, partial [Papilio machaon]	0.00208213	-1.58014
comp77945_c0_seq2	3819	ALE20557.1	PI3K21B [Leptinotarsa decemlineata]	0.0000246386	-1.57977
comp72466_c0_seq1	673	XP_973753.1	PREDICTED: mitochondrial pyruvate carrier 1 [Tribolium castaneum]	0.000522129	-1.57897
comp89473_c0_seq1	1302	XP_971653.2	PREDICTED: U2 small nuclear ribonucleoprotein A' [Tribolium castaneum]	0.0000679097	-1.5777
comp84564_c0_seq7	5128	XP_008192074.1	PREDICTED: serine	0.0144694	-1.57509
comp81164_c0_seq2	3536	ERL88904.1	hypothetical protein D910_06285, partial [Dendroctonus ponderosae]	0.000000129355	-1.57395
comp94332_c3_seq1	621	No blastx hit	No blastx hit	0.0393205	-1.57313
comp86656_c0_seq1	2850	XP_972954.1	PREDICTED: ubiquitin carboxyl-terminal hydrolase 36 [Tribolium castaneum]	0.0000194222	-1.5693
comp93645_c1_seq3	2875	XP_013199885.1	PREDICTED: uncharacterized protein LOC106142604 [Amyelois transitella]	0.00708994	-1.56862
comp92804_c1_seq2	1647	XP_014486407.1	PREDICTED: uncharacterized protein LOC106750516, partial [Dinoponera quadriceps]	0.000000194969	-1.56844
comp78678_c0_seq1	1124	EFA09984.1	Protein BCCIP homolog-like Protein [Tribolium castaneum]	0.0000015092	-1.56666
comp78799_c0_seq1	1668	ERL84480.1	hypothetical protein D910_01911 [Dendroctonus ponderosae]	0.0000394346	-1.56579
comp80534_c1_seq3	601	No blastx hit	No blastx hit	0.00129662	-1.56558
comp84366_c1_seq4	869	No blastx hit	No blastx hit	0.000633278	-1.56491
comp14933_c0_seq1	226	No blastx hit	No blastx hit	0.00413699	-1.5638
comp89367_c1_seq3	1279	No blastx hit	No blastx hit	0.00225372	-1.56337
comp105512_c0_seq1	248	No blastx hit	No blastx hit	0.000169688	-1.56307
comp93423_c1_seq5	1694	EHJ67138.1	putative transposase-like protein [Danaus plexippus]	0.0343877	-1.55941
comp93251_c0_seq2	920	No blastx hit	No blastx hit	0.0000314293	-1.55932
comp89860_c1_seq16	370	No blastx hit	No blastx hit	0.00130178	-1.55881
comp94713_c1_seq1	9591	XP_008201412.1	PREDICTED: sushi, von Willebrand factor type A, EGF and pentraxin domain-containing protein 1 isoform X2 [Tribolium castaneum]	0.00285481	-1.55794
comp93345_c2_seq3	4802	XP_008191239.1	PREDICTED: fragile X mental retardation syndrome-related protein 1 isoform X6 [Tribolium castaneum]	0.00183209	-1.55669
comp33211_c0_seq1	932	ENN81450.1	hypothetical protein YQE_02143, partial [Dendroctonus ponderosae]	0.0000225389	-1.55628
comp92764_c1_seq1	3930	ENN72789.1	hypothetical protein YQE_10594, partial [Dendroctonus ponderosae]	0.0000000567017	-1.55579
comp83815_c1_seq1	1157	KYB25884.1	Alpha-tocopherol transfer protein-like [Tribolium castaneum]	0.0173809	-1.55569
comp465_c0_seq1	308	ERL84480.1	hypothetical protein D910_01911 [Dendroctonus ponderosae]	0.00512926	-1.55477
comp82498_c0_seq1	2066	EEZ98089.2	hypothetical protein TcasGA2_TC000502 [Tribolium castaneum]	0.000010584	-1.55316
comp91822_c0_seq1	711	No blastx hit	No blastx hit	0.00330504	-1.55312
comp80522_c0_seq2	6044	EFA03765.2	Eukaryotic translation initiation factor 4 gamma 1-like Protein [Tribolium castaneum]	0.000000973414	-1.55158
comp79983_c0_seq1	1739	XP_015833827.1	PREDICTED: exodeoxyribonuclease-like [Tribolium castaneum]	0.00524321	-1.54978
comp84867_c0_seq1	1789	XP_015837541.1	PREDICTED: uncharacterized MFS-type transporter C09D4.1-like [Tribolium castaneum]	0.0000519241	-1.54906
comp63063_c0_seq1	2524	XP_973702.2	PREDICTED: transcription factor IIIB 90 kDa subunit [Tribolium castaneum]	0.0000118911	-1.54864
comp33467_c0_seq1	952	KRT79984.1	hypothetical protein AMK59_7915, partial [Oryctes borbonicus]	0.0000183443	-1.54848
comp72113_c0_seq1	624	No blastx hit	No blastx hit	0.011787	-1.54777
comp83660_c3_seq2	997	KMQ95932.1	endonuclease-reverse transcriptase [Lasius niger]	0.00762723	-1.54769
comp49849_c0_seq1	1030	No blastx hit	No blastx hit	0.00266152	-1.54759
comp95019_c0_seq1	849	KRT79028.1	hypothetical protein AMK59_8390, partial [Oryctes borbonicus]	0.000139744	-1.54733
comp96356_c0_seq1	333	XP_970263.1	PREDICTED: GTP-binding protein 128up [Tribolium castaneum]	0.0000429461	-1.54675
comp92838_c3_seq5	1233	No blastx hit	No blastx hit	0.00143689	-1.54535
comp77906_c0_seq2	3659	ENN79822.1	hypothetical protein YQE_03645, partial [Dendroctonus ponderosae]	0.000277063	-1.5438
comp90817_c2_seq4	390	No blastx hit	No blastx hit	0.00294246	-1.54277
comp84033_c0_seq1	2266	ENN73005.1	hypothetical protein YQE_10340, partial [Dendroctonus ponderosae]	0.0000263215	-1.5426
comp90633_c2_seq10	3638	AAP94193.1	cytochrome P450 monooxygenase [Tribolium castaneum]	0.0000068748	-1.54069
comp93565_c0_seq9	1469	XP_014371867.1	PREDICTED: RNA-directed DNA polymerase from mobile element jockey-like [Papilio machaon]	0.0268713	-1.54005
comp98417_c0_seq1	425	No blastx hit	No blastx hit	0.0156168	-1.53925
comp87790_c0_seq22	3002	XP_008193998.2	PREDICTED: mitochondrial intermembrane space import and assembly protein 40 [Tribolium castaneum]	0.000062153	-1.53923
comp80522_c0_seq14	5748	EFA03765.2	Eukaryotic translation initiation factor 4 gamma 1-like Protein [Tribolium castaneum]	0.00000363875	-1.53915
comp67605_c0_seq1	1627	ERL89867.1	hypothetical protein D910_07226, partial [Dendroctonus ponderosae]	0.00448947	-1.53875
comp98322_c0_seq1	285	EFA06421.2	Pentatricopeptide repeat-containing protein 2, mitochondrial-like Protein [Tribolium castaneum]	0.00140398	-1.53683
comp91122_c0_seq1	4210	KRT83913.1	hypothetical protein AMK59_4366 [Oryctes borbonicus]	0.0000435677	-1.5368
comp88580_c0_seq3	1164	XP_011265652.1	PREDICTED: uncharacterized protein LOC105257014 [Camponotus floridanus]	0.000414239	-1.5361
comp93611_c0_seq2	4907	XP_014355190.1	PREDICTED: RNA-directed DNA polymerase from mobile element jockey-like [Papilio machaon]	0.0000017925	-1.53606
comp16285_c0_seq1	538	AEE62672.1	unknown [Dendroctonus ponderosae]	0.000123472	-1.53358
comp82854_c0_seq1	3280	XP_008200398.1	PREDICTED: transcription factor E2F2 [Tribolium castaneum]	0.012915	-1.53291
comp87949_c1_seq4	1235	ERL93924.1	hypothetical protein D910_11210 [Dendroctonus ponderosae]	0.0487908	-1.5313
comp50186_c0_seq1	1524	XP_008190508.1	PREDICTED: protein FAM60A [Tribolium castaneum]	0.0013426	-1.53104
comp92122_c1_seq14	1926	EHJ70865.1	endonuclease-reverse transcriptase [Danaus plexippus]	0.00178429	-1.53011
comp94243_c1_seq2	1962	XP_008484571.1	PREDICTED: uncharacterized protein LOC103521244 [Diaphorina citri]	0.000105779	-1.52959
comp97266_c0_seq1	458	XP_008483491.1	PREDICTED: tRNA-splicing ligase RtcB homolog [Diaphorina citri]	0.0002168	-1.52916
comp93956_c0_seq4	384	No blastx hit	No blastx hit	0.0197146	-1.52768
comp83161_c1_seq19	610	No blastx hit	No blastx hit	0.0139016	-1.52671
comp86855_c0_seq5	2592	ENN77069.1	hypothetical protein YQE_06404, partial [Dendroctonus ponderosae]	0.0100423	-1.52614
comp90055_c0_seq2	389	No blastx hit	No blastx hit	0.000524889	-1.52522
comp92772_c0_seq1	396	No blastx hit	No blastx hit	0.000882444	-1.52393
comp79252_c0_seq2	826	No blastx hit	No blastx hit	0.044556	-1.52216
comp50796_c0_seq3	2069	EFA10307.1	NADPH--cytochrome P450 reductase-like Protein [Tribolium castaneum]	0.0000149098	-1.52182
comp73961_c0_seq1	848	No blastx hit	No blastx hit	0.000705075	-1.52166
comp93183_c0_seq4	3927	XP_008198002.1	PREDICTED: actin-binding LIM protein 1 isoform X6 [Tribolium castaneum]	0.027953	-1.52165
comp55434_c0_seq1	390	KRT86285.1	hydrolase [Oryctes borbonicus]	0.0250017	-1.51953
comp93603_c1_seq28	3788	XP_015839121.1	PREDICTED: TOX high mobility group box family member 4 isoform X2 [Tribolium castaneum]	0.0131612	-1.51944
comp92850_c0_seq8	3793	XP_015834033.1	PREDICTED: uncharacterized protein LOC658718 isoform X3 [Tribolium castaneum]	0.000640671	-1.51936
comp86624_c0_seq1	736	No blastx hit	No blastx hit	0.000000985567	-1.51819
comp89944_c2_seq3	628	No blastx hit	No blastx hit	0.0000665588	-1.51813
comp80522_c0_seq1	5613	EFA03765.2	Eukaryotic translation initiation factor 4 gamma 1-like Protein [Tribolium castaneum]	0.0000122726	-1.51734
comp92804_c1_seq5	3106	KMQ82764.1	mariner transposase [Lasius niger]	0.00000183779	-1.51724
comp50670_c0_seq1	636	XP_014245709.1	PREDICTED: myosin heavy chain, muscle isoform X17 [Cimex lectularius]	0.0106073	-1.51361
comp81801_c5_seq1	968	No blastx hit	No blastx hit	0.010552	-1.513
comp97332_c0_seq1	470	KRT86204.1	hypothetical protein AMK59_680 [Oryctes borbonicus]	0.0312236	-1.50834
comp90562_c1_seq9	767	No blastx hit	No blastx hit	0.0193164	-1.5055
comp47386_c0_seq1	363	EFA09984.1	Protein BCCIP homolog-like Protein [Tribolium castaneum]	0.0000111117	-1.50289
comp92850_c0_seq4	3995	XP_015834032.1	PREDICTED: uncharacterized protein LOC658718 isoform X2 [Tribolium castaneum]	0.00422432	-1.50022
comp86899_c0_seq1	2990	ENN76347.1	hypothetical protein YQE_07124, partial [Dendroctonus ponderosae]	0.0000398063	-1.49963
comp92900_c1_seq7	2681	No blastx hit	No blastx hit	0.0107684	-1.49882
comp87330_c0_seq5	854	KZC12688.1	hypothetical protein WN55_04156 [Dufourea novaeangliae]	0.0150257	-1.49833
comp84181_c1_seq1	2459	ENN79477.1	hypothetical protein YQE_04121, partial [Dendroctonus ponderosae]	0.00000609422	-1.49691
comp27432_c0_seq1	456	XP_973355.1	PREDICTED: uncharacterized protein C16C10.8 [Tribolium castaneum]	0.00646093	-1.49674
comp95263_c0_seq1	663	XP_003244309.1	PREDICTED: putative nuclease HARBI1 [Acyrthosiphon pisum]	0.00101513	-1.49659
comp92445_c1_seq1	762	XP_008484571.1	PREDICTED: uncharacterized protein LOC103521244 [Diaphorina citri]	0.0000285296	-1.49569
comp33095_c0_seq1	1316	No blastx hit	No blastx hit	0.0000729741	-1.49566
comp76293_c0_seq1	1138	No blastx hit	No blastx hit	0.0204612	-1.49548
comp82417_c0_seq2	1202	No blastx hit	No blastx hit	0.0468748	-1.4951
comp92850_c0_seq7	3752	XP_015834033.1	PREDICTED: uncharacterized protein LOC658718 isoform X3 [Tribolium castaneum]	0.00746311	-1.49506
comp70735_c0_seq1	3012	XP_014212549.1	PREDICTED: histone-lysine N-methyltransferase, H3 lysine-79 specific isoform X3 [Copidosoma floridanum]	0.0326305	-1.49054
comp98278_c0_seq1	718	KYB27340.1	Protein RCC2 homolog-like Protein [Tribolium castaneum]	0.0000960751	-1.48762
comp90473_c4_seq1	511	XP_008188016.1	PREDICTED: uncharacterized protein LOC100165886 [Acyrthosiphon pisum]	0.0108822	-1.48698
comp93165_c6_seq1	406	No blastx hit	No blastx hit	0.00606941	-1.48671
comp83226_c0_seq1	1716	XP_015833284.1	PREDICTED: probable cytochrome P450 4aa1 [Tribolium castaneum]	0.000163644	-1.48615
comp33271_c0_seq1	2178	XP_008191874.1	PREDICTED: m7GpppX diphosphatase [Tribolium castaneum]	0.000000194969	-1.48532
comp101051_c0_seq1	232	EFA04166.1	ATP-dependent RNA helicase WM6-like Protein [Tribolium castaneum]	0.00452512	-1.48405
comp82788_c5_seq5	364	No blastx hit	No blastx hit	0.000760477	-1.4817
comp90763_c1_seq6	1029	No blastx hit	No blastx hit	0.0295385	-1.47998
comp91116_c1_seq1	1610	KXZ75569.1	hypothetical protein TcasGA2_TC031886, partial [Tribolium castaneum]	0.00234743	-1.47929
comp87330_c0_seq11	1213	XP_014277473.1	PREDICTED: uncharacterized protein LOC106681591 [Halyomorpha halys]	0.00142887	-1.47844
comp84372_c1_seq1	687	No blastx hit	No blastx hit	0.0000595232	-1.47728
comp93605_c0_seq3	6302	XP_011694053.1	PREDICTED: uncharacterized protein LOC105453629 [Wasmannia auropunctata]	0.0000096506	-1.47689
comp85437_c0_seq2	3486	KYB27030.1	hypothetical protein TcasGA2_TC015535 [Tribolium castaneum]	0.00109419	-1.47539
comp94098_c0_seq7	3997	ENN72303.1	hypothetical protein YQE_11046, partial [Dendroctonus ponderosae]	0.000362854	-1.47441
comp12936_c0_seq1	1095	XP_975196.1	PREDICTED: proliferating cell nuclear antigen [Tribolium castaneum]	0.000107868	-1.47364
comp87108_c1_seq1	783	No blastx hit	No blastx hit	0.00199597	-1.4731
comp86855_c0_seq3	2511	CCH14900.1	endonuclease-reverse transcriptase [Blattella germanica]	0.00572133	-1.47247
comp63464_c1_seq1	1407	EFA05862.1	Deoxyuridine 5'-triphosphate nucleotidohydrolase-like Protein [Tribolium castaneum]	0.000926428	-1.47207
comp92554_c1_seq4	2992	ADC97877.1	ATP-binding cassette transporter [Chrysomela tremula]	0.000044826	-1.4719
comp93827_c3_seq3	1542	ENN75119.1	hypothetical protein YQE_08300, partial [Dendroctonus ponderosae]	0.0417111	-1.47069
comp81870_c0_seq1	2588	XP_008193121.1	PREDICTED: male-specific lethal 1 homolog [Tribolium castaneum]	0.000149192	-1.47013
comp89945_c0_seq1	2233	XP_011568535.1	PREDICTED: RNA-directed DNA polymerase from mobile element jockey-like [Plutella xylostella]	0.00156479	-1.46753
comp91381_c1_seq2	517	No blastx hit	No blastx hit	0.0000820371	-1.46741
comp93645_c1_seq19	2763	XP_013199885.1	PREDICTED: uncharacterized protein LOC106142604 [Amyelois transitella]	0.015189	-1.46615
comp74864_c0_seq1	1007	EFA04607.2	cornichon [Tribolium castaneum]	0.00344995	-1.46566
comp91092_c0_seq1	3880	EFA05696.1	translocase of outer membrane 34 [Tribolium castaneum]	0.000000468446	-1.46528
comp80812_c0_seq1	320	No blastx hit	No blastx hit	0.0332465	-1.46354
comp81271_c0_seq1	862	No blastx hit	No blastx hit	0.0355503	-1.463
comp91590_c0_seq1	1673	EFA13440.1	hypothetical protein TcasGA2_TC001485 [Tribolium castaneum]	0.0063003	-1.46282
comp84181_c0_seq1	467	ENN79477.1	hypothetical protein YQE_04121, partial [Dendroctonus ponderosae]	0.000886168	-1.4625
comp72490_c0_seq1	1391	XP_008197571.1	PREDICTED: nucleotide exchange factor SIL1 [Tribolium castaneum]	0.000114362	-1.46129
comp91862_c6_seq4	2002	No blastx hit	No blastx hit	0.0000271589	-1.46
comp94746_c1_seq2	1079	No blastx hit	No blastx hit	0.000179615	-1.45959
comp86343_c0_seq1	356	No blastx hit	No blastx hit	0.0453507	-1.45814
comp85191_c0_seq1	2258	EFA10060.1	Facilitated trehalose transporter Tret1-2 homolog-like Protein [Tribolium castaneum]	0.00817041	-1.45776
comp91969_c1_seq6	1786	ERL88982.1	hypothetical protein D910_06360 [Dendroctonus ponderosae]	0.00382123	-1.45595
comp57847_c0_seq1	486	No blastx hit	No blastx hit	0.0016574	-1.4553
comp33164_c0_seq1	970	EFA10175.1	RPII140-upstream gene protein-like Protein [Tribolium castaneum]	0.0000111486	-1.45183
comp88639_c0_seq5	370	No blastx hit	No blastx hit	0.0332674	-1.45031
comp81088_c0_seq1	2761	ENN78095.1	hypothetical protein YQE_05249, partial [Dendroctonus ponderosae]	0.000448648	-1.45003
comp94329_c2_seq5	641	No blastx hit	No blastx hit	0.0171307	-1.44954
comp78663_c1_seq1	432	No blastx hit	No blastx hit	0.00404529	-1.44843
comp91872_c2_seq1	859	No blastx hit	No blastx hit	0.0127517	-1.44782
comp67485_c0_seq1	646	No blastx hit	No blastx hit	0.0191144	-1.4478
comp83397_c6_seq1	1316	XP_013115057.1	PREDICTED: probable small nuclear ribonucleoprotein Sm D1 [Stomoxys calcitrans]	0.0000198626	-1.44596
comp80279_c0_seq1	1352	EFA06877.2	Tafazzin homolog-like Protein [Tribolium castaneum]	0.00791076	-1.44423
comp92244_c1_seq9	1084	ABO45231.1	reverse transcriptase [Ostrinia nubilalis]	0.00266491	-1.44331
comp92785_c2_seq1	1160	KYB29334.1	hypothetical protein TcasGA2_TC032197 [Tribolium castaneum]	0.00093387	-1.4424
comp89230_c0_seq6	666	No blastx hit	No blastx hit	0.00339189	-1.44178
comp127016_c0_seq1	409	XP_008192449.1	PREDICTED: nose resistant to fluoxetine protein 6 [Tribolium castaneum]	0.00476625	-1.44088
comp85340_c0_seq1	1058	No blastx hit	No blastx hit	0.047133	-1.44082
comp93300_c1_seq12	1683	No blastx hit	No blastx hit	0.0223339	-1.44056
comp91625_c1_seq3	1715	No blastx hit	No blastx hit	0.0409746	-1.44027
comp86857_c1_seq8	2115	No blastx hit	No blastx hit	0.0428397	-1.43957
comp93679_c1_seq6	3882	EFA01725.2	Anoctamin-1-like Protein [Tribolium castaneum]	0.00126712	-1.43811
comp92850_c0_seq6	3785	XP_015834033.1	PREDICTED: uncharacterized protein LOC658718 isoform X3 [Tribolium castaneum]	0.0013181	-1.43664
comp90055_c1_seq21	1485	No blastx hit	No blastx hit	0.00219045	-1.4351
comp85627_c2_seq8	1077	ERL88593.1	hypothetical protein D910_05978 [Dendroctonus ponderosae]	0.0391736	-1.43328
comp83101_c1_seq4	2459	ERL90101.1	hypothetical protein D910_07455 [Dendroctonus ponderosae]	0.00165744	-1.43222
comp88359_c2_seq1	2089	XP_013198274.1	PREDICTED: uncharacterized protein LOC106141163, partial [Amyelois transitella]	0.0452564	-1.43145
comp86220_c0_seq1	925	No blastx hit	No blastx hit	0.0067098	-1.42998
comp90584_c0_seq1	3104	ENN73410.1	hypothetical protein YQE_09972, partial [Dendroctonus ponderosae]	0.000720567	-1.42835
comp86987_c0_seq4	1017	KMQ84300.1	transposable element tc3 transposase [Lasius niger]	0.0125413	-1.42775
comp92346_c0_seq7	2565	XP_972472.3	PREDICTED: HIG1 domain family member 1A, mitochondrial isoform X1 [Tribolium castaneum]	0.000000269456	-1.42723
comp94901_c0_seq1	1507	XP_970263.1	PREDICTED: GTP-binding protein 128up [Tribolium castaneum]	0.00000619728	-1.42666
comp88170_c0_seq4	2034	AEO90418.1	putative MhmaT1 transposase [Misgolas hubbardi]	0.00162559	-1.42659
comp80035_c0_seq1	1152	XP_966773.1	PREDICTED: uncharacterized protein LOC656652 isoform X1 [Tribolium castaneum]	0.00393833	-1.42596
comp82498_c1_seq2	901	No blastx hit	No blastx hit	0.00000195305	-1.42522
comp63463_c0_seq1	1298	XP_974273.1	PREDICTED: glutathione S-transferase 1, isoform D-like isoform X1 [Tribolium castaneum]	0.0095923	-1.42484
comp93645_c1_seq12	2825	XP_013199885.1	PREDICTED: uncharacterized protein LOC106142604 [Amyelois transitella]	0.010552	-1.42404
comp80637_c2_seq4	497	No blastx hit	No blastx hit	0.0027044	-1.42393
comp91684_c2_seq1	1857	ENN75245.1	hypothetical protein YQE_08254, partial [Dendroctonus ponderosae]	0.00000648822	-1.42386
comp94758_c0_seq24	653	No blastx hit	No blastx hit	0.0252312	-1.4237
comp87428_c0_seq3	1794	No blastx hit	No blastx hit	0.00770072	-1.42346
comp80280_c0_seq5	1649	No blastx hit	No blastx hit	0.000609594	-1.42244
comp83397_c1_seq2	426	No blastx hit	No blastx hit	0.0171695	-1.42179
comp89926_c0_seq2	3327	EEZ99650.1	ER membrane protein complex subunit 1-like Protein [Tribolium castaneum]	0.0000984092	-1.42097
comp85519_c1_seq3	3329	XP_008201220.1	PREDICTED: nucleoporin NDC1 isoform X1 [Tribolium castaneum]	0.00479695	-1.42094
comp72851_c0_seq1	1389	XP_008197123.1	PREDICTED: elongator complex protein 6 [Tribolium castaneum]	0.00163334	-1.42041
comp76278_c0_seq1	611	KYN07207.1	Zinc finger MYM-type protein 1 [Cyphomyrmex costatus]	0.0278101	-1.41742
comp93888_c2_seq13	2558	No blastx hit	No blastx hit	0.0258905	-1.41672
comp84333_c0_seq1	1701	XP_972187.1	PREDICTED: facilitated trehalose transporter Tret1 [Tribolium castaneum]	0.0100339	-1.41641
comp69337_c0_seq1	1758	AMH84312.1	DGTR-1 [Monochamus alternatus]	0.00683228	-1.4164
comp47628_c0_seq1	219	ENN71395.1	hypothetical protein YQE_11899, partial [Dendroctonus ponderosae]	0.0339109	-1.41635
comp90578_c2_seq2	985	No blastx hit	No blastx hit	0.0341851	-1.41563
comp76863_c0_seq1	516	ENN70766.1	hypothetical protein YQE_12526, partial [Dendroctonus ponderosae]	0.0304752	-1.41466
comp85464_c3_seq8	973	EFA12429.1	hypothetical protein TcasGA2_TC005240 [Tribolium castaneum]	0.0250498	-1.41447
comp86250_c3_seq17	763	No blastx hit	No blastx hit	0.0243262	-1.41345
comp88110_c0_seq5	422	No blastx hit	No blastx hit	0.019093	-1.41299
comp93707_c0_seq1	248	No blastx hit	No blastx hit	0.00404529	-1.41266
comp93645_c1_seq1	3241	XP_013199885.1	PREDICTED: uncharacterized protein LOC106142604 [Amyelois transitella]	0.0049348	-1.41124
comp92032_c0_seq4	1172	No blastx hit	No blastx hit	0.00642831	-1.41013
comp93679_c1_seq3	3956	KYB28006.1	Anoctamin-1-like Protein [Tribolium castaneum]	0.00812775	-1.41011
comp66384_c0_seq1	564	XP_967226.1	PREDICTED: luciferin 4-monooxygenase [Tribolium castaneum]	0.000468188	-1.4099
comp83882_c0_seq12	1003	AKZ17688.1	cytochrome P450 monooxygenase CYP305A1 [Tenebrio molitor]	0.0126531	-1.40751
comp90666_c0_seq1	316	No blastx hit	No blastx hit	0.0358161	-1.40746
comp92171_c0_seq24	593	No blastx hit	No blastx hit	0.0160243	-1.40736
comp81039_c0_seq3	1912	XP_008198647.1	PREDICTED: gamma-glutamyltransferase 7 [Tribolium castaneum]	0.0160986	-1.40706
comp93707_c2_seq15	3232	XP_015839018.1	PREDICTED: serine	0.0000956147	-1.40685
comp77733_c0_seq2	2120	KRT84888.1	Carbohydrate-binding protein [Oryctes borbonicus]	0.000849377	-1.40513
comp85821_c0_seq1	3088	ENN80029.1	hypothetical protein YQE_03506, partial [Dendroctonus ponderosae]	0.000194546	-1.4039
comp80398_c0_seq1	1303	XP_966829.1	PREDICTED: replication factor C subunit 3 [Tribolium castaneum]	0.000894853	-1.40314
comp89184_c3_seq12	903	No blastx hit	No blastx hit	0.0442509	-1.40263
comp82498_c1_seq1	327	No blastx hit	No blastx hit	0.000647529	-1.40096
comp93827_c3_seq8	2173	XP_012259501.1	PREDICTED: probable queuine tRNA-ribosyltransferase [Athalia rosae]	0.00668928	-1.40086
comp69248_c0_seq1	1174	No blastx hit	No blastx hit	0.0066549	-1.40043
comp93603_c1_seq5	4804	XP_015839121.1	PREDICTED: TOX high mobility group box family member 4 isoform X2 [Tribolium castaneum]	0.00159927	-1.40026
comp91560_c0_seq1	7051	XP_008197717.1	PREDICTED: uncharacterized protein LOC658604 isoform X3 [Tribolium castaneum]	0.0090652	-1.39955
comp93251_c0_seq1	215	No blastx hit	No blastx hit	0.00758964	-1.39918
comp92171_c0_seq32	1870	No blastx hit	No blastx hit	0.00012174	-1.39821
comp55514_c0_seq1	336	No blastx hit	No blastx hit	0.000886168	-1.39671
comp81768_c0_seq1	2268	XP_974522.1	PREDICTED: cirhin isoform X1 [Tribolium castaneum]	0.00000075863	-1.39437
comp34074_c0_seq1	1199	AEE61671.1	unknown [Dendroctonus ponderosae]	0.0287651	-1.39369
comp92525_c2_seq4	2137	No blastx hit	No blastx hit	0.00947635	-1.39357
comp91862_c1_seq1	558	No blastx hit	No blastx hit	0.00445626	-1.39334
comp90473_c4_seq2	661	No blastx hit	No blastx hit	0.0206012	-1.39253
comp92999_c2_seq2	1028	ENN80520.1	hypothetical protein YQE_03059, partial [Dendroctonus ponderosae]	0.0153526	-1.39149
comp93390_c1_seq4	4086	XP_008484571.1	PREDICTED: uncharacterized protein LOC103521244 [Diaphorina citri]	0.000200625	-1.38972
comp92838_c3_seq1	1155	No blastx hit	No blastx hit	0.0125954	-1.38957
comp88110_c0_seq1	694	No blastx hit	No blastx hit	0.00303041	-1.3895
comp119657_c0_seq1	328	AKZ17711.1	cytochrome P450 monooxygenase CYP4Q32 [Tenebrio molitor]	0.0129072	-1.38812
comp92122_c1_seq26	1936	EHJ70865.1	endonuclease-reverse transcriptase [Danaus plexippus]	0.00133469	-1.38797
comp94098_c0_seq4	3921	ENN72303.1	hypothetical protein YQE_11046, partial [Dendroctonus ponderosae]	0.000904093	-1.38729
comp33007_c0_seq1	4256	XP_015840093.1	PREDICTED: acetyl-coenzyme A synthetase [Tribolium castaneum]	0.00353436	-1.38594
comp86304_c0_seq1	1981	EFA10637.1	Hsc70-interacting protein 2-like Protein [Tribolium castaneum]	0.000000407303	-1.3816
comp92342_c2_seq4	356	No blastx hit	No blastx hit	0.0131555	-1.38078
comp77224_c0_seq2	2264	EFA04459.2	Protein crossbronx-like Protein [Tribolium castaneum]	0.00120827	-1.37952
comp24258_c0_seq1	549	No blastx hit	No blastx hit	0.00823456	-1.37923
comp85464_c3_seq1	994	EFA12429.1	hypothetical protein TcasGA2_TC005240 [Tribolium castaneum]	0.00214959	-1.37851
comp80522_c0_seq11	5645	EFA03765.2	Eukaryotic translation initiation factor 4 gamma 1-like Protein [Tribolium castaneum]	0.00000482325	-1.37816
comp76713_c0_seq4	1548	AHZ59646.1	glycoside hydrolase family 1 [Phyllotreta striolata]	0.011804	-1.3777
comp80522_c0_seq6	7694	EFA03765.2	Eukaryotic translation initiation factor 4 gamma 1-like Protein [Tribolium castaneum]	0.000255043	-1.37505
comp89944_c3_seq14	751	No blastx hit	No blastx hit	0.000315872	-1.37497
comp92984_c1_seq12	2256	ENN72638.1	hypothetical protein YQE_10736, partial [Dendroctonus ponderosae]	0.0438127	-1.37458
comp84313_c2_seq8	782	No blastx hit	No blastx hit	0.00476297	-1.37345
comp71500_c0_seq1	520	XP_011184382.1	PREDICTED: uncharacterized protein LOC105213346 [Bactrocera cucurbitae]	0.000125585	-1.37327
comp50739_c0_seq1	2238	EFA01456.2	Nose resistant to fluoxetine protein 6-like Protein [Tribolium castaneum]	0.00507946	-1.373
comp82086_c1_seq2	1273	ERL88178.1	hypothetical protein D910_05566 [Dendroctonus ponderosae]	0.00000205307	-1.37294
comp87357_c0_seq1	1136	No blastx hit	No blastx hit	0.0219723	-1.37216
comp91277_c2_seq13	958	No blastx hit	No blastx hit	0.0126531	-1.37188
comp85619_c1_seq5	1121	No blastx hit	No blastx hit	0.00700392	-1.37096
comp76401_c2_seq2	1719	XP_014472661.1	PREDICTED: piggyBac transposable element-derived protein 4-like [Dinoponera quadriceps]	0.0413223	-1.37036
comp86814_c1_seq1	273	AKF11871.1	putative juvenile hormone epoxide hydrolase 2 [Leptinotarsa decemlineata]	0.0366364	-1.36724
comp92785_c2_seq14	1116	KYB29334.1	hypothetical protein TcasGA2_TC032197 [Tribolium castaneum]	0.0016217	-1.36691
comp92554_c1_seq5	2831	ADC97877.1	ATP-binding cassette transporter [Chrysomela tremula]	0.000326962	-1.36663
comp94204_c1_seq1	860	KMQ91586.1	endonuclease-reverse transcriptase [Lasius niger]	0.0000268175	-1.36524
comp85422_c1_seq1	994	XP_011860094.1	PREDICTED: uncharacterized protein LOC105557457 [Vollenhovia emeryi]	0.0115902	-1.36522
comp52043_c0_seq1	431	XP_972472.3	PREDICTED: HIG1 domain family member 1A, mitochondrial isoform X1 [Tribolium castaneum]	0.0126739	-1.3652
comp100784_c0_seq1	327	No blastx hit	No blastx hit	0.0171695	-1.36468
comp90430_c5_seq28	500	No blastx hit	No blastx hit	0.0277008	-1.36424
comp70020_c0_seq1	376	No blastx hit	No blastx hit	0.0110911	-1.36367
comp78776_c0_seq1	1387	EEZ98418.1	Protein will die slowly-like Protein [Tribolium castaneum]	0.0000724982	-1.3635
comp90550_c0_seq3	3244	EEZ98113.2	Myotubularin-related protein 2-like Protein [Tribolium castaneum]	0.0313135	-1.36318
comp93345_c2_seq6	4793	XP_008191239.1	PREDICTED: fragile X mental retardation syndrome-related protein 1 isoform X6 [Tribolium castaneum]	0.0128262	-1.36217
comp90955_c3_seq6	330	No blastx hit	No blastx hit	0.0106103	-1.36199
comp88359_c2_seq10	1978	XP_013198274.1	PREDICTED: uncharacterized protein LOC106141163, partial [Amyelois transitella]	0.0360984	-1.36191
comp126836_c0_seq1	222	EFA09984.1	Protein BCCIP homolog-like Protein [Tribolium castaneum]	0.0195168	-1.36037
comp86747_c2_seq1	628	No blastx hit	No blastx hit	0.0263366	-1.36037
comp87974_c1_seq1	1881	EFA09027.1	Glucose-induced degradation protein 4 homolog-like Protein [Tribolium castaneum]	0.000000594699	-1.3603
comp65450_c0_seq1	692	ENN79477.1	hypothetical protein YQE_04121, partial [Dendroctonus ponderosae]	0.0000362159	-1.35972
comp93233_c0_seq4	1810	XP_013164143.1	PREDICTED: uncharacterized protein LOC106115327 [Papilio xuthus]	0.00148267	-1.35842
comp91841_c0_seq8	2370	ERL87767.1	hypothetical protein D910_05156 [Dendroctonus ponderosae]	0.000481311	-1.35821
comp91187_c0_seq2	1732	No blastx hit	No blastx hit	0.0086158	-1.35796
comp82477_c0_seq1	2767	ERL91356.1	hypothetical protein D910_08688 [Dendroctonus ponderosae]	0.0442822	-1.35701
comp94148_c5_seq8	5769	EFA04396.1	ATPase family AAA domain-containing protein 3-like Protein [Tribolium castaneum]	0.0000273451	-1.35618
comp84522_c2_seq5	1097	ENN77890.1	hypothetical protein YQE_05567, partial [Dendroctonus ponderosae]	0.0384635	-1.35594
comp36031_c0_seq1	1433	XP_967431.2	PREDICTED: uncharacterized protein LOC655776 [Tribolium castaneum]	0.0111085	-1.35445
comp13520_c0_seq1	1010	AEE62220.1	unknown [Dendroctonus ponderosae]	0.00502227	-1.35416
comp89805_c1_seq3	8203	ENN77195.1	hypothetical protein YQE_06333, partial [Dendroctonus ponderosae]	0.00000689663	-1.3525
comp89230_c0_seq3	495	No blastx hit	No blastx hit	0.0124573	-1.35244
comp84564_c0_seq15	5429	XP_008192045.1	PREDICTED: serine	0.0200547	-1.3517
comp86783_c2_seq3	1440	No blastx hit	No blastx hit	0.00178038	-1.35071
comp120590_c0_seq1	321	No blastx hit	No blastx hit	0.0240877	-1.34996
comp84575_c0_seq1	1483	AEE61796.1	unknown [Dendroctonus ponderosae]	0.0102301	-1.34968
comp93992_c1_seq7	1887	XP_001649474.1	AAEL014742-PA, partial [Aedes aegypti]	0.00000220854	-1.34927
comp84980_c0_seq11	546	No blastx hit	No blastx hit	0.00535047	-1.34838
comp94632_c0_seq3	5943	XP_012271144.1	PREDICTED: uncharacterized protein LOC105694768 [Orussus abietinus]	0.00602142	-1.34826
comp104777_c0_seq1	604	KRT82833.1	hypothetical protein AMK59_3356, partial [Oryctes borbonicus]	0.00784344	-1.3472
comp92779_c2_seq3	1333	No blastx hit	No blastx hit	0.0137521	-1.34661
comp91777_c0_seq5	1061	KYB28048.1	Interference hedgehog-like Protein [Tribolium castaneum]	0.0167788	-1.34651
comp92900_c1_seq3	1815	No blastx hit	No blastx hit	0.00968331	-1.34588
comp33029_c0_seq1	1126	KRT86204.1	hypothetical protein AMK59_680 [Oryctes borbonicus]	0.00280478	-1.34566
comp90763_c1_seq2	1180	No blastx hit	No blastx hit	0.00560231	-1.34441
comp126528_c0_seq1	410	EFA04454.1	Nucleolar GTP-binding protein 2-like Protein [Tribolium castaneum]	0.0094824	-1.34398
comp86164_c3_seq1	2974	XP_008190583.1	PREDICTED: uncharacterized protein LOC663065 isoform X2 [Tribolium castaneum]	0.0000954031	-1.34375
comp74715_c0_seq2	2155	XP_008191456.1	PREDICTED: uncharacterized protein LOC103312495 [Tribolium castaneum]	0.014297	-1.3432
comp21533_c0_seq1	261	XP_015188010.1	PREDICTED: rRNA 2'-O-methyltransferase fibrillarin [Polistes dominula]	0.00188936	-1.34113
comp96419_c0_seq1	538	ENN82410.1	hypothetical protein YQE_01215, partial [Dendroctonus ponderosae]	0.000546053	-1.33965
comp84934_c0_seq1	395	No blastx hit	No blastx hit	0.010688	-1.33943
comp84759_c1_seq1	772	No blastx hit	No blastx hit	0.00395967	-1.338
comp87974_c2_seq1	360	EFA09027.1	Glucose-induced degradation protein 4 homolog-like Protein [Tribolium castaneum]	0.0160721	-1.33722
comp63954_c0_seq2	486	No blastx hit	No blastx hit	0.0269256	-1.33709
comp87131_c0_seq1	2519	AEE63636.1	unknown [Dendroctonus ponderosae]	0.0000298171	-1.33628
comp93611_c0_seq1	5120	XP_014355190.1	PREDICTED: RNA-directed DNA polymerase from mobile element jockey-like [Papilio machaon]	0.0000118911	-1.33551
comp86550_c0_seq1	2661	ENN75064.1	hypothetical protein YQE_08377, partial [Dendroctonus ponderosae]	0.000640983	-1.33535
comp92346_c0_seq1	2447	XP_972472.3	PREDICTED: HIG1 domain family member 1A, mitochondrial isoform X1 [Tribolium castaneum]	0.0000130807	-1.33491
comp113938_c0_seq1	437	No blastx hit	No blastx hit	0.0406042	-1.3346
comp91822_c1_seq5	4132	XP_008200441.1	PREDICTED: DNA topoisomerase I, mitochondrial isoform X2 [Tribolium castaneum]	0.00000338518	-1.33394
comp81269_c0_seq1	1811	EEZ99469.1	cAMP-dependent protein kinase type I regulatory subunit-like Protein [Tribolium castaneum]	0.0142515	-1.33385
comp84906_c1_seq2	2675	XP_008191204.1	PREDICTED: maternal protein tudor isoform X3 [Tribolium castaneum]	0.000149192	-1.33331
comp82531_c1_seq4	1007	XP_969551.1	PREDICTED: PITH domain-containing protein CG6153 [Tribolium castaneum]	0.00172762	-1.33324
comp93390_c1_seq5	3854	XP_008484571.1	PREDICTED: uncharacterized protein LOC103521244 [Diaphorina citri]	0.00272342	-1.33198
comp74922_c0_seq1	2305	EFA04609.1	nebbish [Tribolium castaneum]	0.0077604	-1.3318
comp92850_c0_seq2	3944	XP_015834031.1	PREDICTED: uncharacterized protein LOC658718 isoform X1 [Tribolium castaneum]	0.0167242	-1.33086
comp13135_c0_seq1	768	No blastx hit	No blastx hit	0.000265346	-1.33066
comp89767_c2_seq2	814	No blastx hit	No blastx hit	0.0000173539	-1.32991
comp80383_c0_seq1	1430	AGX25156.1	thiol-disulfide isomerase [Leptinotarsa decemlineata]	0.0107866	-1.32976
comp93321_c2_seq34	1154	No blastx hit	No blastx hit	0.0405242	-1.32956
comp78951_c0_seq2	5057	XP_015839119.1	PREDICTED: titin isoform X1 [Tribolium castaneum]	0.00560382	-1.32937
comp90465_c2_seq4	1229	No blastx hit	No blastx hit	0.0323562	-1.32812
comp94351_c3_seq6	1761	No blastx hit	No blastx hit	0.00000896956	-1.32757
comp81659_c1_seq1	1694	EFA09424.1	tRNA-splicing ligase RtcB homolog-like Protein [Tribolium castaneum]	0.0000154836	-1.32637
comp93036_c0_seq1	1843	EFA13480.1	putative RNA-directed DNA polymerase from transposon BS-like Protein [Tribolium castaneum]	0.00314224	-1.32539
comp91847_c0_seq3	2288	XP_011265751.1	PREDICTED: protein NYNRIN-like [Camponotus floridanus]	0.0210047	-1.32439
comp84658_c7_seq7	786	EFA01007.1	TRM112-like protein [Tribolium castaneum]	0.0000664698	-1.32387
comp41657_c0_seq1	557	ENN81450.1	hypothetical protein YQE_02143, partial [Dendroctonus ponderosae]	0.0228156	-1.32383
comp68549_c0_seq1	1137	XP_008199535.1	PREDICTED: tRNA (guanine-N(7)-)-methyltransferase non-catalytic subunit wuho [Tribolium castaneum]	0.000510484	-1.32264
comp77945_c0_seq3	4566	ALE20557.1	PI3K21B [Leptinotarsa decemlineata]	0.0013723	-1.32214
comp80522_c0_seq10	6179	EFA03765.2	Eukaryotic translation initiation factor 4 gamma 1-like Protein [Tribolium castaneum]	0.000153177	-1.32179
comp70664_c0_seq1	3300	EFA11185.1	Solute carrier organic anion transporter family member 5A1-like Protein [Tribolium castaneum]	0.0140811	-1.32139
comp85437_c0_seq3	3915	KYB27030.1	hypothetical protein TcasGA2_TC015535 [Tribolium castaneum]	0.00982214	-1.31977
comp13141_c0_seq2	474	XP_008190827.1	PREDICTED: probable small nuclear ribonucleoprotein E [Tribolium castaneum]	0.0139466	-1.31937
comp68541_c0_seq1	3907	XP_011152408.1	PREDICTED: G1	0.00489825	-1.31899
comp85135_c0_seq1	3025	XP_008191978.1	PREDICTED: ribosomal RNA processing protein 1 homolog [Tribolium castaneum]	0.00196194	-1.31889
comp74715_c0_seq1	2202	XP_008191456.1	PREDICTED: uncharacterized protein LOC103312495 [Tribolium castaneum]	0.0153098	-1.31849
comp90389_c0_seq2	1893	XP_016663053.1	PREDICTED: uncharacterized protein LOC100569746 [Acyrthosiphon pisum]	0.015429	-1.31708
comp93487_c1_seq5	4986	XP_967027.2	PREDICTED: ras GTPase-activating protein 1 [Tribolium castaneum]	0.0100537	-1.31688
comp84808_c0_seq4	1448	ENN76151.1	hypothetical protein YQE_07322, partial [Dendroctonus ponderosae]	0.000356392	-1.31465
comp86796_c0_seq1	1664	No blastx hit	No blastx hit	0.0223231	-1.31418
comp92933_c6_seq2	2468	ENN80813.1	hypothetical protein YQE_02770, partial [Dendroctonus ponderosae]	0.0000173539	-1.31289
comp87775_c0_seq1	2831	KRT80756.1	helicase, partial [Oryctes borbonicus]	0.00000660741	-1.31275
comp92122_c1_seq46	1892	XP_011569316.1	PREDICTED: insulin-degrading enzyme-like [Plutella xylostella]	0.000262055	-1.3123
comp98312_c0_seq1	418	XP_012267656.1	PREDICTED: DNA replication licensing factor Mcm7 [Athalia rosae]	0.00645062	-1.30991
comp80156_c0_seq1	1530	No blastx hit	No blastx hit	0.0138539	-1.30915
comp83698_c0_seq1	2985	EFA11687.2	hypothetical protein TcasGA2_TC008551 [Tribolium castaneum]	0.0311165	-1.3079
comp80522_c0_seq12	5908	EFA03765.2	Eukaryotic translation initiation factor 4 gamma 1-like Protein [Tribolium castaneum]	0.000220632	-1.30699
comp90045_c0_seq2	874	No blastx hit	No blastx hit	0.00137293	-1.30698
comp92119_c3_seq1	535	No blastx hit	No blastx hit	0.0110237	-1.30611
comp92470_c1_seq3	3140	No blastx hit	No blastx hit	0.033553	-1.30423
comp83235_c0_seq1	1080	XP_971805.1	PREDICTED: ubiquitin-conjugating enzyme E2 L3 [Tribolium castaneum]	0.00283822	-1.30359
comp92146_c1_seq14	1197	No blastx hit	No blastx hit	0.00114989	-1.30348
comp86761_c2_seq1	933	No blastx hit	No blastx hit	0.00201528	-1.3028
comp77945_c0_seq4	4122	ALE20557.1	PI3K21B [Leptinotarsa decemlineata]	0.0011138	-1.30277
comp80522_c0_seq4	8900	KRT79506.1	hypothetical protein AMK59_7397 [Oryctes borbonicus]	0.000154882	-1.30254
comp80126_c0_seq4	5019	EFA12670.1	hypothetical protein TcasGA2_TC010693 [Tribolium castaneum]	0.000502439	-1.30253
comp84078_c0_seq4	4550	EFA11250.1	hypothetical protein TcasGA2_TC010783 [Tribolium castaneum]	0.018255	-1.30157
comp91525_c2_seq10	354	No blastx hit	No blastx hit	0.0101801	-1.30145
comp84564_c0_seq6	5177	XP_008192045.1	PREDICTED: serine	0.00487376	-1.301
comp2877_c0_seq1	386	XP_969509.2	PREDICTED: cleavage and polyadenylation specificity factor subunit 5 [Tribolium castaneum]	0.00118147	-1.29999
comp87790_c0_seq15	3650	XP_008193998.2	PREDICTED: mitochondrial intermembrane space import and assembly protein 40 [Tribolium castaneum]	0.000226888	-1.29927
comp87924_c0_seq1	1434	ERL89697.1	hypothetical protein D910_07060 [Dendroctonus ponderosae]	0.0023179	-1.29832
comp74993_c0_seq1	1977	ENN82410.1	hypothetical protein YQE_01215, partial [Dendroctonus ponderosae]	0.00022861	-1.29751
comp83554_c1_seq1	1531	No blastx hit	No blastx hit	0.0254665	-1.29703
comp90438_c1_seq1	1775	No blastx hit	No blastx hit	0.04606	-1.29682
comp89473_c0_seq2	1325	XP_971653.2	PREDICTED: U2 small nuclear ribonucleoprotein A' [Tribolium castaneum]	0.000194243	-1.29635
comp86950_c1_seq2	1299	XP_973218.1	PREDICTED: peroxisomal membrane protein 11C [Tribolium castaneum]	0.00466151	-1.29579
comp92931_c2_seq1	2553	EFA08775.2	hypothetical protein TcasGA2_TC006465 [Tribolium castaneum]	0.0115774	-1.29403
comp86585_c3_seq1	719	No blastx hit	No blastx hit	0.0215261	-1.29346
comp91822_c1_seq1	1263	No blastx hit	No blastx hit	0.00199136	-1.2928
comp92350_c2_seq8	1090	XP_970915.2	PREDICTED: SPRY domain-containing protein 7 [Tribolium castaneum]	0.0398891	-1.29148
comp12619_c0_seq1	230	No blastx hit	No blastx hit	0.00158703	-1.29137
comp90989_c0_seq1	4912	XP_008190611.1	PREDICTED: clustered mitochondria protein homolog [Tribolium castaneum]	0.0000800377	-1.29127
comp88126_c2_seq1	362	No blastx hit	No blastx hit	0.00699097	-1.29112
comp68306_c0_seq1	1533	ERL90246.1	hypothetical protein D910_07598 [Dendroctonus ponderosae]	0.000101173	-1.29052
comp82240_c0_seq1	832	EFA04174.1	Pre-rRNA-processing protein esf2-like Protein [Tribolium castaneum]	0.00018512	-1.29042
comp94320_c0_seq1	7864	ALE20544.1	mTOR [Leptinotarsa decemlineata]	0.00558036	-1.29027
comp85905_c2_seq1	883	No blastx hit	No blastx hit	0.000244202	-1.28908
comp53018_c0_seq1	271	KXZ75752.1	hypothetical protein TcasGA2_TC031735 [Tribolium castaneum]	0.0405388	-1.28812
comp93252_c0_seq4	1621	No blastx hit	No blastx hit	0.033642	-1.28799
comp89367_c1_seq2	1295	CCH14900.1	endonuclease-reverse transcriptase [Blattella germanica]	0.026691	-1.28736
comp93707_c2_seq2	3668	XP_015839018.1	PREDICTED: serine	0.00366916	-1.28719
comp13337_c0_seq1	1566	XP_015838416.1	PREDICTED: LOW QUALITY PROTEIN: DNA polymerase delta subunit 2 [Tribolium castaneum]	0.000417957	-1.28675
comp70839_c0_seq1	1084	AEE62202.1	unknown [Dendroctonus ponderosae]	0.0015574	-1.28656
comp94148_c5_seq19	6479	EFA04396.1	ATPase family AAA domain-containing protein 3-like Protein [Tribolium castaneum]	0.0000348362	-1.2855
comp92346_c0_seq2	2580	XP_972472.3	PREDICTED: HIG1 domain family member 1A, mitochondrial isoform X1 [Tribolium castaneum]	0.0000601621	-1.28507
comp80382_c0_seq1	2077	EFA04454.1	Nucleolar GTP-binding protein 2-like Protein [Tribolium castaneum]	0.0000890835	-1.28362
comp81556_c0_seq1	1960	EFA12856.1	cytochrome P450 345A1 [Tribolium castaneum]	0.000045534	-1.28343
comp88560_c2_seq3	1608	No blastx hit	No blastx hit	0.00765496	-1.28326
comp84727_c0_seq1	2555	BAE95690.1	hypothetical protein [Tenebrio molitor]	0.000704408	-1.28292
comp94825_c0_seq1	403	No blastx hit	No blastx hit	0.0471029	-1.28257
comp88595_c0_seq1	1992	EFA10825.1	Ras-related protein Rab6-like Protein [Tribolium castaneum]	0.00157626	-1.28122
comp88330_c1_seq8	1651	KYB26032.1	Transcription initiation factor TFIID subunit 5-like Protein [Tribolium castaneum]	0.0234085	-1.28034
comp81058_c0_seq1	5509	ENN76448.1	hypothetical protein YQE_06902, partial [Dendroctonus ponderosae]	0.00000463707	-1.28009
comp92032_c0_seq7	4189	XP_972024.2	PREDICTED: eukaryotic translation initiation factor 4H [Tribolium castaneum]	0.0000287896	-1.28004
comp93390_c1_seq11	2259	XP_008201306.2	PREDICTED: uncharacterized protein LOC103315148 [Tribolium castaneum]	0.0062327	-1.28003
comp50211_c0_seq1	1387	XP_976468.1	PREDICTED: uncharacterized protein LOC663962 [Tribolium castaneum]	0.0157155	-1.2791
comp81371_c1_seq1	252	EFA13558.1	hypothetical protein TcasGA2_TC002334 [Tribolium castaneum]	0.0243072	-1.27901
comp92032_c0_seq1	4200	EFA05524.2	hypothetical protein TcasGA2_TC015711 [Tribolium castaneum]	0.0000295199	-1.27893
comp82574_c0_seq2	2937	EFA08114.2	Zinc finger with UFM1-specific peptidase domain protein-like Protein [Tribolium castaneum]	0.00933812	-1.27849
comp33225_c0_seq1	2106	EFA04019.2	DnaJ homolog subfamily C member 11-like Protein [Tribolium castaneum]	0.0000655218	-1.27818
comp70925_c0_seq1	1072	KYB26467.1	Protein FAM136A-like protein [Tribolium castaneum]	0.00104751	-1.27682
comp80011_c0_seq1	1900	No blastx hit	No blastx hit	0.0119051	-1.27675
comp86554_c1_seq1	2107	XP_014272476.1	PREDICTED: uncharacterized protein LOC106678473 [Halyomorpha halys]	0.00838654	-1.27656
comp119986_c0_seq1	345	ENN72251.1	hypothetical protein YQE_11114, partial [Dendroctonus ponderosae]	0.0469288	-1.27628
comp91122_c0_seq8	4967	KRT83913.1	hypothetical protein AMK59_4366 [Oryctes borbonicus]	0.00198893	-1.27558
comp93278_c0_seq1	2736	KYB28493.1	tudor [Tribolium castaneum]	0.0000475612	-1.27519
comp93538_c2_seq5	2850	XP_008197074.1	PREDICTED: long-chain-fatty-acid--CoA ligase 5 isoform X5 [Tribolium castaneum]	0.0145613	-1.27519
comp71101_c0_seq1	1211	KRT79060.1	RNA binding protein [Oryctes borbonicus]	0.0000272492	-1.27496
comp93603_c1_seq40	3772	XP_015839121.1	PREDICTED: TOX high mobility group box family member 4 isoform X2 [Tribolium castaneum]	0.016675	-1.27184
comp21832_c0_seq2	626	No blastx hit	No blastx hit	0.00121003	-1.27067
comp89222_c0_seq3	543	No blastx hit	No blastx hit	0.00277415	-1.26983
comp92933_c6_seq1	2541	ENN80813.1	hypothetical protein YQE_02770, partial [Dendroctonus ponderosae]	0.0000709814	-1.26945
comp82552_c0_seq1	2466	ENN74907.1	hypothetical protein YQE_08485, partial [Dendroctonus ponderosae]	0.00874939	-1.26902
comp85322_c1_seq3	887	No blastx hit	No blastx hit	0.00110106	-1.26894
comp88734_c1_seq3	2674	XP_013785550.1	PREDICTED: uncharacterized protein LOC106469594 [Limulus polyphemus]	0.000801145	-1.26856
comp92792_c5_seq8	882	No blastx hit	No blastx hit	0.0116509	-1.26813
comp24355_c0_seq2	554	KRT81559.1	HLH domain-containing protein [Oryctes borbonicus]	0.0406233	-1.26791
comp63464_c0_seq1	349	EFA05862.1	Deoxyuridine 5'-triphosphate nucleotidohydrolase-like Protein [Tribolium castaneum]	0.0285847	-1.26715
comp80126_c0_seq2	5106	EFA12670.1	hypothetical protein TcasGA2_TC010693 [Tribolium castaneum]	0.00037238	-1.26661
comp94284_c0_seq2	1215	XP_012527474.1	PREDICTED: uncharacterized protein K02A2.6-like, partial [Monomorium pharaonis]	0.0121603	-1.26631
comp71034_c0_seq1	383	No blastx hit	No blastx hit	0.0159435	-1.26597
comp86092_c0_seq6	306	No blastx hit	No blastx hit	0.017257	-1.2656
comp88697_c0_seq2	4674	EFA02425.1	hypothetical protein TcasGA2_TC008111 [Tribolium castaneum]	0.000459965	-1.26556
comp86372_c1_seq4	602	No blastx hit	No blastx hit	0.00168577	-1.26514
comp87480_c6_seq5	2124	ERL87909.1	hypothetical protein D910_05297 [Dendroctonus ponderosae]	0.00570218	-1.26509
comp83554_c1_seq9	1922	No blastx hit	No blastx hit	0.00876038	-1.26488
comp33571_c0_seq1	1576	XP_975644.1	PREDICTED: cyclin-dependent kinases regulatory subunit [Tribolium castaneum]	0.0000400927	-1.26429
comp84050_c4_seq2	2055	XP_015835497.1	PREDICTED: casein kinase II subunit alpha isoform X1 [Tribolium castaneum]	0.000125816	-1.26386
comp62486_c0_seq1	328	No blastx hit	No blastx hit	0.046459	-1.26325
comp89230_c0_seq10	506	No blastx hit	No blastx hit	0.0296676	-1.26321
comp79836_c0_seq1	2482	EFA11589.2	minichromosome maintenance complex component 10 [Tribolium castaneum]	0.00309604	-1.26211
comp92933_c0_seq6	1160	No blastx hit	No blastx hit	0.0150427	-1.2616
comp92346_c0_seq6	2462	XP_972472.3	PREDICTED: HIG1 domain family member 1A, mitochondrial isoform X1 [Tribolium castaneum]	0.0000235308	-1.26129
comp92903_c3_seq2	4833	XP_973458.1	PREDICTED: ATP-binding cassette sub-family G member 4 [Tribolium castaneum]	0.0016217	-1.26086
comp93645_c0_seq1	703	XP_013199885.1	PREDICTED: uncharacterized protein LOC106142604 [Amyelois transitella]	0.00642188	-1.26075
comp77161_c0_seq1	635	XP_015835489.1	PREDICTED: four and a half LIM domains protein 2 isoform X6 [Tribolium castaneum]	0.00493224	-1.26002
comp63226_c0_seq1	2149	XP_008195230.1	PREDICTED: myc box-dependent-interacting protein 1 isoform X3 [Tribolium castaneum]	0.0201857	-1.2597
comp75227_c1_seq1	936	BAD91164.1	small heat shock protein 21 [Gastrophysa atrocyanea]	0.0029711	-1.25878
comp14389_c0_seq1	1507	XP_008194054.1	PREDICTED: pre-mRNA 3'-end-processing factor FIP1 isoform X1 [Tribolium castaneum]	0.000628837	-1.25753
comp33486_c0_seq1	1126	KRT81907.1	hypothetical protein AMK59_5680 [Oryctes borbonicus]	0.0000856267	-1.25742
comp91493_c3_seq16	557	No blastx hit	No blastx hit	0.039263	-1.25731
comp82229_c1_seq1	516	XP_011171792.1	PREDICTED: uncharacterized protein LOC105204421 [Solenopsis invicta]	0.000701755	-1.25676
comp92346_c0_seq5	1983	XP_972472.3	PREDICTED: HIG1 domain family member 1A, mitochondrial isoform X1 [Tribolium castaneum]	0.0000114473	-1.25644
comp33175_c0_seq1	1200	XP_968010.1	PREDICTED: nucleoporin Nup43 [Tribolium castaneum]	0.0000287846	-1.2562
comp94243_c1_seq3	1518	AAZ15235.1	reverse transcriptase [Aedes aegypti]	0.00353293	-1.25595
comp79721_c0_seq1	1994	XP_970665.1	PREDICTED: Y+L amino acid transporter 2 [Tribolium castaneum]	0.0234427	-1.25425
comp96792_c0_seq1	329	No blastx hit	No blastx hit	0.026877	-1.25392
comp80681_c0_seq1	1718	No blastx hit	No blastx hit	0.0407159	-1.25387
comp79024_c0_seq2	2657	XP_015834522.1	PREDICTED: putative ATP-dependent RNA helicase me31b [Tribolium castaneum]	0.000420078	-1.25299
comp91122_c0_seq4	5325	KRT83913.1	hypothetical protein AMK59_4366 [Oryctes borbonicus]	0.000739012	-1.25285
comp84506_c0_seq1	1270	No blastx hit	No blastx hit	0.0253443	-1.25282
comp15123_c0_seq1	945	XP_008201135.1	PREDICTED: uncharacterized protein LOC103315093 isoform X2 [Tribolium castaneum]	0.0248016	-1.25234
comp89196_c1_seq5	3581	XP_967744.1	PREDICTED: flocculation protein FLO11 isoform X2 [Tribolium castaneum]	0.00182826	-1.25199
comp33177_c0_seq1	1292	XP_008195655.1	PREDICTED: 4-hydroxybenzoate polyprenyltransferase, mitochondrial [Tribolium castaneum]	0.0000503299	-1.25185
comp94758_c0_seq20	2349	No blastx hit	No blastx hit	0.030714	-1.2517
comp90299_c1_seq3	3829	ENN76626.1	hypothetical protein YQE_06883, partial [Dendroctonus ponderosae]	0.00917348	-1.25167
comp85236_c4_seq1	1756	EFA07158.1	WD repeat-containing protein 20-like Protein [Tribolium castaneum]	0.00205111	-1.25152
comp93302_c3_seq2	603	No blastx hit	No blastx hit	0.0112429	-1.25024
comp82497_c0_seq1	1374	XP_001814707.1	PREDICTED: SET and MYND domain-containing protein 5 [Tribolium castaneum]	0.000986586	-1.25007
comp78663_c1_seq2	431	No blastx hit	No blastx hit	0.0250017	-1.24998
comp90633_c2_seq5	3322	AAP94193.1	cytochrome P450 monooxygenase [Tribolium castaneum]	0.000252805	-1.24959
comp88985_c3_seq1	1664	EHJ78215.1	HSP90 cochaperone CDC37-like proteinue [Danaus plexippus]	0.00620335	-1.24915
comp82482_c0_seq1	2295	XP_015837367.1	PREDICTED: TLD domain-containing protein 1 [Tribolium castaneum]	0.000941201	-1.24692
comp87699_c1_seq5	927	XP_008179576.1	PREDICTED: uncharacterized protein LOC103308262 [Acyrthosiphon pisum]	0.0222586	-1.24669
comp93274_c0_seq4	3825	ENN73697.1	hypothetical protein YQE_09694, partial [Dendroctonus ponderosae]	0.0125087	-1.24643
comp85135_c0_seq2	2247	XP_008191978.1	PREDICTED: ribosomal RNA processing protein 1 homolog [Tribolium castaneum]	0.00572133	-1.24606
comp92983_c3_seq3	1653	EHJ75502.1	endonuclease-reverse transcriptase [Danaus plexippus]	0.0137696	-1.24605
comp74842_c0_seq1	1013	EFA02261.1	Vacuolar protein-sorting-associated protein 36-like Protein [Tribolium castaneum]	0.0144735	-1.246
comp77421_c0_seq1	2040	ERL85380.1	hypothetical protein D910_02800 [Dendroctonus ponderosae]	0.0000288608	-1.24539
comp90872_c3_seq1	2196	KYQ56223.1	Calcium-transporting ATPase sarcoplasmic	0.000674452	-1.24502
comp88985_c5_seq1	1040	No blastx hit	No blastx hit	0.0152345	-1.24486
comp85422_c2_seq1	809	XP_015376029.1	PREDICTED: uncharacterized protein LOC107170428 [Diuraphis noxia]	0.00954521	-1.24484
comp95630_c0_seq1	1152	EFA13038.1	H	0.0000163076	-1.24352
comp75661_c2_seq1	495	No blastx hit	No blastx hit	0.0343421	-1.24258
comp81046_c0_seq2	513	ENN77195.1	hypothetical protein YQE_06333, partial [Dendroctonus ponderosae]	0.0000544647	-1.24169
comp93251_c0_seq3	245	No blastx hit	No blastx hit	0.00350126	-1.24068
comp93707_c2_seq3	1797	XP_015839018.1	PREDICTED: serine	0.00280478	-1.2393
comp16511_c0_seq1	534	XP_014216403.1	PREDICTED: 14-3-3 protein epsilon [Copidosoma floridanum]	0.000016769	-1.23797
comp97374_c0_seq1	329	No blastx hit	No blastx hit	0.011659	-1.23704
comp87348_c0_seq6	1953	EEZ99554.1	FAD synthase-like Protein [Tribolium castaneum]	0.037768	-1.23668
comp93891_c5_seq3	1717	No blastx hit	No blastx hit	0.00996169	-1.23628
comp100947_c0_seq1	266	No blastx hit	No blastx hit	0.0195594	-1.23603
comp90579_c2_seq7	1003	No blastx hit	No blastx hit	0.00489825	-1.23585
comp86032_c0_seq3	935	No blastx hit	No blastx hit	0.0160384	-1.23535
comp78384_c0_seq2	2701	EFA01110.1	Splicing factor 3B subunit 3-like Protein [Tribolium castaneum]	0.0000116459	-1.23532
comp93300_c1_seq3	2154	No blastx hit	No blastx hit	0.016675	-1.23514
comp71101_c0_seq2	1232	KRT79060.1	RNA binding protein [Oryctes borbonicus]	0.0000425618	-1.23473
comp33571_c0_seq2	1313	XP_975644.1	PREDICTED: cyclin-dependent kinases regulatory subunit [Tribolium castaneum]	0.0348142	-1.23469
comp77911_c0_seq2	2350	XP_008200644.1	PREDICTED: glycerol-3-phosphate acyltransferase 4 isoform X2 [Tribolium castaneum]	0.00412748	-1.23458
comp70789_c0_seq1	1029	KFB51613.1	AGAP009985-PA-like protein [Anopheles sinensis]	0.00784344	-1.23435
comp71009_c0_seq1	2928	ERL85458.1	hypothetical protein D910_02877 [Dendroctonus ponderosae]	0.000959481	-1.23434
comp91264_c2_seq24	1249	EFA02465.1	Barrier-to-autointegration factor-like Protein [Tribolium castaneum]	0.0330887	-1.23421
comp87987_c0_seq6	395	No blastx hit	No blastx hit	0.0288085	-1.23418
comp88244_c0_seq1	4077	XP_008190279.1	PREDICTED: DNA topoisomerase 2-binding protein 1 isoform X2 [Tribolium castaneum]	0.000120758	-1.2334
comp63464_c1_seq2	1130	EFA05862.1	Deoxyuridine 5'-triphosphate nucleotidohydrolase-like Protein [Tribolium castaneum]	0.00958949	-1.2333
comp50606_c0_seq1	1047	KRT84628.1	hypothetical protein AMK59_257 [Oryctes borbonicus]	0.0146192	-1.23329
comp91333_c1_seq8	1696	ALE20554.1	Ras [Leptinotarsa decemlineata]	0.00031824	-1.23328
comp93206_c0_seq1	2050	EHJ63466.1	endonuclease-reverse transcriptase [Danaus plexippus]	0.0183151	-1.23311
comp90633_c2_seq2	3005	AAP94193.1	cytochrome P450 monooxygenase [Tribolium castaneum]	0.000235878	-1.23301
comp84045_c3_seq8	1503	KFM64809.1	Transposable element Tcb2 transposase, partial [Stegodyphus mimosarum]	0.00102237	-1.23257
comp92346_c0_seq4	1868	XP_972472.3	PREDICTED: HIG1 domain family member 1A, mitochondrial isoform X1 [Tribolium castaneum]	0.0000762657	-1.23235
comp27719_c0_seq1	309	EFA00370.1	Importin-7-like Protein [Tribolium castaneum]	0.000417957	-1.23176
comp5831_c0_seq2	423	ERL85434.1	hypothetical protein D910_02853 [Dendroctonus ponderosae]	0.00587878	-1.23129
comp87308_c0_seq1	1147	AAC28142.1	mariner transposase [Buenoa sp. HMR-1997]	0.0256101	-1.23077
comp89508_c0_seq2	2696	XP_008200757.1	PREDICTED: histone-arginine methyltransferase CARMER isoform X1 [Tribolium castaneum]	0.0198763	-1.22959
comp117711_c0_seq1	377	XP_012229289.1	PREDICTED: nucleolar GTP-binding protein 2 [Linepithema humile]	0.0164719	-1.22776
comp92056_c1_seq4	2333	XP_969152.1	PREDICTED: methylthioribose-1-phosphate isomerase [Tribolium castaneum]	0.00553564	-1.22758
comp77733_c0_seq1	2096	KRT84888.1	Carbohydrate-binding protein [Oryctes borbonicus]	0.00495402	-1.22701
comp88385_c2_seq1	1134	No blastx hit	No blastx hit	0.0233818	-1.22681
comp84808_c0_seq1	1601	ENN76151.1	hypothetical protein YQE_07322, partial [Dendroctonus ponderosae]	0.0012212	-1.22641
comp80724_c0_seq1	2165	XP_971167.2	PREDICTED: SET and MYND domain-containing protein 4 [Tribolium castaneum]	0.0027044	-1.22633
comp87568_c4_seq8	1235	KFM60368.1	Transposable element Tcb2 transposase, partial [Stegodyphus mimosarum]	0.000335598	-1.22536
comp92875_c0_seq7	740	No blastx hit	No blastx hit	0.00419401	-1.22454
comp91912_c1_seq11	1768	XP_014292674.1	PREDICTED: uncharacterized protein LOC106691424 [Halyomorpha halys]	0.00502227	-1.22403
comp86164_c0_seq1	720	No blastx hit	No blastx hit	0.0289183	-1.22377
comp86369_c0_seq1	1216	KRT78947.1	Carbohydrate-binding protein [Oryctes borbonicus]	0.00169038	-1.22348
comp86336_c0_seq1	1601	No blastx hit	No blastx hit	0.00545442	-1.2231
comp86178_c0_seq5	3049	XP_011858442.1	PREDICTED: uncharacterized protein LOC105555996 [Vollenhovia emeryi]	0.00199925	-1.2213
comp89336_c0_seq2	2337	No blastx hit	No blastx hit	0.000725751	-1.21987
comp85547_c0_seq8	975	No blastx hit	No blastx hit	0.00665607	-1.21898
comp92900_c1_seq4	2460	XP_013175481.1	PREDICTED: uncharacterized protein LOC106123612 [Papilio xuthus]	0.0345462	-1.21846
comp93611_c0_seq3	5419	XP_014355190.1	PREDICTED: RNA-directed DNA polymerase from mobile element jockey-like [Papilio machaon]	0.000263828	-1.21742
comp88309_c2_seq1	655	No blastx hit	No blastx hit	0.000183967	-1.21727
comp92346_c0_seq3	1994	XP_972472.3	PREDICTED: HIG1 domain family member 1A, mitochondrial isoform X1 [Tribolium castaneum]	0.00841706	-1.21713
comp94512_c0_seq3	1723	XP_973868.1	PREDICTED: probable RNA-directed DNA polymerase from transposon X-element [Tribolium castaneum]	0.0436289	-1.21646
comp84241_c1_seq3	1840	XP_008195312.1	PREDICTED: protein HEXIM [Tribolium castaneum]	0.00134421	-1.21643
comp93278_c0_seq2	825	XP_008191203.1	PREDICTED: maternal protein tudor isoform X2 [Tribolium castaneum]	0.00376078	-1.21643
comp87480_c6_seq10	2154	ERL87909.1	hypothetical protein D910_05297 [Dendroctonus ponderosae]	0.0148956	-1.21573
comp81671_c1_seq1	792	ADI61831.1	endonuclease-reverse transcriptase [Bombyx mori]	0.0362241	-1.21505
comp90986_c1_seq2	1281	No blastx hit	No blastx hit	0.045767	-1.21396
comp75018_c0_seq1	1681	XP_015839100.1	PREDICTED: pre-mRNA-splicing ATP-dependent RNA helicase PRP28 [Tribolium castaneum]	0.00113678	-1.21369
comp94523_c0_seq2	3025	CBA11992.1	endonuclease-reverse transcriptase HmRTE-e01 [Heliconius melpomene]	0.00415236	-1.21341
comp92792_c5_seq2	1147	No blastx hit	No blastx hit	0.00380839	-1.21293
comp89767_c6_seq1	1163	XP_003242975.1	PREDICTED: tigger transposable element-derived protein 7-like [Acyrthosiphon pisum]	0.0158617	-1.2129
comp83348_c0_seq9	532	No blastx hit	No blastx hit	0.00988615	-1.21281
comp93911_c0_seq1	3261	XP_008198021.1	PREDICTED: constitutive coactivator of PPAR-gamma-like protein 1 isoform X2 [Tribolium castaneum]	0.00543377	-1.2122
comp87303_c1_seq7	1586	No blastx hit	No blastx hit	0.0282229	-1.21151
comp89979_c3_seq2	2541	XP_015836548.1	PREDICTED: protein suppressor of forked [Tribolium castaneum]	0.0000556672	-1.21143
comp86137_c2_seq3	5717	XP_008195658.1	PREDICTED: RNA-binding protein Nova-1 isoform X1 [Tribolium castaneum]	0.0263432	-1.21128
comp93603_c1_seq30	4949	XP_015839121.1	PREDICTED: TOX high mobility group box family member 4 isoform X2 [Tribolium castaneum]	0.00821366	-1.21077
comp92043_c3_seq2	3162	ALX81665.1	reverse transcriptase [Bactrocera tryoni]	0.000715684	-1.21023
comp81046_c0_seq1	1344	ENN77195.1	hypothetical protein YQE_06333, partial [Dendroctonus ponderosae]	0.000119964	-1.20911
comp87662_c0_seq6	2871	No blastx hit	No blastx hit	0.026776	-1.20897
comp63420_c0_seq1	2493	XP_967422.1	PREDICTED: DNA replication licensing factor Mcm7 [Tribolium castaneum]	0.00234076	-1.20819
comp80126_c0_seq5	5047	EFA12670.1	hypothetical protein TcasGA2_TC010693 [Tribolium castaneum]	0.000819761	-1.20689
comp92645_c0_seq11	1758	No blastx hit	No blastx hit	0.00828713	-1.20675
comp34010_c0_seq1	1695	ENN75335.1	hypothetical protein YQE_08111, partial [Dendroctonus ponderosae]	0.000607644	-1.20633
comp91072_c1_seq6	3065	XP_014292674.1	PREDICTED: uncharacterized protein LOC106691424 [Halyomorpha halys]	0.000754852	-1.20577
comp89230_c0_seq2	684	No blastx hit	No blastx hit	0.0184382	-1.20357
comp24152_c0_seq1	873	EEZ97429.2	hypothetical protein TcasGA2_TC011259 [Tribolium castaneum]	0.0262096	-1.20324
comp92032_c0_seq3	4205	XP_972024.2	PREDICTED: eukaryotic translation initiation factor 4H [Tribolium castaneum]	0.000083281	-1.203
comp89926_c0_seq1	3394	EEZ99650.1	ER membrane protein complex subunit 1-like Protein [Tribolium castaneum]	0.0000944516	-1.20261
comp87706_c1_seq21	1062	No blastx hit	No blastx hit	0.017329	-1.20234
comp85322_c1_seq7	886	No blastx hit	No blastx hit	0.00294361	-1.20154
comp83160_c2_seq3	1059	AAK61417.1	transposase [Ceratitis rosa]	0.00965426	-1.19971
comp92571_c0_seq3	4006	XP_015836439.1	PREDICTED: vinculin isoform X2 [Tribolium castaneum]	0.0165963	-1.19955
comp91841_c0_seq9	1891	ERL87767.1	hypothetical protein D910_05156 [Dendroctonus ponderosae]	0.0197934	-1.19953
comp63701_c0_seq1	946	EFA00124.1	putative H	0.0000474707	-1.19949
comp6699_c0_seq1	327	XP_002423620.1	Dolichyl-diphosphooligosaccharide--protein glycosyltransferase subunit STT3A, putative [Pediculus humanus corporis]	0.0100708	-1.19796
comp88577_c2_seq1	1274	EEZ97345.1	Cell cycle checkpoint protein RAD1-like Protein [Tribolium castaneum]	0.0373232	-1.19683
comp23338_c0_seq1	706	ENN82410.1	hypothetical protein YQE_01215, partial [Dendroctonus ponderosae]	0.00229006	-1.19651
comp80931_c0_seq1	1685	ERL83777.1	hypothetical protein D910_01015 [Dendroctonus ponderosae]	0.0155567	-1.19645
comp92933_c1_seq2	2275	NP_001161915.1	cuticular protein analogous to peritrophins 3-E [Tribolium castaneum]	0.00115113	-1.19597
comp68411_c0_seq1	2728	EFA03254.1	hypothetical protein TcasGA2_TC013188 [Tribolium castaneum]	0.00134631	-1.19563
comp50895_c0_seq1	1388	EFA06421.2	Pentatricopeptide repeat-containing protein 2, mitochondrial-like Protein [Tribolium castaneum]	0.000236403	-1.19507
comp88135_c0_seq10	2003	XP_011553666.1	PREDICTED: glucose dehydrogenase [FAD, quinone]-like [Plutella xylostella]	0.00070205	-1.19475
comp69777_c0_seq1	717	EEZ99669.1	Kelch domain-containing protein 4-like Protein [Tribolium castaneum]	0.0372708	-1.19436
comp93603_c1_seq23	4890	XP_015839121.1	PREDICTED: TOX high mobility group box family member 4 isoform X2 [Tribolium castaneum]	0.00327572	-1.19289
comp93345_c2_seq12	3713	XP_969396.3	PREDICTED: fragile X mental retardation syndrome-related protein 1 isoform X2 [Tribolium castaneum]	0.0135733	-1.19246
comp92591_c0_seq24	3262	ENN72150.1	hypothetical protein YQE_11207, partial [Dendroctonus ponderosae]	0.000455217	-1.19218
comp15714_c0_seq1	265	ENN70948.1	hypothetical protein YQE_12349, partial [Dendroctonus ponderosae]	0.000837134	-1.19077
comp88412_c2_seq8	4868	KRT82284.1	hypothetical protein AMK59_3213 [Oryctes borbonicus]	0.0460098	-1.18984
comp78941_c0_seq1	1884	XP_975585.1	PREDICTED: uncharacterized protein LOC664490 [Tribolium castaneum]	0.0000402659	-1.18904
comp88537_c0_seq4	3205	XP_966311.2	PREDICTED: guanine nucleotide-binding protein G(q) subunit alpha isoform X2 [Tribolium castaneum]	0.00480991	-1.18873
comp52527_c0_seq1	990	No blastx hit	No blastx hit	0.0480618	-1.18865
comp33493_c0_seq1	1635	XP_974638.1	PREDICTED: huntingtin-interacting protein K [Tribolium castaneum]	0.00117849	-1.18854
comp78384_c0_seq3	2661	EFA01110.1	Splicing factor 3B subunit 3-like Protein [Tribolium castaneum]	0.0000427393	-1.18844
comp12545_c0_seq1	297	XP_975051.1	PREDICTED: calnexin [Tribolium castaneum]	0.000615372	-1.18619
comp90756_c0_seq6	1657	KYQ46400.1	hypothetical protein ALC60_14600 [Trachymyrmex zeteki]	0.0390121	-1.18609
comp93707_c2_seq22	3671	XP_015839018.1	PREDICTED: serine	0.014297	-1.18585
comp54727_c0_seq1	749	XP_624378.1	PREDICTED: rRNA 2'-O-methyltransferase fibrillarin [Apis mellifera]	0.0000344018	-1.1853
comp107640_c0_seq1	300	No blastx hit	No blastx hit	0.0215725	-1.18512
comp79024_c0_seq1	2621	XP_015834522.1	PREDICTED: putative ATP-dependent RNA helicase me31b [Tribolium castaneum]	0.000549064	-1.18442
comp93603_c1_seq10	4829	XP_015839121.1	PREDICTED: TOX high mobility group box family member 4 isoform X2 [Tribolium castaneum]	0.0172435	-1.18406
comp90999_c0_seq8	3861	XP_008200257.1	PREDICTED: zinc finger MYM-type protein 3 isoform X1 [Tribolium castaneum]	0.0012489	-1.18402
comp70247_c0_seq1	1477	XP_624378.1	PREDICTED: rRNA 2'-O-methyltransferase fibrillarin [Apis mellifera]	0.0000105873	-1.1839
comp78384_c0_seq4	3869	EFA01110.1	Splicing factor 3B subunit 3-like Protein [Tribolium castaneum]	0.0000344419	-1.18357
comp94688_c0_seq1	9786	EEZ98377.2	Fibrillin-2-like Protein [Tribolium castaneum]	0.0125155	-1.18317
comp93707_c2_seq8	3600	XP_015839018.1	PREDICTED: serine	0.00395127	-1.1827
comp92930_c0_seq1	7623	XP_008190401.1	PREDICTED: unconventional myosin-IXa isoform X1 [Tribolium castaneum]	0.0436971	-1.18269
comp85628_c3_seq3	889	No blastx hit	No blastx hit	0.0119731	-1.18221
comp33327_c0_seq1	1703	ENN70515.1	hypothetical protein YQE_12691, partial [Dendroctonus ponderosae]	0.00087047	-1.18185
comp87775_c0_seq3	2586	KRT80756.1	helicase, partial [Oryctes borbonicus]	0.000317536	-1.18158
comp93991_c1_seq4	3092	EFA12961.1	Facilitated trehalose transporter Tret1-2 homolog-like Protein [Tribolium castaneum]	0.00115828	-1.18065
comp23656_c0_seq1	500	No blastx hit	No blastx hit	0.00201435	-1.18058
comp74221_c0_seq1	840	XP_015836178.1	PREDICTED: larval cuticle protein LCP-17-like [Tribolium castaneum]	0.00405244	-1.18048
comp93966_c2_seq7	3450	XP_971778.1	PREDICTED: cysteine-rich with EGF-like domain protein 2 [Tribolium castaneum]	0.00945511	-1.18045
comp91614_c0_seq5	1217	No blastx hit	No blastx hit	0.0262449	-1.17956
comp89196_c1_seq2	3632	XP_008193535.1	PREDICTED: mucin-5AC isoform X1 [Tribolium castaneum]	0.00280478	-1.17953
comp93913_c0_seq5	774	XP_011551370.1	PREDICTED: uncharacterized protein LOC105383055 [Plutella xylostella]	0.0228172	-1.17942
comp92724_c3_seq3	855	No blastx hit	No blastx hit	0.000119964	-1.17903
comp86633_c1_seq10	5107	EFA07762.1	Ubiquitin carboxyl-terminal hydrolase 7-like Protein [Tribolium castaneum]	0.000853318	-1.17893
comp33202_c0_seq1	558	ERL94293.1	hypothetical protein D910_11574 [Dendroctonus ponderosae]	0.000085091	-1.17882
comp68541_c0_seq4	3825	XP_011152408.1	PREDICTED: G1	0.00689812	-1.17872
comp86620_c0_seq3	330	No blastx hit	No blastx hit	0.00661488	-1.1787
comp97092_c0_seq1	280	ALE20564.1	14-3-3 protein epsilon [Leptinotarsa decemlineata]	0.00275277	-1.17856
comp51277_c0_seq1	598	No blastx hit	No blastx hit	0.049987	-1.1785
comp23311_c0_seq1	404	EFA01110.1	Splicing factor 3B subunit 3-like Protein [Tribolium castaneum]	0.00358166	-1.17834
comp93645_c1_seq11	3156	XP_013199885.1	PREDICTED: uncharacterized protein LOC106142604 [Amyelois transitella]	0.0288962	-1.17833
comp92499_c0_seq1	3351	XP_014220595.1	PREDICTED: RNA-directed DNA polymerase from mobile element jockey-like [Trichogramma pretiosum]	0.000824829	-1.17757
comp77154_c0_seq1	1480	AEE61859.1	unknown [Dendroctonus ponderosae]	0.00874939	-1.17714
comp90955_c3_seq9	975	ADI61817.1	endonuclease-reverse transcriptase [Bombyx mori]	0.0174128	-1.1771
comp91493_c3_seq1	2948	EFA01234.1	ubiquitin-specific protease [Tribolium castaneum]	0.0000871511	-1.17706
comp65358_c0_seq1	4034	EEZ99220.1	timeout [Tribolium castaneum]	0.0025608	-1.17633
comp94692_c1_seq1	7214	KXJ82633.1	hypothetical protein RP20_CCG012365 [Aedes albopictus]	0.00116219	-1.1762
comp10105_c0_seq1	278	ERL94996.1	hypothetical protein D910_12268 [Dendroctonus ponderosae]	0.038091	-1.17557
comp90694_c0_seq6	6050	ERL94669.1	hypothetical protein D910_11944 [Dendroctonus ponderosae]	0.0074326	-1.1746
comp86372_c1_seq1	1188	No blastx hit	No blastx hit	0.000363948	-1.17457
comp93066_c5_seq1	577	No blastx hit	No blastx hit	0.0208352	-1.17322
comp81014_c0_seq1	3245	ERL85420.1	hypothetical protein D910_02840 [Dendroctonus ponderosae]	0.00208213	-1.17315
comp114115_c0_seq1	307	BAE95690.1	hypothetical protein [Tenebrio molitor]	0.0426696	-1.17226
comp87330_c0_seq2	890	XP_014287965.1	PREDICTED: uncharacterized protein LOC106688153 [Halyomorpha halys]	0.0134009	-1.17217
comp89238_c4_seq1	2465	XP_008194644.1	PREDICTED: polypeptide N-acetylgalactosaminyltransferase 1 [Tribolium castaneum]	0.0491432	-1.17174
comp74529_c0_seq2	675	XP_973895.1	PREDICTED: uncharacterized protein LOC662721 [Tribolium castaneum]	0.0266039	-1.17123
comp76824_c1_seq1	1431	XP_972332.2	PREDICTED: UPF0160 protein [Tribolium castaneum]	0.000188888	-1.17087
comp84564_c0_seq23	5066	XP_008192045.1	PREDICTED: serine	0.0452676	-1.17085
comp90763_c1_seq7	1207	XP_975035.1	PREDICTED: pseudouridine-5'-phosphatase [Tribolium castaneum]	0.00660743	-1.16939
comp87883_c0_seq1	1626	EFA09025.1	Zinc finger HIT domain-containing protein 3-like Protein [Tribolium castaneum]	0.0278856	-1.16905
comp93195_c2_seq1	4734	XP_008192488.1	PREDICTED: uncharacterized protein LOC103312782 isoform X1 [Tribolium castaneum]	0.000101985	-1.1682
comp105463_c0_seq1	232	KOB78849.1	Cuticular protein PxutCPT4 [Operophtera brumata]	0.0156168	-1.16814
comp87231_c0_seq1	2391	ALE20564.1	14-3-3 protein epsilon [Leptinotarsa decemlineata]	0.0000264778	-1.16797
comp91847_c0_seq5	2299	XP_011265751.1	PREDICTED: protein NYNRIN-like [Camponotus floridanus]	0.0267518	-1.16782
comp92105_c2_seq2	5866	XP_014355190.1	PREDICTED: RNA-directed DNA polymerase from mobile element jockey-like [Papilio machaon]	0.000113656	-1.16777
comp90840_c2_seq6	235	No blastx hit	No blastx hit	0.0218242	-1.16737
comp91264_c2_seq30	571	EFA02465.1	Barrier-to-autointegration factor-like Protein [Tribolium castaneum]	0.0311788	-1.16645
comp91249_c1_seq9	2560	ADI61815.1	endonuclease-reverse transcriptase [Bombyx mori]	0.0032167	-1.16548
comp86994_c1_seq1	2190	ERL84946.1	hypothetical protein D910_02369 [Dendroctonus ponderosae]	0.022609	-1.16475
comp33200_c0_seq1	2412	XP_015836849.1	PREDICTED: LOW QUALITY PROTEIN: DNA replication licensing factor Mcm5 [Tribolium castaneum]	0.00200903	-1.16386
comp87330_c0_seq21	1232	XP_014277473.1	PREDICTED: uncharacterized protein LOC106681591 [Halyomorpha halys]	0.0382366	-1.1637
comp93707_c2_seq12	4348	XP_015839018.1	PREDICTED: serine	0.000332289	-1.1635
comp81039_c0_seq1	1854	XP_008198647.1	PREDICTED: gamma-glutamyltransferase 7 [Tribolium castaneum]	0.0370119	-1.16328
comp89860_c1_seq18	2494	KDR17575.1	hypothetical protein L798_08485 [Zootermopsis nevadensis]	0.00129894	-1.16217
comp88126_c3_seq5	368	No blastx hit	No blastx hit	0.0164624	-1.16208
comp89474_c3_seq3	2111	XP_971407.1	PREDICTED: serine	0.0000790629	-1.16191
comp89336_c0_seq4	2876	No blastx hit	No blastx hit	0.00116219	-1.16174
comp75999_c0_seq1	1855	AEE61661.1	unknown [Dendroctonus ponderosae]	0.0000984092	-1.15948
comp70264_c0_seq1	1171	EEZ99844.1	Transmembrane protein 223-like Protein [Tribolium castaneum]	0.000332056	-1.15944
comp88697_c0_seq3	4618	EFA02425.1	hypothetical protein TcasGA2_TC008111 [Tribolium castaneum]	0.000945758	-1.15942
comp92874_c2_seq1	620	No blastx hit	No blastx hit	0.045487	-1.15909
comp72743_c0_seq2	700	EFA09807.1	hypothetical protein TcasGA2_TC011952 [Tribolium castaneum]	0.044293	-1.1563
comp87144_c1_seq9	2864	No blastx hit	No blastx hit	0.0137521	-1.15598
comp70771_c0_seq1	1116	KNC23575.1	Small nuclear ribonucleoprotein F [Lucilia cuprina]	0.0000177287	-1.15512
comp93538_c2_seq1	2898	EFA08781.2	Very long-chain-fatty-acid--CoA ligase bubblegum-like Protein [Tribolium castaneum]	0.0130308	-1.15247
comp15182_c0_seq2	778	XP_973479.1	PREDICTED: histone-binding protein RBBP4 [Tribolium castaneum]	0.00167883	-1.15208
comp90208_c2_seq4	770	No blastx hit	No blastx hit	0.0349537	-1.15167
comp84050_c4_seq3	2119	XP_015835497.1	PREDICTED: casein kinase II subunit alpha isoform X1 [Tribolium castaneum]	0.0000821214	-1.15138
comp90048_c9_seq1	3335	KYB27388.1	hypothetical protein TcasGA2_TC033225 [Tribolium castaneum]	0.00760708	-1.15099
comp80126_c0_seq1	3746	EFA12670.1	hypothetical protein TcasGA2_TC010693 [Tribolium castaneum]	0.00282568	-1.15081
comp85314_c0_seq1	2530	EFA06493.1	putative ATP-dependent RNA helicase DDX27-like Protein [Tribolium castaneum]	0.0000795658	-1.15076
comp78564_c0_seq1	3242	XP_008195117.1	PREDICTED: putative ATP-dependent RNA helicase DHX30 isoform X1 [Tribolium castaneum]	0.0000150349	-1.14916
comp76150_c0_seq1	3156	XP_968023.1	PREDICTED: exportin-2 [Tribolium castaneum]	0.000115319	-1.14912
comp88521_c0_seq1	1354	ENN73548.1	hypothetical protein YQE_09799, partial [Dendroctonus ponderosae]	0.0325228	-1.14819
comp94758_c0_seq14	1657	No blastx hit	No blastx hit	0.0190157	-1.14767
comp70747_c0_seq1	1898	AIY68377.1	putative alpha-esterase [Leptinotarsa decemlineata]	0.0247688	-1.14754
comp18677_c0_seq1	1808	ERL90239.1	hypothetical protein D910_07592 [Dendroctonus ponderosae]	0.0194129	-1.14731
comp89436_c2_seq1	1729	No blastx hit	No blastx hit	0.0264917	-1.14716
comp74715_c0_seq3	1668	XP_008191456.1	PREDICTED: uncharacterized protein LOC103312495 [Tribolium castaneum]	0.0340681	-1.14602
comp16521_c0_seq1	2715	XP_972877.1	PREDICTED: nuclear pore complex protein Nup93 [Tribolium castaneum]	0.0000338156	-1.14578
comp90400_c1_seq1	2026	EFA03098.1	Porphobilinogen deaminase-like Protein [Tribolium castaneum]	0.00579768	-1.14576
comp93679_c1_seq9	3930	KYB28006.1	Anoctamin-1-like Protein [Tribolium castaneum]	0.0122459	-1.14541
comp78777_c0_seq1	1558	EFA03987.2	hypothetical protein TcasGA2_TC014136 [Tribolium castaneum]	0.0000287896	-1.14457
comp52442_c0_seq1	1225	XP_015433720.1	PREDICTED: uncharacterized protein LOC107189650 [Dufourea novaeangliae]	0.0172106	-1.14407
comp93860_c0_seq9	3521	KMQ91586.1	endonuclease-reverse transcriptase [Lasius niger]	0.0491141	-1.14395
comp69212_c0_seq1	548	No blastx hit	No blastx hit	0.021918	-1.14313
comp84589_c1_seq1	2771	XP_974410.1	PREDICTED: probable 28S rRNA (cytosine-C(5))-methyltransferase [Tribolium castaneum]	0.000253425	-1.14298
comp75458_c0_seq1	1811	XP_973650.1	PREDICTED: U3 small nucleolar RNA-associated protein 15 homolog [Tribolium castaneum]	0.000588823	-1.14292
comp90872_c4_seq10	403	No blastx hit	No blastx hit	0.0382316	-1.14273
comp39604_c0_seq1	936	EFA02623.1	Calumenin-like Protein [Tribolium castaneum]	0.0138583	-1.14258
comp78384_c0_seq1	3903	EFA01110.1	Splicing factor 3B subunit 3-like Protein [Tribolium castaneum]	0.0000517017	-1.14143
comp93707_c2_seq5	4341	XP_015839018.1	PREDICTED: serine	0.000083558	-1.14137
comp92933_c1_seq1	884	No blastx hit	No blastx hit	0.034136	-1.1406
comp90265_c0_seq1	5955	KMQ87338.1	reverse ribonuclease integrase, partial [Lasius niger]	0.00616249	-1.14014
comp93345_c2_seq11	4185	XP_969396.3	PREDICTED: fragile X mental retardation syndrome-related protein 1 isoform X2 [Tribolium castaneum]	0.0332888	-1.14014
comp91121_c1_seq39	2339	XP_014275578.1	PREDICTED: uncharacterized protein LOC106680395 [Halyomorpha halys]	0.0027643	-1.13973
comp94692_c1_seq2	602	No blastx hit	No blastx hit	0.0197435	-1.13945
comp91212_c0_seq2	2246	No blastx hit	No blastx hit	0.000201622	-1.13926
comp84648_c0_seq2	1734	XP_008192101.1	PREDICTED: uridine 5'-monophosphate synthase [Tribolium castaneum]	0.00193895	-1.13921
comp89674_c0_seq2	215	No blastx hit	No blastx hit	0.0384635	-1.13812
comp91497_c3_seq30	451	ADI61823.1	endonuclease-reverse transcriptase [Bombyx mori]	0.0259629	-1.13797
comp91866_c0_seq2	2871	KRT80457.1	RNA binding protein [Oryctes borbonicus]	0.000026855	-1.13682
comp75202_c0_seq1	536	ENN72985.1	hypothetical protein YQE_10391, partial [Dendroctonus ponderosae]	0.00376391	-1.13681
comp81942_c0_seq1	939	XP_967777.1	PREDICTED: RNA-binding protein 8A [Tribolium castaneum]	0.00173679	-1.13634
comp76592_c0_seq1	1747	EFA06929.1	Origin recognition complex subunit 4-like Protein [Tribolium castaneum]	0.0246969	-1.13485
comp78469_c1_seq1	906	EFA07074.1	hypothetical protein TcasGA2_TC010054 [Tribolium castaneum]	0.0449308	-1.13369
comp85268_c4_seq1	946	No blastx hit	No blastx hit	0.0345462	-1.13369
comp94939_c0_seq1	831	XP_974197.1	PREDICTED: inosine triphosphate pyrophosphatase [Tribolium castaneum]	0.00145123	-1.13314
comp92122_c1_seq35	1900	XP_011569316.1	PREDICTED: insulin-degrading enzyme-like [Plutella xylostella]	0.0122419	-1.13282
comp86372_c1_seq6	1131	No blastx hit	No blastx hit	0.00266152	-1.13218
comp33418_c0_seq1	1281	ERL85433.1	hypothetical protein D910_02853 [Dendroctonus ponderosae]	0.00280343	-1.13142
comp84078_c0_seq3	3109	EFA11250.1	hypothetical protein TcasGA2_TC010783 [Tribolium castaneum]	0.0213958	-1.13135
comp92057_c0_seq11	1583	XP_008197251.1	PREDICTED: ribosome biogenesis regulatory protein homolog [Tribolium castaneum]	0.00223615	-1.13134
comp77003_c1_seq4	290	No blastx hit	No blastx hit	0.0183519	-1.12997
comp84884_c1_seq1	1144	No blastx hit	No blastx hit	0.00419401	-1.12948
comp91912_c1_seq22	2296	XP_014292674.1	PREDICTED: uncharacterized protein LOC106691424 [Halyomorpha halys]	0.00686924	-1.12877
comp64065_c0_seq1	546	AKQ48973.1	insulin-like peptide-1a [Leptinotarsa decemlineata]	0.0388603	-1.12842
comp93226_c1_seq2	2427	EFA11505.1	Protein jagunal-like Protein [Tribolium castaneum]	0.0382316	-1.12839
comp91069_c3_seq5	752	No blastx hit	No blastx hit	0.0154052	-1.12804
comp91740_c0_seq4	1368	KPJ15692.1	Xanthine dehydrogenase [Papilio machaon]	0.00586457	-1.12675
comp116877_c0_seq1	247	No blastx hit	No blastx hit	0.0191711	-1.12664
comp39542_c0_seq1	495	XP_001814707.1	PREDICTED: SET and MYND domain-containing protein 5 [Tribolium castaneum]	0.020188	-1.12598
comp81357_c0_seq1	1929	ERL90749.1	hypothetical protein D910_08096 [Dendroctonus ponderosae]	0.0216271	-1.12527
comp87480_c6_seq1	2319	ERL87909.1	hypothetical protein D910_05297 [Dendroctonus ponderosae]	0.011979	-1.12489
comp84564_c0_seq1	5131	XP_008192045.1	PREDICTED: serine	0.0424746	-1.12417
comp83794_c0_seq1	2807	KYB25056.1	hypothetical protein TcasGA2_TC031939 [Tribolium castaneum]	0.0027643	-1.12415
comp97422_c0_seq1	391	XP_967359.1	PREDICTED: ABC transporter G family member 20 [Tribolium castaneum]	0.00307209	-1.12052
comp87501_c0_seq14	760	No blastx hit	No blastx hit	0.0330632	-1.1205
comp86591_c2_seq1	1643	XP_008192579.1	PREDICTED: facilitated trehalose transporter Tret1-like [Tribolium castaneum]	0.0282345	-1.1197
comp86424_c0_seq4	3790	XP_969187.1	PREDICTED: pre-mRNA 3' end processing protein WDR33 [Tribolium castaneum]	0.00238508	-1.11931
comp86855_c0_seq6	2610	ENN77069.1	hypothetical protein YQE_06404, partial [Dendroctonus ponderosae]	0.0209544	-1.11906
comp90771_c1_seq5	836	No blastx hit	No blastx hit	0.0242846	-1.11886
comp82938_c0_seq1	1475	XP_008194883.1	PREDICTED: cell cycle checkpoint control protein RAD9A [Tribolium castaneum]	0.0246978	-1.11846
comp88734_c1_seq1	2659	XP_013785550.1	PREDICTED: uncharacterized protein LOC106469594 [Limulus polyphemus]	0.0138995	-1.11792
comp88330_c1_seq7	1562	XP_969218.1	PREDICTED: telomerase Cajal body protein 1 isoform X1 [Tribolium castaneum]	0.00538094	-1.11778
comp13059_c0_seq1	2819	XP_015833113.1	PREDICTED: tetratricopeptide repeat protein 27 [Tribolium castaneum]	0.000145171	-1.11728
comp84236_c0_seq7	2575	KYB28388.1	Regulator of chromosome condensation-like Protein [Tribolium castaneum]	0.000136363	-1.11727
comp70536_c0_seq1	2590	KRT85783.1	protein kinase [Oryctes borbonicus]	0.000189087	-1.11724
comp91570_c0_seq1	930	KMQ95153.1	endonuclease-reverse transcriptase [Lasius niger]	0.0444232	-1.11716
comp87880_c2_seq5	3764	EFA12063.2	hypothetical protein TcasGA2_TC012909 [Tribolium castaneum]	0.000710226	-1.11711
comp92904_c1_seq2	2685	XP_014471314.1	PREDICTED: uncharacterized protein LOC106742657 [Dinoponera quadriceps]	0.00501406	-1.116
comp91547_c3_seq1	1030	EFN67382.1	Transposable element Tc3 transposase, partial [Camponotus floridanus]	0.00085706	-1.11461
comp88151_c1_seq4	1269	No blastx hit	No blastx hit	0.0454527	-1.11361
comp93603_c1_seq24	3839	XP_015839121.1	PREDICTED: TOX high mobility group box family member 4 isoform X2 [Tribolium castaneum]	0.0313135	-1.11342
comp78384_c0_seq5	2409	EFA01110.1	Splicing factor 3B subunit 3-like Protein [Tribolium castaneum]	0.000207483	-1.11316
comp90804_c5_seq2	3390	KRT83522.1	hypothetical protein AMK59_3487, partial [Oryctes borbonicus]	0.00147702	-1.11249
comp92983_c3_seq5	1638	EHJ75502.1	endonuclease-reverse transcriptase [Danaus plexippus]	0.0420291	-1.11238
comp75509_c1_seq1	3210	XP_015835283.1	PREDICTED: protein RRP5 homolog isoform X2 [Tribolium castaneum]	0.00022861	-1.11224
comp13890_c0_seq1	2140	XP_972829.1	PREDICTED: caprin homolog [Tribolium castaneum]	0.0000840763	-1.11098
comp93707_c2_seq7	4358	XP_015839018.1	PREDICTED: serine	0.000897956	-1.11047
comp90449_c0_seq2	1469	XP_012267491.1	PREDICTED: uncharacterized protein LOC105692688 isoform X2 [Athalia rosae]	0.0304553	-1.11045
comp92933_c0_seq1	1395	No blastx hit	No blastx hit	0.0150415	-1.10969
comp82864_c2_seq3	2915	XP_008195412.1	PREDICTED: serine	0.0000182496	-1.10869
comp91698_c3_seq18	2822	XP_013144778.1	PREDICTED: uncharacterized protein LOC106108224 [Papilio polytes]	0.00410186	-1.10866
comp105240_c0_seq1	386	EEZ98440.2	hypothetical protein TcasGA2_TC000929 [Tribolium castaneum]	0.0108342	-1.10843
comp93300_c1_seq2	1727	ERL86554.1	hypothetical protein D910_03961 [Dendroctonus ponderosae]	0.0176341	-1.1072
comp50701_c0_seq1	841	ENN81939.1	hypothetical protein YQE_01650, partial [Dendroctonus ponderosae]	0.023454	-1.10667
comp33539_c0_seq1	3501	KRT79782.1	hypothetical protein AMK59_6609 [Oryctes borbonicus]	0.0000263215	-1.10656
comp87790_c0_seq4	3610	XP_008193998.2	PREDICTED: mitochondrial intermembrane space import and assembly protein 40 [Tribolium castaneum]	0.00678534	-1.10635
comp86906_c2_seq1	335	No blastx hit	No blastx hit	0.0396524	-1.1061
comp89021_c0_seq1	5326	EFA06418.2	hypothetical protein TcasGA2_TC009297 [Tribolium castaneum]	0.0142234	-1.10532
comp93600_c1_seq1	478	No blastx hit	No blastx hit	0.0324563	-1.10524
comp92032_c0_seq10	4214	EFA05524.2	hypothetical protein TcasGA2_TC015711 [Tribolium castaneum]	0.000678873	-1.10513
comp92340_c1_seq9	2442	XP_967087.1	PREDICTED: leucine-rich repeat-containing protein 47 [Tribolium castaneum]	0.00623632	-1.10465
comp88989_c0_seq1	488	No blastx hit	No blastx hit	0.0246376	-1.10352
comp50547_c0_seq1	1862	XP_015833761.1	PREDICTED: LOW QUALITY PROTEIN: protein-glutamate O-methyltransferase [Tribolium castaneum]	0.00243434	-1.10331
comp94061_c0_seq1	6166	EEZ99272.2	shattered [Tribolium castaneum]	0.00018512	-1.10301
comp94713_c1_seq2	12471	XP_015840555.1	PREDICTED: sushi, von Willebrand factor type A, EGF and pentraxin domain-containing protein 1 isoform X1 [Tribolium castaneum]	0.00393833	-1.1026
comp83854_c0_seq17	920	No blastx hit	No blastx hit	0.0156722	-1.10127
comp93760_c0_seq1	3043	XP_014098133.1	PREDICTED: uncharacterized protein LOC106623224 [Bactrocera oleae]	0.0449898	-1.10073
comp99135_c0_seq1	349	ERL95174.1	hypothetical protein D910_12443 [Dendroctonus ponderosae]	0.0131201	-1.09991
comp91072_c1_seq4	2557	XP_014292674.1	PREDICTED: uncharacterized protein LOC106691424 [Halyomorpha halys]	0.0157547	-1.09926
comp93707_c2_seq6	2698	XP_015839018.1	PREDICTED: serine	0.0437995	-1.09905
comp93700_c4_seq3	2344	No blastx hit	No blastx hit	0.00708994	-1.09828
comp88123_c0_seq1	2191	XP_975592.2	PREDICTED: programmed cell death protein 6 isoform X3 [Tribolium castaneum]	0.0312891	-1.09788
comp91593_c1_seq3	2455	XP_008190421.1	PREDICTED: polynucleotide 5'-hydroxyl-kinase NOL9 [Tribolium castaneum]	0.0326023	-1.09786
comp32526_c0_seq1	1399	XP_966398.2	PREDICTED: BTB	0.0478636	-1.09785
comp87278_c2_seq1	971	No blastx hit	No blastx hit	0.0380635	-1.09688
comp63226_c0_seq2	2452	XP_966444.1	PREDICTED: myc box-dependent-interacting protein 1 isoform X1 [Tribolium castaneum]	0.0164521	-1.09622
comp81512_c0_seq2	2690	XP_008199066.2	PREDICTED: LOW QUALITY PROTEIN: protein patched homolog 1-like [Tribolium castaneum]	0.000341418	-1.09598
comp80084_c0_seq2	1097	XP_970967.2	PREDICTED: probable RNA methyltransferase CG11342 [Tribolium castaneum]	0.000326962	-1.09579
comp61344_c0_seq2	1351	EFA01491.1	Putative E3 ubiquitin-protein ligase UBR7-like Protein [Tribolium castaneum]	0.0445234	-1.09539
comp86783_c2_seq5	2340	XP_008192566.1	PREDICTED: caltractin isoform X1 [Tribolium castaneum]	0.00135503	-1.0943
comp92171_c0_seq31	2616	XP_014287965.1	PREDICTED: uncharacterized protein LOC106688153 [Halyomorpha halys]	0.0075023	-1.09404
comp94167_c1_seq8	594	KDR13037.1	hypothetical protein L798_13305 [Zootermopsis nevadensis]	0.0103399	-1.09389
comp93991_c1_seq1	3393	EFA12961.1	Facilitated trehalose transporter Tret1-2 homolog-like Protein [Tribolium castaneum]	0.00157571	-1.0938
comp87565_c1_seq5	337	XP_013177561.1	PREDICTED: RNA-directed DNA polymerase from mobile element jockey-like [Papilio xuthus]	0.0200624	-1.09362
comp89594_c1_seq6	1016	No blastx hit	No blastx hit	0.0310814	-1.09348
comp92875_c0_seq5	751	No blastx hit	No blastx hit	0.0260124	-1.09255
comp93707_c2_seq20	3650	XP_015839018.1	PREDICTED: serine	0.00469024	-1.09222
comp85755_c0_seq1	1839	XP_015833349.1	PREDICTED: probable ATP-dependent RNA helicase DDX52 [Tribolium castaneum]	0.0000890835	-1.0922
comp80711_c0_seq1	774	No blastx hit	No blastx hit	0.0446048	-1.09182
comp90786_c1_seq2	3132	EFA11368.2	Calcium-transporting ATPase sarcoplasmic	0.042458	-1.09059
comp92032_c0_seq9	2218	XP_972024.2	PREDICTED: eukaryotic translation initiation factor 4H [Tribolium castaneum]	0.000929315	-1.08989
comp84816_c3_seq2	2375	No blastx hit	No blastx hit	0.0136933	-1.08953
comp93707_c2_seq21	2499	XP_015839018.1	PREDICTED: serine	0.012777	-1.08932
comp91614_c0_seq3	1104	No blastx hit	No blastx hit	0.0138775	-1.08917
comp87695_c4_seq17	2163	KFM71531.1	Zinc finger protein 583, partial [Stegodyphus mimosarum]	0.0408854	-1.08873
comp32968_c0_seq1	3103	XP_967420.1	PREDICTED: cullin-3 isoform X1 [Tribolium castaneum]	0.000357024	-1.0886
comp84948_c0_seq1	2495	XP_008199650.1	PREDICTED: TATA box-binding protein-associated factor RNA polymerase I subunit B isoform X1 [Tribolium castaneum]	0.0145946	-1.08849
comp71021_c0_seq1	1279	KRT80122.1	hypothetical protein AMK59_6384 [Oryctes borbonicus]	0.00604083	-1.08843
comp33561_c0_seq1	1077	XP_970061.1	PREDICTED: putative deoxyribonuclease TATDN1 [Tribolium castaneum]	0.00683225	-1.08837
comp86137_c2_seq1	5742	XP_008195658.1	PREDICTED: RNA-binding protein Nova-1 isoform X1 [Tribolium castaneum]	0.0122616	-1.08828
comp87271_c0_seq2	2374	XP_968306.2	PREDICTED: kelch domain-containing protein 10 homolog [Tribolium castaneum]	0.00290476	-1.08805
comp93217_c0_seq22	1105	No blastx hit	No blastx hit	0.00374241	-1.08755
comp82146_c0_seq2	428	No blastx hit	No blastx hit	0.00290215	-1.08677
comp94148_c5_seq24	5788	EFA04396.1	ATPase family AAA domain-containing protein 3-like Protein [Tribolium castaneum]	0.000232866	-1.08664
comp50111_c0_seq1	923	XP_008198263.1	PREDICTED: putative SERF-like protein [Tribolium castaneum]	0.0042156	-1.08545
comp93991_c1_seq3	3427	EFA12961.1	Facilitated trehalose transporter Tret1-2 homolog-like Protein [Tribolium castaneum]	0.00140695	-1.08504
comp9436_c0_seq1	292	No blastx hit	No blastx hit	0.0169884	-1.08495
comp84648_c0_seq1	1817	XP_008192101.1	PREDICTED: uridine 5'-monophosphate synthase [Tribolium castaneum]	0.0031035	-1.08302
comp84648_c0_seq3	1805	XP_008192101.1	PREDICTED: uridine 5'-monophosphate synthase [Tribolium castaneum]	0.00623372	-1.08291
comp65263_c1_seq1	2398	ERL89598.1	hypothetical protein D910_06963 [Dendroctonus ponderosae]	0.000243125	-1.08258
comp50992_c0_seq1	1531	XP_015837369.1	PREDICTED: zinc finger protein ZPR1 [Tribolium castaneum]	0.00102229	-1.08249
comp82332_c0_seq2	1753	No blastx hit	No blastx hit	0.0107828	-1.08174
comp21533_c0_seq2	348	XP_015188010.1	PREDICTED: rRNA 2'-O-methyltransferase fibrillarin [Polistes dominula]	0.0318363	-1.08149
comp84796_c0_seq2	2749	EEZ98589.1	Cullin homolog 1-like Protein [Tribolium castaneum]	0.0117092	-1.08113
comp92105_c2_seq5	5811	XP_014355190.1	PREDICTED: RNA-directed DNA polymerase from mobile element jockey-like [Papilio machaon]	0.0000264222	-1.08019
comp93975_c0_seq9	977	No blastx hit	No blastx hit	0.0466888	-1.07997
comp92640_c1_seq1	2564	XP_011343863.1	PREDICTED: uncharacterized protein LOC105283097 [Cerapachys biroi]	0.0055089	-1.07891
comp85290_c1_seq2	1906	XP_969360.1	PREDICTED: ubiquitin-conjugating enzyme E2 N [Tribolium castaneum]	0.000690457	-1.0788
comp85782_c0_seq8	1934	XP_008191591.1	PREDICTED: acyl-CoA:lysophosphatidylglycerol acyltransferase 1 [Tribolium castaneum]	0.0105218	-1.07871
comp91559_c3_seq5	1569	ERL91211.1	hypothetical protein D910_08549 [Dendroctonus ponderosae]	0.0127849	-1.07786
comp92864_c0_seq2	3636	XP_011884023.1	PREDICTED: uncharacterized protein K02A2.6-like [Vollenhovia emeryi]	0.000402122	-1.07774
comp77838_c0_seq2	615	No blastx hit	No blastx hit	0.0329442	-1.07754
comp89991_c1_seq1	1951	XP_971811.1	PREDICTED: nicalin-1 [Tribolium castaneum]	0.00383992	-1.07729
comp84013_c0_seq1	1844	XP_015836528.1	PREDICTED: small glutamine-rich tetratricopeptide repeat-containing protein alpha isoform X2 [Tribolium castaneum]	0.00356229	-1.07698
comp92340_c1_seq7	1792	XP_967087.1	PREDICTED: leucine-rich repeat-containing protein 47 [Tribolium castaneum]	0.0144527	-1.07669
comp89860_c1_seq21	3803	XP_974651.2	PREDICTED: putative RNA-binding protein 15B [Tribolium castaneum]	0.000244183	-1.0764
comp89434_c3_seq2	2517	KOB74093.1	Uncharacterized protein OBRU01_09807, partial [Operophtera brumata]	0.0364034	-1.07473
comp92056_c1_seq3	2580	XP_969152.1	PREDICTED: methylthioribose-1-phosphate isomerase [Tribolium castaneum]	0.00253688	-1.07469
comp56413_c0_seq1	521	ENN74841.1	hypothetical protein YQE_08612, partial [Dendroctonus ponderosae]	0.00590404	-1.07462
comp81653_c0_seq1	2540	XP_008195115.1	PREDICTED: LOW QUALITY PROTEIN: transmembrane protein 214-B [Tribolium castaneum]	0.00248133	-1.07454
comp85332_c0_seq2	7534	XP_015840286.1	PREDICTED: LOW QUALITY PROTEIN: uncharacterized protein LOC103315067 [Tribolium castaneum]	0.000380006	-1.07408
comp70766_c0_seq2	704	XP_008193430.1	PREDICTED: bolA-like protein 3 [Tribolium castaneum]	0.0124845	-1.07379
comp94351_c3_seq3	1863	No blastx hit	No blastx hit	0.000597691	-1.07349
comp93819_c0_seq1	1147	KRT86333.1	hypothetical protein AMK59_3000 [Oryctes borbonicus]	0.021229	-1.07287
comp84020_c0_seq1	571	No blastx hit	No blastx hit	0.00598143	-1.07241
comp91001_c0_seq1	3257	AEE62574.1	unknown [Dendroctonus ponderosae]	0.0165288	-1.07239
comp73518_c0_seq1	1430	No blastx hit	No blastx hit	0.0173593	-1.0722
comp89336_c0_seq11	2320	No blastx hit	No blastx hit	0.000765617	-1.07011
comp93195_c1_seq1	416	No blastx hit	No blastx hit	0.0188109	-1.06994
comp50719_c0_seq1	1069	EEZ97231.1	RWD domain-containing protein 1-like Protein [Tribolium castaneum]	0.000834283	-1.06992
comp95402_c0_seq1	1674	XP_001812912.1	PREDICTED: dehydrogenase	0.0383305	-1.06923
comp87713_c0_seq3	1067	EHJ76336.1	endonuclease-reverse transcriptase [Danaus plexippus]	0.00249049	-1.06884
comp82664_c0_seq4	3742	AKQ00044.1	Ago2a protein, partial [Leptinotarsa decemlineata]	0.0141507	-1.06825
comp86137_c2_seq9	5578	XP_008195658.1	PREDICTED: RNA-binding protein Nova-1 isoform X1 [Tribolium castaneum]	0.0403697	-1.06796
comp51013_c0_seq1	1500	KYB29726.1	Uroporphyrinogen decarboxylase-like Protein [Tribolium castaneum]	0.00227769	-1.06697
comp93603_c1_seq14	4635	XP_015839121.1	PREDICTED: TOX high mobility group box family member 4 isoform X2 [Tribolium castaneum]	0.0226941	-1.06681
comp88739_c1_seq3	1002	No blastx hit	No blastx hit	0.0194129	-1.06468
comp84771_c0_seq2	2962	NP_001153721.1	ATP-dependent RNA helicase belle [Tribolium castaneum]	0.000159359	-1.06463
comp73588_c0_seq1	1626	EFA10460.1	Origin recognition complex subunit 5-like Protein [Tribolium castaneum]	0.00298633	-1.06429
comp90233_c0_seq1	1484	XP_011313789.1	PREDICTED: histone H2A-like [Fopius arisanus]	0.0289532	-1.06402
comp33900_c0_seq1	2008	ERL85774.1	hypothetical protein D910_03189 [Dendroctonus ponderosae]	0.00303926	-1.06369
comp86633_c1_seq7	5404	EFA07762.1	Ubiquitin carboxyl-terminal hydrolase 7-like Protein [Tribolium castaneum]	0.0131583	-1.06225
comp93603_c1_seq25	4919	XP_015839121.1	PREDICTED: TOX high mobility group box family member 4 isoform X2 [Tribolium castaneum]	0.0248663	-1.06167
comp80163_c0_seq2	2456	XP_969129.1	PREDICTED: tyrosine-protein kinase Src42A isoform X2 [Tribolium castaneum]	0.0422223	-1.06155
comp59177_c0_seq1	441	ERL91481.1	hypothetical protein D910_08811 [Dendroctonus ponderosae]	0.00676116	-1.06111
comp90622_c0_seq5	4146	XP_008192369.1	PREDICTED: liprin-beta-1 isoform X4 [Tribolium castaneum]	0.0131387	-1.06045
comp89029_c0_seq2	3272	EFA02344.2	hypothetical protein TcasGA2_TC008014 [Tribolium castaneum]	0.00012119	-1.06022
comp78979_c0_seq1	1022	No blastx hit	No blastx hit	0.0173325	-1.05992
comp85767_c2_seq2	1773	No blastx hit	No blastx hit	0.0260346	-1.05959
comp94061_c0_seq2	2835	EEZ99272.2	shattered [Tribolium castaneum]	0.0355854	-1.05952
comp79616_c1_seq1	944	No blastx hit	No blastx hit	0.0207071	-1.05908
comp91072_c1_seq3	4128	ADI61823.1	endonuclease-reverse transcriptase [Bombyx mori]	0.00517231	-1.05874
comp88170_c0_seq7	907	No blastx hit	No blastx hit	0.0384628	-1.05647
comp90840_c2_seq5	849	No blastx hit	No blastx hit	0.0499675	-1.05616
comp91841_c0_seq13	1203	ENN76750.1	hypothetical protein YQE_06815, partial [Dendroctonus ponderosae]	0.00868325	-1.0557
comp85501_c0_seq2	1135	KXZ75714.1	hypothetical protein TcasGA2_TC031727 [Tribolium castaneum]	0.0397031	-1.05567
comp87790_c0_seq2	3595	XP_008193998.2	PREDICTED: mitochondrial intermembrane space import and assembly protein 40 [Tribolium castaneum]	0.00443046	-1.05522
comp53060_c0_seq1	452	AHF52926.1	heat shock protein 70 [Colaphellus bowringi]	0.00192244	-1.05512
comp87790_c0_seq14	2977	XP_008193998.2	PREDICTED: mitochondrial intermembrane space import and assembly protein 40 [Tribolium castaneum]	0.00632693	-1.05448
comp89216_c0_seq1	4223	XP_014281484.1	PREDICTED: DNA (cytosine-5)-methyltransferase 1-like [Halyomorpha halys]	0.00455805	-1.05411
comp93119_c2_seq6	1400	No blastx hit	No blastx hit	0.00602142	-1.05411
comp94900_c0_seq1	1530	XP_973479.1	PREDICTED: histone-binding protein RBBP4 [Tribolium castaneum]	0.00650683	-1.05319
comp92122_c1_seq38	1914	XP_011569316.1	PREDICTED: insulin-degrading enzyme-like [Plutella xylostella]	0.0423781	-1.05275
comp92075_c0_seq1	2333	EFA06748.1	Facilitated trehalose transporter Tret1-2 homolog-like Protein [Tribolium castaneum]	0.0234069	-1.05256
comp80428_c0_seq1	1453	XP_969067.1	PREDICTED: transcription initiation factor IIA subunit 1 [Tribolium castaneum]	0.0192119	-1.05019
comp92850_c0_seq5	3977	XP_015834032.1	PREDICTED: uncharacterized protein LOC658718 isoform X2 [Tribolium castaneum]	0.0320624	-1.05005
comp33186_c0_seq1	1948	ERL91652.1	hypothetical protein D910_08980 [Dendroctonus ponderosae]	0.000110555	-1.05002
comp87058_c2_seq1	701	No blastx hit	No blastx hit	0.0341851	-1.04987
comp68404_c0_seq2	2031	XP_971564.1	PREDICTED: WD repeat-containing protein 5 [Tribolium castaneum]	0.00441006	-1.0498
comp82864_c2_seq1	3038	XP_008195412.1	PREDICTED: serine	0.000069086	-1.0489
comp63502_c0_seq1	1571	ENN77184.1	hypothetical protein YQE_06322, partial [Dendroctonus ponderosae]	0.00467818	-1.04814
comp92043_c3_seq3	1319	KYB25740.1	Replication factor C subunit 2-like Protein [Tribolium castaneum]	0.0374252	-1.04762
comp22895_c0_seq1	1212	AEE63588.1	unknown [Dendroctonus ponderosae]	0.0260172	-1.04714
comp91212_c0_seq3	2339	No blastx hit	No blastx hit	0.000230869	-1.04651
comp89767_c1_seq1	340	ENN77300.1	hypothetical protein YQE_06126, partial [Dendroctonus ponderosae]	0.0328572	-1.04649
comp33343_c0_seq1	1073	XP_969117.2	PREDICTED: proteasome subunit alpha type-7-1 [Tribolium castaneum]	0.0169494	-1.04624
comp87487_c2_seq6	5314	KRT78250.1	hypothetical protein AMK59_6683 [Oryctes borbonicus]	0.00105686	-1.04581
comp91024_c0_seq1	3328	XP_975051.1	PREDICTED: calnexin [Tribolium castaneum]	0.000819761	-1.04494
comp84236_c0_seq1	2559	KYB28388.1	Regulator of chromosome condensation-like Protein [Tribolium castaneum]	0.00151171	-1.04481
comp81420_c2_seq2	3614	XP_015838142.1	PREDICTED: ubiquitin carboxyl-terminal hydrolase 16 [Tribolium castaneum]	0.00155134	-1.04471
comp88697_c0_seq1	4713	EFA02425.1	hypothetical protein TcasGA2_TC008111 [Tribolium castaneum]	0.0026351	-1.04386
comp99781_c0_seq1	376	No blastx hit	No blastx hit	0.018615	-1.03985
comp126437_c0_seq1	330	XP_015834018.1	PREDICTED: ubiquitin-conjugating enzyme E2 variant 2 [Tribolium castaneum]	0.0192993	-1.03974
comp89300_c0_seq2	2037	XP_970649.1	PREDICTED: ran GTPase-activating protein 1 [Tribolium castaneum]	0.00372141	-1.03918
comp23441_c0_seq1	762	EFA07181.2	Exosome complex component RRP46-like Protein [Tribolium castaneum]	0.0108453	-1.03884
comp79118_c0_seq1	2541	XP_008195936.1	PREDICTED: uncharacterized protein LOC103313713 isoform X1 [Tribolium castaneum]	0.00759553	-1.03871
comp83915_c1_seq6	1028	AEE61433.1	unknown [Dendroctonus ponderosae]	0.0107251	-1.03817
comp86255_c0_seq1	1796	XP_975323.1	PREDICTED: N-alpha-acetyltransferase 30 [Tribolium castaneum]	0.00502921	-1.03803
comp80146_c0_seq2	1559	XP_014222508.1	PREDICTED: threonine--tRNA ligase, cytoplasmic isoform X1 [Trichogramma pretiosum]	0.0075361	-1.03764
comp93707_c2_seq1	2716	XP_015839018.1	PREDICTED: serine	0.0404007	-1.03686
comp92105_c2_seq4	5826	XP_014355190.1	PREDICTED: RNA-directed DNA polymerase from mobile element jockey-like [Papilio machaon]	0.000192635	-1.03684
comp92043_c3_seq5	3321	ALX81665.1	reverse transcriptase [Bactrocera tryoni]	0.00583	-1.03666
comp87880_c2_seq3	3843	EFA12063.2	hypothetical protein TcasGA2_TC012909 [Tribolium castaneum]	0.00254995	-1.03652
comp94077_c0_seq1	4475	KFM57554.1	Transposon Ty3-I Gag-Pol polyprotein, partial [Stegodyphus mimosarum]	0.00572602	-1.03496
comp91822_c1_seq6	4174	XP_008200441.1	PREDICTED: DNA topoisomerase I, mitochondrial isoform X2 [Tribolium castaneum]	0.000775539	-1.03491
comp63801_c0_seq1	978	No blastx hit	No blastx hit	0.00328291	-1.03438
comp92043_c3_seq4	1345	KYB25740.1	Replication factor C subunit 2-like Protein [Tribolium castaneum]	0.0314573	-1.03409
comp90707_c2_seq1	3792	XP_013140445.1	PREDICTED: ubiquilin-1 [Papilio polytes]	0.00208548	-1.03354
comp49732_c0_seq3	808	No blastx hit	No blastx hit	0.0138331	-1.03342
comp88126_c3_seq4	859	No blastx hit	No blastx hit	0.00613356	-1.03294
comp71943_c0_seq1	1148	ENN78229.1	hypothetical protein YQE_05380, partial [Dendroctonus ponderosae]	0.0172435	-1.03204
comp62324_c0_seq1	1795	XP_966953.1	PREDICTED: sorting nexin-2 isoform X2 [Tribolium castaneum]	0.0203433	-1.03186
comp89029_c0_seq1	3019	EFA02344.2	hypothetical protein TcasGA2_TC008014 [Tribolium castaneum]	0.0000923685	-1.03097
comp87149_c0_seq5	2280	No blastx hit	No blastx hit	0.0331168	-1.02999
comp63502_c0_seq5	1571	ENN77184.1	hypothetical protein YQE_06322, partial [Dendroctonus ponderosae]	0.0049557	-1.02986
comp92404_c2_seq5	3743	KFM70065.1	SCAN domain-containing protein 3, partial [Stegodyphus mimosarum]	0.0131844	-1.02961
comp93991_c1_seq2	3126	EFA12961.1	Facilitated trehalose transporter Tret1-2 homolog-like Protein [Tribolium castaneum]	0.0030207	-1.02953
comp87871_c1_seq4	2666	EFA06729.1	hypothetical protein TcasGA2_TC009660 [Tribolium castaneum]	0.00121757	-1.02882
comp33320_c0_seq1	1267	ENN74841.1	hypothetical protein YQE_08612, partial [Dendroctonus ponderosae]	0.00933507	-1.02873
comp89860_c1_seq11	3309	XP_974651.2	PREDICTED: putative RNA-binding protein 15B [Tribolium castaneum]	0.00144439	-1.02844
comp77755_c0_seq1	1389	ERL91481.1	hypothetical protein D910_08811 [Dendroctonus ponderosae]	0.00441021	-1.02826
comp91912_c1_seq6	2285	XP_014292674.1	PREDICTED: uncharacterized protein LOC106691424 [Halyomorpha halys]	0.0200373	-1.02748
comp86372_c1_seq8	892	No blastx hit	No blastx hit	0.0230894	-1.02739
comp57508_c0_seq1	411	XP_012543562.1	PREDICTED: probable deoxyhypusine synthase, partial [Monomorium pharaonis]	0.0350555	-1.02699
comp87586_c0_seq1	2590	EFA10370.2	putative elongator complex protein 2-like Protein [Tribolium castaneum]	0.00090568	-1.02684
comp2549_c0_seq1	474	ENN71311.1	hypothetical protein YQE_12236, partial [Dendroctonus ponderosae]	0.00844239	-1.02604
comp72743_c0_seq1	1367	EFA09807.1	hypothetical protein TcasGA2_TC011952 [Tribolium castaneum]	0.0111516	-1.02577
comp84292_c1_seq2	1584	ENN82601.1	hypothetical protein YQE_01027, partial [Dendroctonus ponderosae]	0.0413133	-1.02577
comp90437_c1_seq2	1106	No blastx hit	No blastx hit	0.015761	-1.02548
comp84045_c3_seq3	1514	KFM70347.1	Transposable element Tcb1 transposase, partial [Stegodyphus mimosarum]	0.00731329	-1.02512
comp33201_c0_seq1	1142	ERL87766.1	hypothetical protein D910_05155 [Dendroctonus ponderosae]	0.00415328	-1.02445
comp50586_c0_seq1	825	EFA00625.1	Methyltransferase-like protein 10 [Tribolium castaneum]	0.016174	-1.0242
comp93605_c0_seq7	6007	XP_011694053.1	PREDICTED: uncharacterized protein LOC105453629 [Wasmannia auropunctata]	0.00415328	-1.02414
comp94193_c3_seq1	663	No blastx hit	No blastx hit	0.0236326	-1.02396
comp91719_c0_seq2	3023	XP_008200400.1	PREDICTED: serine	0.00262447	-1.02365
comp92930_c0_seq5	7228	XP_008190401.1	PREDICTED: unconventional myosin-IXa isoform X1 [Tribolium castaneum]	0.0497556	-1.02335
comp92123_c0_seq5	2788	No blastx hit	No blastx hit	0.0281568	-1.02278
comp76824_c1_seq2	1379	XP_972332.2	PREDICTED: UPF0160 protein [Tribolium castaneum]	0.00198358	-1.02274
comp7438_c0_seq1	384	EFA04264.1	RNA-binding protein 34-like Protein [Tribolium castaneum]	0.0058285	-1.02226
comp94027_c2_seq1	746	KMQ83449.1	histone-lysine n-methyltransferase setmar [Lasius niger]	0.0208659	-1.02206
comp93308_c1_seq3	2107	XP_014259895.1	PREDICTED: uncharacterized protein LOC106672751 [Cimex lectularius]	0.0345498	-1.02117
comp93655_c0_seq5	2819	XP_973026.1	PREDICTED: elongation factor G, mitochondrial [Tribolium castaneum]	0.000086187	-1.02091
comp93659_c3_seq1	804	XP_015378362.1	PREDICTED: uncharacterized protein LOC107172584, partial [Diuraphis noxia]	0.0417394	-1.01947
comp62934_c0_seq1	1360	EEZ97936.1	Uncharacterized protein C6orf106 homolog-like Protein [Tribolium castaneum]	0.0367556	-1.01937
comp50767_c0_seq1	1468	XP_008200830.1	PREDICTED: tRNA pseudouridine synthase A, mitochondrial [Tribolium castaneum]	0.00602142	-1.01865
comp63502_c0_seq3	1558	ENN77184.1	hypothetical protein YQE_06322, partial [Dendroctonus ponderosae]	0.0148385	-1.01864
comp77574_c0_seq1	2121	AHF52926.1	heat shock protein 70 [Colaphellus bowringi]	0.00467818	-1.01847
comp85332_c0_seq1	7548	XP_015840286.1	PREDICTED: LOW QUALITY PROTEIN: uncharacterized protein LOC103315067 [Tribolium castaneum]	0.00100482	-1.01827
comp84193_c0_seq1	657	XP_014370475.1	PREDICTED: uncharacterized protein LOC106720343 [Papilio machaon]	0.0457343	-1.01769
comp92056_c1_seq35	2348	XP_969152.1	PREDICTED: methylthioribose-1-phosphate isomerase [Tribolium castaneum]	0.0225083	-1.01743
comp63454_c0_seq1	991	EFA06999.1	Exosome complex component RRP41-like Protein [Tribolium castaneum]	0.00660743	-1.01732
comp33238_c0_seq1	1466	No blastx hit	No blastx hit	0.00931632	-1.01657
comp81245_c0_seq2	3657	KRT79087.1	hypothetical protein AMK59_7765 [Oryctes borbonicus]	0.00603341	-1.01653
comp63431_c0_seq1	1269	XP_967831.2	PREDICTED: CAAX prenyl protease 2 [Tribolium castaneum]	0.00105832	-1.01449
comp82146_c1_seq1	1376	NP_001280513.1	transformer-2 protein homolog beta [Tribolium castaneum]	0.000488085	-1.0137
comp91841_c0_seq6	1280	ENN76750.1	hypothetical protein YQE_06815, partial [Dendroctonus ponderosae]	0.00353436	-1.01366
comp70893_c0_seq2	2203	ENN78362.1	hypothetical protein YQE_05164, partial [Dendroctonus ponderosae]	0.000584955	-1.01273
comp89860_c1_seq8	2742	KDR17575.1	hypothetical protein L798_08485 [Zootermopsis nevadensis]	0.00952045	-1.01253
comp72488_c0_seq2	2367	XP_014278039.1	PREDICTED: serine	0.0351299	-1.01179
comp87108_c1_seq13	902	No blastx hit	No blastx hit	0.0341886	-1.01097
comp83767_c2_seq2	2414	EFA09089.2	Deleted in autism protein 1 homolog-like Protein [Tribolium castaneum]	0.0077604	-1.0105
comp88698_c0_seq2	1043	No blastx hit	No blastx hit	0.0182582	-1.00917
comp90857_c4_seq1	2286	ENN78464.1	hypothetical protein YQE_05102, partial [Dendroctonus ponderosae]	0.0344378	-1.00891
comp85749_c0_seq1	1728	EFA08050.1	Adenosine kinase-like Protein [Tribolium castaneum]	0.000567515	-1.00868
comp79287_c0_seq1	1881	XP_008196264.2	PREDICTED: uncharacterized protein LOC103313822 isoform X1 [Tribolium castaneum]	0.0278091	-1.00827
comp82231_c0_seq1	2341	ALE20559.1	Gsk3b [Leptinotarsa decemlineata]	0.0000992233	-1.00797
comp85633_c4_seq1	1442	No blastx hit	No blastx hit	0.0137976	-1.0074
comp88330_c1_seq6	1450	XP_969218.1	PREDICTED: telomerase Cajal body protein 1 isoform X1 [Tribolium castaneum]	0.0271552	-1.00739
comp91777_c0_seq4	842	KYB28048.1	Interference hedgehog-like Protein [Tribolium castaneum]	0.0412964	-1.00729
comp91912_c1_seq12	2121	XP_014292674.1	PREDICTED: uncharacterized protein LOC106691424 [Halyomorpha halys]	0.0232252	-1.00724
comp30482_c0_seq1	771	EFA07253.1	UPF0160 protein-like Protein [Tribolium castaneum]	0.0103811	-1.00716
comp72360_c0_seq1	601	KRT82013.1	hypothetical protein AMK59_5801, partial [Oryctes borbonicus]	0.049553	-1.00704
comp91776_c5_seq18	842	No blastx hit	No blastx hit	0.0211742	-1.00692
comp50553_c0_seq1	844	XP_008190648.1	PREDICTED: adenylate kinase isoenzyme 6 [Tribolium castaneum]	0.00759314	-1.00662
comp92146_c1_seq9	785	No blastx hit	No blastx hit	0.0122616	-1.00595
comp33291_c0_seq1	1878	EFA00312.1	Mini-chromosome maintenance complex-binding protein-like Protein [Tribolium castaneum]	0.00144083	-1.0059
comp86341_c1_seq2	1622	KRT84450.1	Insect cuticle protein, partial [Oryctes borbonicus]	0.0462883	-1.00577
comp82667_c1_seq1	365	AEE62268.1	unknown [Dendroctonus ponderosae]	0.0201811	-1.00544
comp90111_c0_seq10	1785	AAN34652.1	pol protein [Drosophila melanogaster]	0.0340987	-1.00513
comp90817_c2_seq5	357	No blastx hit	No blastx hit	0.0377213	-1.00474
comp86931_c0_seq1	1728	AEE61776.1	unknown [Dendroctonus ponderosae]	0.00826812	-1.0043
comp92724_c3_seq1	1420	No blastx hit	No blastx hit	0.000361921	-1.00279
comp89705_c1_seq1	944	No blastx hit	No blastx hit	0.0368557	-1.00234
comp91916_c0_seq2	4571	XP_008178843.1	PREDICTED: 52 kDa repressor of the inhibitor of the protein kinase-like [Acyrthosiphon pisum]	0.0424768	-1.00194
comp92122_c1_seq42	1904	XP_011569316.1	PREDICTED: insulin-degrading enzyme-like [Plutella xylostella]	0.023911	-1.00099
comp90092_c1_seq1	588	No blastx hit	No blastx hit	0.037411	-1.0005
comp30278_c0_seq1	413	ERL83458.1	hypothetical protein D910_00450 [Dendroctonus ponderosae]	0.000746143	-1.00034
comp82146_c1_seq2	1300	NP_001280513.1	transformer-2 protein homolog beta [Tribolium castaneum]	0.000435847	-1.00025
comp85961_c1_seq1	1899	EFA12511.1	hypothetical protein TcasGA2_TC004209 [Tribolium castaneum]	0.0466729	-0.998839
comp64014_c0_seq1	2419	XP_974155.1	PREDICTED: polyribonucleotide nucleotidyltransferase 1, mitochondrial isoform X1 [Tribolium castaneum]	0.000828111	-0.998566
comp85505_c0_seq1	1231	EFA03859.1	Nucleoporin NUP53-like Protein [Tribolium castaneum]	0.00275938	-0.997397
comp83843_c0_seq1	1951	XP_966826.3	PREDICTED: proton-coupled folate transporter isoform X1 [Tribolium castaneum]	0.0137521	-0.995455
comp92122_c1_seq4	1922	EHJ70865.1	endonuclease-reverse transcriptase [Danaus plexippus]	0.0358268	-0.995453
comp88626_c2_seq16	325	XP_001954400.2	LOW QUALITY PROTEIN: uncharacterized protein Dana_GF16755 [Drosophila ananassae]	0.032825	-0.995391
comp89860_c1_seq23	2753	XP_974651.2	PREDICTED: putative RNA-binding protein 15B [Tribolium castaneum]	0.000509164	-0.995362
comp88659_c0_seq1	1132	ALX81665.1	reverse transcriptase [Bactrocera tryoni]	0.0340987	-0.994684
comp91493_c3_seq21	2456	EFA01234.1	ubiquitin-specific protease [Tribolium castaneum]	0.00068794	-0.993097
comp86162_c1_seq1	6367	XP_008199309.1	PREDICTED: protein kinase C-binding protein 1 isoform X2 [Tribolium castaneum]	0.00464419	-0.992699
comp87880_c2_seq8	3172	EFA12063.2	hypothetical protein TcasGA2_TC012909 [Tribolium castaneum]	0.00620842	-0.991843
comp90484_c0_seq3	4782	EFA12712.1	hypothetical protein TcasGA2_TC002346 [Tribolium castaneum]	0.0220086	-0.991575
comp92171_c0_seq10	2305	XP_014287965.1	PREDICTED: uncharacterized protein LOC106688153 [Halyomorpha halys]	0.0108841	-0.99055
comp89547_c0_seq2	1250	XP_008183378.1	PREDICTED: RNA-directed DNA polymerase from mobile element jockey-like [Acyrthosiphon pisum]	0.0228396	-0.989956
comp77750_c0_seq2	1122	EFA10352.2	Peroxisomal membrane protein PEX14-like Protein [Tribolium castaneum]	0.0289997	-0.989857
comp15277_c0_seq1	376	No blastx hit	No blastx hit	0.0348471	-0.989575
comp87111_c0_seq1	4598	XP_008200429.1	PREDICTED: probable multidrug resistance-associated protein lethal(2)03659 isoform X1 [Tribolium castaneum]	0.0440549	-0.989439
comp70524_c0_seq1	893	ERL93385.1	hypothetical protein D910_10677 [Dendroctonus ponderosae]	0.0165841	-0.98918
comp88979_c0_seq1	3045	No blastx hit	No blastx hit	0.0149413	-0.988909
comp25618_c0_seq1	1249	EFA00787.1	p21-activated protein kinase-interacting protein 1-like [Tribolium castaneum]	0.00623372	-0.988298
comp76316_c0_seq1	1346	EFA07653.2	Sister chromatid cohesion protein DCC1-like Protein [Tribolium castaneum]	0.00394853	-0.988231
comp92325_c0_seq1	5952	KMQ90800.1	hypothetical protein RF55_9409 [Lasius niger]	0.00459851	-0.987387
comp81653_c0_seq2	1471	KYB26829.1	Transmembrane protein 214-B-like Protein [Tribolium castaneum]	0.00415655	-0.986987
comp54727_c0_seq2	455	KRT80968.1	hypothetical protein AMK59_5206, partial [Oryctes borbonicus]	0.0419096	-0.986159
comp94921_c0_seq1	1856	EFA06193.1	Ubiquitin carboxyl-terminal hydrolase nonstop-like Protein [Tribolium castaneum]	0.00441713	-0.985517
comp92596_c1_seq2	2253	ENN76731.1	hypothetical protein YQE_06796, partial [Dendroctonus ponderosae]	0.00291409	-0.985394
comp33349_c0_seq1	2264	XP_008200714.1	PREDICTED: scaffold attachment factor B1 isoform X2 [Tribolium castaneum]	0.0137021	-0.984871
comp93707_c2_seq24	3608	XP_015839018.1	PREDICTED: serine	0.0109486	-0.984352
comp89300_c0_seq1	1976	XP_970649.1	PREDICTED: ran GTPase-activating protein 1 [Tribolium castaneum]	0.00464419	-0.984122
comp82146_c0_seq1	667	NP_001280513.1	transformer-2 protein homolog beta [Tribolium castaneum]	0.00106905	-0.984105
comp56701_c0_seq1	578	ENN70997.1	hypothetical protein YQE_12397, partial [Dendroctonus ponderosae]	0.0193915	-0.983656
comp93911_c0_seq13	1635	XP_973818.1	PREDICTED: ubiquitin-conjugating enzyme E2 J2 [Tribolium castaneum]	0.0165224	-0.9835
comp93911_c0_seq11	2635	XP_008198021.1	PREDICTED: constitutive coactivator of PPAR-gamma-like protein 1 isoform X2 [Tribolium castaneum]	0.0359076	-0.983362
comp93220_c2_seq5	4801	XP_001812612.1	PREDICTED: importin-4 [Tribolium castaneum]	0.0052588	-0.983346
comp76126_c0_seq1	1395	EFA10621.1	RNA methyltransferase-like protein 1 homolog [Tribolium castaneum]	0.00805018	-0.983099
comp91719_c0_seq1	3041	XP_008200400.1	PREDICTED: serine	0.00464995	-0.982804
comp91308_c1_seq3	1536	XP_012267491.1	PREDICTED: uncharacterized protein LOC105692688 isoform X2 [Athalia rosae]	0.0212829	-0.982014
comp87775_c0_seq2	3527	KRT80756.1	helicase, partial [Oryctes borbonicus]	0.000715561	-0.981834
comp94957_c0_seq1	1248	XP_008197947.1	PREDICTED: malectin-B [Tribolium castaneum]	0.00403975	-0.981816
comp91884_c3_seq2	3090	XP_974004.1	PREDICTED: pyridoxal-dependent decarboxylase domain-containing protein 1 [Tribolium castaneum]	0.0156722	-0.980974
comp84572_c0_seq2	1982	EFA01760.1	Putative oxidoreductase GLYR1 homolog-like Protein [Tribolium castaneum]	0.00681181	-0.980454
comp91830_c0_seq5	3377	AMS38365.1	hypothetical protein [Bactrocera tryoni]	0.0191743	-0.980273
comp92210_c1_seq2	2529	XP_008201462.1	PREDICTED: ras GTPase-activating protein-binding protein 2 [Tribolium castaneum]	0.00335867	-0.979817
comp92724_c3_seq2	959	No blastx hit	No blastx hit	0.00145227	-0.979047
comp89196_c1_seq6	5279	XP_015837994.1	PREDICTED: WW domain-containing oxidoreductase [Tribolium castaneum]	0.00363912	-0.978506
comp73223_c0_seq1	778	XP_001811995.1	PREDICTED: sperm-associated antigen 7 [Tribolium castaneum]	0.0432937	-0.978222
comp92700_c2_seq12	1387	KYN03875.1	hypothetical protein ALC62_05268 [Cyphomyrmex costatus]	0.0245358	-0.978074
comp90437_c1_seq12	1224	No blastx hit	No blastx hit	0.0187673	-0.978042
comp94148_c5_seq1	6498	EFA04396.1	ATPase family AAA domain-containing protein 3-like Protein [Tribolium castaneum]	0.00119875	-0.977908
comp82848_c1_seq1	2222	ERL91199.1	hypothetical protein D910_08538 [Dendroctonus ponderosae]	0.0368108	-0.97764
comp75587_c0_seq1	2637	XP_968644.1	PREDICTED: epithelial splicing regulatory protein 2 [Tribolium castaneum]	0.0102758	-0.977369
comp20379_c0_seq1	1549	XP_001808901.1	PREDICTED: RNA-binding protein 40 [Tribolium castaneum]	0.00763138	-0.976797
comp68947_c0_seq1	1708	AEE62903.1	unknown [Dendroctonus ponderosae]	0.009491	-0.9763
comp76664_c0_seq2	3860	ALE20562.1	TSC2 [Leptinotarsa decemlineata]	0.0298652	-0.976197
comp72207_c0_seq1	1039	EFA06035.2	Exosome complex component MTR3-like Protein [Tribolium castaneum]	0.0132023	-0.975628
comp87649_c1_seq15	1594	ERL84861.1	hypothetical protein D910_02283 [Dendroctonus ponderosae]	0.0146693	-0.975536
comp91264_c2_seq28	1723	EFA02465.1	Barrier-to-autointegration factor-like Protein [Tribolium castaneum]	0.0164521	-0.975511
comp92369_c0_seq11	2156	ENN81648.1	hypothetical protein YQE_01946, partial [Dendroctonus ponderosae]	0.0137521	-0.975215
comp93655_c0_seq3	3387	XP_973026.1	PREDICTED: elongation factor G, mitochondrial [Tribolium castaneum]	0.000910078	-0.975042
comp70659_c0_seq1	2458	EFA03010.1	Dolichyl-diphosphooligosaccharide--protein glycosyltransferase subunit STT3A-like Protein [Tribolium castaneum]	0.000777364	-0.974979
comp12959_c0_seq1	705	EFA03162.2	10 kDa heat shock protein, mitochondrial-like Protein [Tribolium castaneum]	0.019479	-0.973997
comp82146_c1_seq3	1519	NP_001280513.1	transformer-2 protein homolog beta [Tribolium castaneum]	0.000747841	-0.973855
comp93561_c0_seq1	5030	XP_008199553.1	PREDICTED: putative ATP-dependent RNA helicase TDRD12 [Tribolium castaneum]	0.0490659	-0.973227
comp93561_c0_seq2	5005	XP_008199553.1	PREDICTED: putative ATP-dependent RNA helicase TDRD12 [Tribolium castaneum]	0.0482694	-0.972945
comp50800_c0_seq1	2225	XP_002012996.1	GL23893 [Drosophila persimilis]	0.0288768	-0.972567
comp91429_c5_seq1	1560	XP_014371867.1	PREDICTED: RNA-directed DNA polymerase from mobile element jockey-like [Papilio machaon]	0.0420898	-0.972496
comp89822_c2_seq2	1402	No blastx hit	No blastx hit	0.0141008	-0.971496
comp90792_c1_seq1	2498	EEZ97982.1	E3 ubiquitin-protein ligase RFWD2-like Protein [Tribolium castaneum]	0.0030756	-0.97068
comp93119_c2_seq1	1370	No blastx hit	No blastx hit	0.0193438	-0.970623
comp92044_c2_seq3	2248	EFA03492.2	DnaJ homolog subfamily B member 11-like Protein [Tribolium castaneum]	0.00910904	-0.969936
comp83062_c0_seq2	1798	KYB28925.1	hypothetical protein TcasGA2_TC032354 [Tribolium castaneum]	0.0325228	-0.96931
comp103803_c0_seq1	281	KRT82344.1	RNA binding protein, partial [Oryctes borbonicus]	0.0157938	-0.967843
comp33718_c0_seq1	1692	ENN72317.1	hypothetical protein YQE_11060, partial [Dendroctonus ponderosae]	0.0243291	-0.96765
comp94746_c1_seq1	7064	CTR11712.1	unnamed protein product, partial [Calliphora vicina]	0.0086306	-0.96758
comp27458_c0_seq1	827	EFA10126.1	Nucleolar protein 56-like Protein [Tribolium castaneum]	0.00113723	-0.967332
comp93707_c2_seq19	2755	XP_015839018.1	PREDICTED: serine	0.0124864	-0.967322
comp87149_c0_seq7	2287	No blastx hit	No blastx hit	0.0462585	-0.967015
comp89255_c0_seq1	3848	EFA04061.1	FACT complex subunit spt16-like Protein [Tribolium castaneum]	0.00125118	-0.966881
comp87329_c0_seq1	2039	XP_011565090.1	PREDICTED: sialin-like [Plutella xylostella]	0.00459851	-0.966618
comp63502_c0_seq4	1584	ENN77184.1	hypothetical protein YQE_06322, partial [Dendroctonus ponderosae]	0.0061534	-0.966566
comp89359_c1_seq7	1417	No blastx hit	No blastx hit	0.0245227	-0.966542
comp86941_c0_seq1	1859	EEZ97887.2	BTB	0.0420093	-0.965711
comp82495_c0_seq1	2990	XP_008197856.1	PREDICTED: WD repeat and HMG-box DNA-binding protein 1 isoform X1 [Tribolium castaneum]	0.0213118	-0.965543
comp83554_c1_seq15	1918	EFA13558.1	hypothetical protein TcasGA2_TC002334 [Tribolium castaneum]	0.0341114	-0.965251
comp89029_c0_seq3	3293	EFA02344.2	hypothetical protein TcasGA2_TC008014 [Tribolium castaneum]	0.000633554	-0.963616
comp81726_c0_seq1	2004	EFA02263.2	Apoptosis inhibitor 5 homolog-like Protein [Tribolium castaneum]	0.0003381	-0.963447
comp91270_c0_seq1	1197	No blastx hit	No blastx hit	0.0479333	-0.963427
comp82213_c0_seq1	3711	EFA08649.2	Ribosome biogenesis protein BMS1 homolog-like Protein [Tribolium castaneum]	0.000705075	-0.963184
comp13221_c0_seq1	796	XP_011645484.1	PREDICTED: 39S ribosomal protein L51, mitochondrial [Pogonomyrmex barbatus]	0.013232	-0.962916
comp92171_c0_seq20	2271	XP_014287965.1	PREDICTED: uncharacterized protein LOC106688153 [Halyomorpha halys]	0.0128677	-0.962911
comp63954_c0_seq1	1082	No blastx hit	No blastx hit	0.0039511	-0.962042
comp93513_c2_seq4	2373	XP_014241970.1	PREDICTED: uncharacterized protein LOC106662412 [Cimex lectularius]	0.00152316	-0.962039
comp76323_c0_seq1	1754	XP_974431.1	PREDICTED: protein Peter pan [Tribolium castaneum]	0.0070165	-0.961912
comp83767_c2_seq5	982	XP_008192442.1	PREDICTED: probable RNA-binding protein EIF1AD [Tribolium castaneum]	0.0109195	-0.961836
comp86372_c1_seq3	899	No blastx hit	No blastx hit	0.0164551	-0.961796
comp94405_c0_seq1	8485	XP_967064.1	PREDICTED: E3 SUMO-protein ligase RanBP2 [Tribolium castaneum]	0.00138	-0.961314
comp91912_c1_seq13	2472	XP_014292674.1	PREDICTED: uncharacterized protein LOC106691424 [Halyomorpha halys]	0.0195556	-0.961178
comp86866_c0_seq2	2144	ERL86223.1	hypothetical protein D910_03634 [Dendroctonus ponderosae]	0.0357993	-0.960441
comp118267_c0_seq1	374	ENN72783.1	hypothetical protein YQE_10588, partial [Dendroctonus ponderosae]	0.0345507	-0.959458
comp77003_c1_seq1	536	No blastx hit	No blastx hit	0.0349006	-0.959204
comp93819_c2_seq1	1233	XP_008191346.1	PREDICTED: peptidyl-prolyl cis-trans isomerase NIMA-interacting 1 [Tribolium castaneum]	0.00113678	-0.959013
comp90400_c1_seq5	2200	EFA03098.1	Porphobilinogen deaminase-like Protein [Tribolium castaneum]	0.0158865	-0.958942
comp81512_c0_seq1	3188	XP_008199066.2	PREDICTED: LOW QUALITY PROTEIN: protein patched homolog 1-like [Tribolium castaneum]	0.000312149	-0.958863
comp89860_c1_seq9	2686	KDR17575.1	hypothetical protein L798_08485 [Zootermopsis nevadensis]	0.0185863	-0.95844
comp85049_c0_seq2	1662	EFA05796.2	hypothetical protein TcasGA2_TC030575 [Tribolium castaneum]	0.00353293	-0.958182
comp80223_c0_seq1	2044	KRT80037.1	hypothetical protein AMK59_7329 [Oryctes borbonicus]	0.0025661	-0.957758
comp89860_c1_seq19	5563	XP_974651.2	PREDICTED: putative RNA-binding protein 15B [Tribolium castaneum]	0.000760477	-0.957525
comp91916_c0_seq4	4835	XP_003745649.1	PREDICTED: 52 kDa repressor of the inhibitor of the protein kinase-like [Metaseiulus occidentalis]	0.0450752	-0.95698
comp82547_c0_seq3	1825	XP_969371.2	PREDICTED: polymerase delta-interacting protein 3 isoform X1 [Tribolium castaneum]	0.00813703	-0.956922
comp93903_c3_seq16	1279	No blastx hit	No blastx hit	0.013197	-0.956614
comp75878_c0_seq2	1147	EFA02275.1	hypothetical protein TcasGA2_TC007939 [Tribolium castaneum]	0.0416237	-0.956375
comp91220_c3_seq2	2536	KOX75774.1	hypothetical protein WN51_12562 [Melipona quadrifasciata]	0.0320237	-0.956317
comp93707_c2_seq14	2705	XP_015839018.1	PREDICTED: serine	0.0139934	-0.956317
comp92619_c1_seq1	1756	ERL84050.1	hypothetical protein D910_01379 [Dendroctonus ponderosae]	0.0259439	-0.956295
comp82394_c0_seq1	1855	AEE61634.1	unknown [Dendroctonus ponderosae]	0.0122616	-0.955817
comp50781_c0_seq1	1000	ENN73981.1	hypothetical protein YQE_09436, partial [Dendroctonus ponderosae]	0.0219723	-0.95578
comp72452_c1_seq2	285	No blastx hit	No blastx hit	0.0350436	-0.955121
comp91309_c1_seq2	402	No blastx hit	No blastx hit	0.0456187	-0.95476
comp88808_c2_seq2	440	No blastx hit	No blastx hit	0.0303406	-0.95452
comp92103_c7_seq17	2232	KDR17276.1	hypothetical protein L798_08842 [Zootermopsis nevadensis]	0.022234	-0.954359
comp12507_c0_seq1	294	ERL88076.1	hypothetical protein D910_05465 [Dendroctonus ponderosae]	0.043301	-0.954164
comp91740_c0_seq5	1108	KPJ15692.1	Xanthine dehydrogenase [Papilio machaon]	0.0207394	-0.95369
comp87488_c0_seq1	2133	ENN71593.1	hypothetical protein YQE_11692, partial [Dendroctonus ponderosae]	0.0281972	-0.953647
comp93707_c2_seq10	2982	XP_015839018.1	PREDICTED: serine	0.0126374	-0.953096
comp90048_c9_seq2	3134	KYB27388.1	hypothetical protein TcasGA2_TC033225 [Tribolium castaneum]	0.0478636	-0.953046
comp85281_c1_seq1	1854	XP_973158.1	PREDICTED: protein NEDD1 [Tribolium castaneum]	0.0404007	-0.952855
comp33625_c0_seq1	1255	AEE62355.1	unknown [Dendroctonus ponderosae]	0.00329282	-0.95285
comp92146_c1_seq4	912	No blastx hit	No blastx hit	0.00120215	-0.952625
comp92984_c1_seq2	2526	ENN72638.1	hypothetical protein YQE_10736, partial [Dendroctonus ponderosae]	0.0451105	-0.952346
comp85432_c6_seq1	2046	No blastx hit	No blastx hit	0.012518	-0.951691
comp88744_c2_seq9	4130	ENN75441.1	hypothetical protein YQE_07992, partial [Dendroctonus ponderosae]	0.0471775	-0.951456
comp85789_c2_seq1	1078	No blastx hit	No blastx hit	0.00989984	-0.951209
comp104263_c0_seq1	331	ERL90612.1	hypothetical protein D910_07959 [Dendroctonus ponderosae]	0.0485557	-0.950488
comp93379_c0_seq1	3778	XP_008201601.1	PREDICTED: zinc finger protein 532-like [Tribolium castaneum]	0.0499843	-0.950431
comp93707_c2_seq17	2737	XP_015839018.1	PREDICTED: serine	0.0384822	-0.9504
comp83492_c3_seq1	1519	EFA08648.1	RNA polymerase II transcriptional coactivator-like Protein [Tribolium castaneum]	0.0032162	-0.950274
comp93809_c0_seq1	8438	XP_969008.2	PREDICTED: small subunit processome component 20 homolog [Tribolium castaneum]	0.000334143	-0.94969
comp87790_c0_seq16	3584	XP_008193998.2	PREDICTED: mitochondrial intermembrane space import and assembly protein 40 [Tribolium castaneum]	0.0406901	-0.949585
comp40091_c0_seq1	395	XP_015836695.1	PREDICTED: maternal protein exuperantia-1 [Tribolium castaneum]	0.00152357	-0.94907
comp16491_c0_seq1	1296	XP_975436.1	PREDICTED: tRNA (adenine(58)-N(1))-methyltransferase catalytic subunit TRMT61A [Tribolium castaneum]	0.00796233	-0.948279
comp81316_c2_seq1	872	EFA05604.1	Serine-arginine protein 55-like Protein [Tribolium castaneum]	0.00536888	-0.947067
comp33546_c0_seq1	1149	ERL89300.1	hypothetical protein D910_06672 [Dendroctonus ponderosae]	0.0112872	-0.946812
comp92364_c0_seq2	2839	EFA10126.1	Nucleolar protein 56-like Protein [Tribolium castaneum]	0.000566835	-0.946759
comp90439_c1_seq7	2421	No blastx hit	No blastx hit	0.0242281	-0.94647
comp91866_c0_seq3	3532	KRT80457.1	RNA binding protein [Oryctes borbonicus]	0.0011138	-0.946312
comp78573_c0_seq1	1355	ENN71659.1	hypothetical protein YQE_11757, partial [Dendroctonus ponderosae]	0.008269	-0.945774
comp63762_c0_seq2	848	ALE20559.1	Gsk3b [Leptinotarsa decemlineata]	0.0300742	-0.944554
comp89336_c0_seq13	2161	No blastx hit	No blastx hit	0.0248563	-0.943977
comp82902_c1_seq3	937	No blastx hit	No blastx hit	0.0219293	-0.943382
comp81245_c0_seq1	3741	KRT79087.1	hypothetical protein AMK59_7765 [Oryctes borbonicus]	0.0406229	-0.940453
comp87149_c0_seq8	2054	No blastx hit	No blastx hit	0.0437956	-0.938979
comp85322_c1_seq4	834	No blastx hit	No blastx hit	0.0194129	-0.938722
comp87490_c1_seq1	4103	ERL90973.1	hypothetical protein D910_08315 [Dendroctonus ponderosae]	0.0033077	-0.938462
comp92999_c2_seq1	4695	EEZ98500.1	hypothetical protein TcasGA2_TC001001 [Tribolium castaneum]	0.0179218	-0.938223
comp92340_c1_seq1	3018	XP_967087.1	PREDICTED: leucine-rich repeat-containing protein 47 [Tribolium castaneum]	0.0275234	-0.937889
comp92340_c1_seq6	2616	XP_967087.1	PREDICTED: leucine-rich repeat-containing protein 47 [Tribolium castaneum]	0.0227818	-0.937764
comp50875_c0_seq1	569	XP_001607849.1	PREDICTED: probable small nuclear ribonucleoprotein Sm D2 isoform X1 [Nasonia vitripennis]	0.0164905	-0.937313
comp85633_c4_seq5	1687	No blastx hit	No blastx hit	0.00367884	-0.936635
comp90459_c0_seq1	2608	XP_008192759.1	PREDICTED: protein CHROMATIN REMODELING 20 isoform X1 [Tribolium castaneum]	0.00494698	-0.936513
comp80873_c0_seq1	1598	XP_001814259.1	PREDICTED: ankyrin repeat, SAM and basic leucine zipper domain-containing protein 1 [Tribolium castaneum]	0.0176188	-0.936382
comp83839_c2_seq17	1348	EFA11093.1	Congested-like trachea protein [Tribolium castaneum]	0.0114959	-0.936247
comp86516_c2_seq1	1578	XP_971673.1	PREDICTED: probable malonyl-CoA-acyl carrier protein transacylase, mitochondrial [Tribolium castaneum]	0.00555454	-0.935498
comp93809_c0_seq2	5729	XP_969008.2	PREDICTED: small subunit processome component 20 homolog [Tribolium castaneum]	0.0275582	-0.935128
comp90290_c2_seq4	3119	EFA03859.1	Nucleoporin NUP53-like Protein [Tribolium castaneum]	0.00384259	-0.934429
comp86138_c0_seq3	4370	KYB25369.1	Protein phosphatase Slingshot-like Protein [Tribolium castaneum]	0.0382316	-0.934374
comp82180_c0_seq1	3619	KDR21124.1	putative ATP-dependent RNA helicase kurz [Zootermopsis nevadensis]	0.00223216	-0.933071
comp92592_c3_seq1	1295	XP_014365539.1	PREDICTED: RNA-directed DNA polymerase from mobile element jockey-like [Papilio machaon]	0.00777372	-0.932855
comp78680_c0_seq1	1175	XP_008196566.1	PREDICTED: uncharacterized protein LOC660374 [Tribolium castaneum]	0.00814934	-0.931674
comp94949_c0_seq1	414	KRT80388.1	RNA binding protein [Oryctes borbonicus]	0.01667	-0.931403
comp90863_c1_seq5	4128	XP_014366480.1	PREDICTED: RNA-directed DNA polymerase from mobile element jockey-like isoform X1 [Papilio machaon]	0.0213958	-0.930832
comp89992_c0_seq1	3695	EFA08227.2	ER degradation-enhancing alpha-mannosidase-like protein 3 [Tribolium castaneum]	0.00464843	-0.930591
comp83523_c2_seq12	1566	ENN81776.1	hypothetical protein YQE_01836, partial [Dendroctonus ponderosae]	0.00111075	-0.930476
comp83062_c0_seq1	1783	KYB28925.1	hypothetical protein TcasGA2_TC032354 [Tribolium castaneum]	0.045481	-0.930232
comp93067_c0_seq11	924	No blastx hit	No blastx hit	0.018881	-0.930081
comp92793_c1_seq1	3059	XP_008193691.1	PREDICTED: venom dipeptidyl peptidase 4 isoform X2 [Tribolium castaneum]	0.010158	-0.930076
comp85049_c0_seq1	1749	EFA05796.2	hypothetical protein TcasGA2_TC030575 [Tribolium castaneum]	0.00283715	-0.929533
comp57847_c0_seq2	633	No blastx hit	No blastx hit	0.0243221	-0.929058
comp91072_c1_seq1	2534	XP_014292674.1	PREDICTED: uncharacterized protein LOC106691424 [Halyomorpha halys]	0.0200139	-0.928825
comp33338_c0_seq2	1780	ERL88076.1	hypothetical protein D910_05465 [Dendroctonus ponderosae]	0.00690418	-0.92853
comp83206_c1_seq41	3903	ERL87322.1	hypothetical protein D910_04717 [Dendroctonus ponderosae]	0.00578854	-0.928019
comp92210_c1_seq3	2512	XP_008201462.1	PREDICTED: ras GTPase-activating protein-binding protein 2 [Tribolium castaneum]	0.00789773	-0.927277
comp83435_c4_seq4	2039	EEZ99757.1	putative RNA 3'-terminal phosphate cyclase-like protein [Tribolium castaneum]	0.0139133	-0.927215
comp6445_c0_seq1	491	XP_002046136.1	uncharacterized protein Dvir_GJ12683 [Drosophila virilis]	0.00925765	-0.926946
comp92700_c2_seq3	1927	KYN03875.1	hypothetical protein ALC62_05268 [Cyphomyrmex costatus]	0.0164905	-0.926926
comp13169_c0_seq1	1800	XP_008200761.1	PREDICTED: dnaJ protein homolog 1 [Tribolium castaneum]	0.00445303	-0.926879
comp84110_c0_seq1	1764	XP_971450.1	PREDICTED: cyclin-dependent kinase 9 [Tribolium castaneum]	0.0260346	-0.926734
comp51319_c0_seq1	592	No blastx hit	No blastx hit	0.0190767	-0.926713
comp93147_c4_seq5	1511	XP_014206420.1	PREDICTED: uncharacterized protein LOC106637953 [Copidosoma floridanum]	0.0022345	-0.926666
comp51372_c0_seq1	1043	ENN76695.1	hypothetical protein YQE_06760, partial [Dendroctonus ponderosae]	0.0190795	-0.926611
comp83843_c0_seq2	1929	XP_966826.3	PREDICTED: proton-coupled folate transporter isoform X1 [Tribolium castaneum]	0.0209225	-0.92533
comp92785_c2_seq2	2479	ERL87019.1	hypothetical protein D910_04421 [Dendroctonus ponderosae]	0.0111889	-0.924952
comp92087_c0_seq2	3826	XP_971707.1	PREDICTED: uncharacterized protein LOC660378 [Tribolium castaneum]	0.0296212	-0.924141
comp107277_c0_seq1	608	XP_970542.1	PREDICTED: ribosome biogenesis protein BRX1 homolog [Tribolium castaneum]	0.0437402	-0.923752
comp88657_c0_seq4	908	XP_012545128.1	PREDICTED: transposable element Tcb1 transposase [Bombyx mori]	0.0255037	-0.922742
comp77203_c0_seq1	1415	ERL86041.1	hypothetical protein D910_03455 [Dendroctonus ponderosae]	0.00232298	-0.922241
comp80833_c0_seq1	1903	XP_015836695.1	PREDICTED: maternal protein exuperantia-1 [Tribolium castaneum]	0.00187742	-0.921859
comp90694_c0_seq4	6150	ERL94669.1	hypothetical protein D910_11944 [Dendroctonus ponderosae]	0.0421503	-0.921323
comp63320_c0_seq1	1356	XP_970542.1	PREDICTED: ribosome biogenesis protein BRX1 homolog [Tribolium castaneum]	0.00915612	-0.921062
comp13114_c0_seq1	2011	XP_972384.1	PREDICTED: cyclin-related protein FAM58A [Tribolium castaneum]	0.00296068	-0.920767
comp62034_c0_seq1	658	EFA11745.1	Proliferation-associated protein 2G4-like Protein [Tribolium castaneum]	0.0150077	-0.920659
comp75952_c1_seq1	1197	ERL87842.1	hypothetical protein D910_05230 [Dendroctonus ponderosae]	0.0131268	-0.920293
comp35547_c0_seq1	581	EFA06127.1	Protein CDV3 homolog-like Protein [Tribolium castaneum]	0.0230894	-0.92026
comp63952_c0_seq1	2846	XP_966791.1	PREDICTED: WD repeat-containing protein 36 [Tribolium castaneum]	0.00147702	-0.919664
comp82066_c0_seq1	3838	XP_970736.2	PREDICTED: elongator complex protein 1 [Tribolium castaneum]	0.00187725	-0.919268
comp94722_c0_seq1	925	XP_012264750.1	PREDICTED: uncharacterized protein LOC105691078 isoform X2 [Athalia rosae]	0.00401835	-0.919245
comp63351_c0_seq1	1352	ERL95174.1	hypothetical protein D910_12443 [Dendroctonus ponderosae]	0.00464995	-0.918914
comp78325_c0_seq2	882	XP_971552.2	PREDICTED: probable oligoribonuclease isoform X1 [Tribolium castaneum]	0.0223447	-0.918386
comp91801_c0_seq6	1260	ENN80953.1	hypothetical protein YQE_02658, partial [Dendroctonus ponderosae]	0.00081716	-0.918136
comp87790_c0_seq13	3639	XP_008193998.2	PREDICTED: mitochondrial intermembrane space import and assembly protein 40 [Tribolium castaneum]	0.0391404	-0.917492
comp91841_c0_seq5	1265	ENN76750.1	hypothetical protein YQE_06815, partial [Dendroctonus ponderosae]	0.0270494	-0.917229
comp91008_c1_seq1	4257	XP_015833472.1	PREDICTED: DNA replication ATP-dependent helicase	0.028267	-0.917165
comp80800_c1_seq2	2975	ENN71870.1	hypothetical protein YQE_11485, partial [Dendroctonus ponderosae]	0.00958191	-0.917035
comp79279_c0_seq1	860	No blastx hit	No blastx hit	0.00527655	-0.916843
comp94713_c1_seq3	12847	XP_015840555.1	PREDICTED: sushi, von Willebrand factor type A, EGF and pentraxin domain-containing protein 1 isoform X1 [Tribolium castaneum]	0.04606	-0.916658
comp82146_c1_seq4	1313	NP_001280513.1	transformer-2 protein homolog beta [Tribolium castaneum]	0.00249049	-0.916468
comp65241_c0_seq1	1837	ALE20540.1	JNK [Leptinotarsa decemlineata]	0.0128362	-0.91564
comp63375_c0_seq1	1557	AMH84307.1	ascarylose A [Monochamus alternatus]	0.0122313	-0.915619
comp91866_c0_seq5	3507	KRT80457.1	RNA binding protein [Oryctes borbonicus]	0.0015574	-0.914744
comp88985_c6_seq8	2194	No blastx hit	No blastx hit	0.0146085	-0.914458
comp100698_c0_seq1	474	EFA03162.2	10 kDa heat shock protein, mitochondrial-like Protein [Tribolium castaneum]	0.0313714	-0.91409
comp88173_c0_seq2	1155	EFA12075.1	hypothetical protein TcasGA2_TC006882 [Tribolium castaneum]	0.0120562	-0.91366
comp92179_c1_seq2	3238	XP_008198430.1	PREDICTED: RISC-loading complex subunit tarbp2 isoform X2 [Tribolium castaneum]	0.0022155	-0.91328
comp94148_c5_seq2	4491	EFA04396.1	ATPase family AAA domain-containing protein 3-like Protein [Tribolium castaneum]	0.02776	-0.913267
comp77124_c0_seq2	1766	ENN71949.1	hypothetical protein YQE_11383, partial [Dendroctonus ponderosae]	0.0157361	-0.913127
comp39675_c0_seq1	595	No blastx hit	No blastx hit	0.00818686	-0.91291
comp71994_c2_seq1	1577	KRT81189.1	helicase, partial [Oryctes borbonicus]	0.00598765	-0.912771
comp88655_c1_seq6	1789	EFA00954.2	Transmembrane protein 208-like Protein [Tribolium castaneum]	0.0107866	-0.912477
comp87302_c0_seq1	1775	XP_969270.1	PREDICTED: phosphatidylinositol glycan anchor biosynthesis class U protein [Tribolium castaneum]	0.00235401	-0.912263
comp82110_c0_seq2	2771	EEZ99767.1	Histone deacetylase Rpd3-like Protein [Tribolium castaneum]	0.00830711	-0.911521
comp88760_c0_seq1	2292	AEM60136.1	knickkopf [Tribolium castaneum]	0.0194145	-0.91107
comp86178_c0_seq1	6064	XP_011858446.1	PREDICTED: uncharacterized protein LOC105556000 [Vollenhovia emeryi]	0.0263316	-0.910404
comp90694_c0_seq5	6118	ERL94669.1	hypothetical protein D910_11944 [Dendroctonus ponderosae]	0.0325177	-0.910269
comp69642_c0_seq2	2300	XP_015836223.1	PREDICTED: phosphorylase b kinase gamma catalytic chain, skeletal muscle	0.0425075	-0.909926
comp24152_c0_seq2	985	XP_008198575.1	PREDICTED: uncharacterized protein LOC661827 isoform X2 [Tribolium castaneum]	0.0178788	-0.909466
comp50504_c0_seq2	1702	KYB26239.1	hypothetical protein TcasGA2_TC009747 [Tribolium castaneum]	0.00972007	-0.909215
comp74811_c0_seq2	956	EFA05294.1	Macrophage migration inhibitory factor homolog-like Protein [Tribolium castaneum]	0.0194056	-0.909147
comp90023_c0_seq1	4045	ENN81094.1	hypothetical protein YQE_02462, partial [Dendroctonus ponderosae]	0.00329282	-0.908837
comp84771_c0_seq1	2937	NP_001153721.1	ATP-dependent RNA helicase belle [Tribolium castaneum]	0.00286603	-0.908585
comp9472_c0_seq1	302	ERL86223.1	hypothetical protein D910_03634 [Dendroctonus ponderosae]	0.0260346	-0.908328
comp50520_c0_seq1	5521	XP_967484.2	PREDICTED: uncharacterized protein LOC655828 [Tribolium castaneum]	0.00139218	-0.908236
comp5061_c0_seq1	548	No blastx hit	No blastx hit	0.00714517	-0.908106
comp93794_c4_seq1	1205	XP_014283229.1	PREDICTED: uncharacterized protein LOC106685189 [Halyomorpha halys]	0.0147513	-0.907509
comp51287_c0_seq2	2444	XP_975603.1	PREDICTED: enolase-phosphatase E1 [Tribolium castaneum]	0.00892266	-0.90745
comp92772_c0_seq2	419	No blastx hit	No blastx hit	0.0219122	-0.907162
comp89063_c1_seq1	1020	No blastx hit	No blastx hit	0.00986284	-0.906665
comp81577_c0_seq4	598	XP_011633698.1	PREDICTED: uncharacterized protein LOC105424896 isoform X1 [Pogonomyrmex barbatus]	0.027953	-0.905015
comp92548_c4_seq21	1119	No blastx hit	No blastx hit	0.0250641	-0.903755
comp83846_c0_seq1	2504	XP_008195991.1	PREDICTED: adipocyte plasma membrane-associated protein [Tribolium castaneum]	0.0167501	-0.903276
comp15290_c0_seq1	1627	ERL85596.1	hypothetical protein D910_03015 [Dendroctonus ponderosae]	0.031593	-0.902452
comp61507_c0_seq1	365	XP_001989742.1	GH18628 [Drosophila grimshawi]	0.0396124	-0.902216
comp80800_c1_seq1	2832	XP_015836539.1	PREDICTED: dynein light chain 1, cytoplasmic isoform X1 [Tribolium castaneum]	0.0194132	-0.90215
comp93707_c2_seq4	4366	XP_015839018.1	PREDICTED: serine	0.00512926	-0.901694
comp89029_c0_seq4	2998	EFA02344.2	hypothetical protein TcasGA2_TC008014 [Tribolium castaneum]	0.00188721	-0.90081
comp93956_c2_seq1	6309	EFA04458.2	Protein mahjong-like Protein [Tribolium castaneum]	0.00608542	-0.899196
comp85170_c0_seq1	3888	EEZ97802.1	Importin-11-like Protein [Tribolium castaneum]	0.00118109	-0.898997
comp79729_c0_seq1	7183	EFA04876.1	Phosphatidylinositol 4-kinase alpha-like Protein [Tribolium castaneum]	0.045025	-0.898056
comp85633_c4_seq3	1508	No blastx hit	No blastx hit	0.0255126	-0.897999
comp24131_c0_seq1	1628	EFA11744.1	Nedd8-activating enzyme E1 catalytic subunit-like Protein [Tribolium castaneum]	0.0146192	-0.897102
comp65241_c0_seq2	1751	ALE20540.1	JNK [Leptinotarsa decemlineata]	0.0393318	-0.897021
comp21832_c0_seq1	647	No blastx hit	No blastx hit	0.0470827	-0.896512
comp95067_c0_seq1	966	ERL91543.1	hypothetical protein D910_08873 [Dendroctonus ponderosae]	0.028856	-0.896393
comp90955_c3_seq1	918	ADI61817.1	endonuclease-reverse transcriptase [Bombyx mori]	0.040444	-0.896369
comp80416_c0_seq1	4122	ERL94469.1	hypothetical protein D910_11746 [Dendroctonus ponderosae]	0.00812775	-0.896218
comp19799_c0_seq1	1969	XP_967513.1	PREDICTED: cell division cycle protein 23 homolog [Tribolium castaneum]	0.00443046	-0.895959
comp83238_c3_seq1	642	No blastx hit	No blastx hit	0.0494389	-0.895769
comp87271_c0_seq1	2385	XP_968306.2	PREDICTED: kelch domain-containing protein 10 homolog [Tribolium castaneum]	0.012688	-0.895625
comp82199_c0_seq1	1848	EFA00552.1	Nedd8-activating enzyme E1 regulatory subunit-like Protein [Tribolium castaneum]	0.0112097	-0.895498
comp91046_c7_seq1	1293	EFA08319.1	UPF0047 protein YjbQ-like Protein [Tribolium castaneum]	0.0175519	-0.895324
comp94746_c1_seq3	3143	EEZ97618.1	Retrovirus-related Pol polyprotein from transposon gypsy-like Protein [Tribolium castaneum]	0.0179587	-0.895029
comp50971_c0_seq1	1474	EFA01562.1	Something about silencing protein 10-like Protein [Tribolium castaneum]	0.00438937	-0.894704
comp92486_c1_seq4	1912	ENN77288.1	hypothetical protein YQE_06114, partial [Dendroctonus ponderosae]	0.0369214	-0.893816
comp92103_c7_seq12	3774	KMQ92919.1	endonuclease-reverse transcriptase [Lasius niger]	0.0276171	-0.892836
comp98034_c0_seq1	449	No blastx hit	No blastx hit	0.0109809	-0.892782
comp85793_c1_seq1	5411	XP_014366481.1	PREDICTED: RNA-directed DNA polymerase from mobile element jockey-like isoform X2 [Papilio machaon]	0.0362349	-0.892758
comp86424_c0_seq3	3627	XP_969187.1	PREDICTED: pre-mRNA 3' end processing protein WDR33 [Tribolium castaneum]	0.0384557	-0.892104
comp83046_c0_seq2	1258	EFA00961.1	Cyclin-dependent kinase 5 homolog-like Protein [Tribolium castaneum]	0.00808901	-0.892078
comp84709_c0_seq7	3342	KMQ97860.1	lsm14 protein a [Lasius niger]	0.0105422	-0.891672
comp60459_c0_seq1	974	ENN72470.1	hypothetical protein YQE_10812, partial [Dendroctonus ponderosae]	0.0346167	-0.891467
comp81420_c2_seq1	3473	XP_015838142.1	PREDICTED: ubiquitin carboxyl-terminal hydrolase 16 [Tribolium castaneum]	0.0291719	-0.891229
comp92179_c1_seq5	3085	XP_008198431.1	PREDICTED: RISC-loading complex subunit tarbp2 isoform X3 [Tribolium castaneum]	0.00236198	-0.890296
comp88993_c0_seq4	1222	EDS33215.1	dehydrodolichyl diphosphate synthase [Culex quinquefasciatus]	0.041114	-0.889179
comp83445_c0_seq1	1670	EFA03913.1	DEAD-box helicase Dbp80-like Protein [Tribolium castaneum]	0.00808901	-0.889071
comp103714_c0_seq1	216	XP_968685.1	PREDICTED: selenide, water dikinase [Tribolium castaneum]	0.0375868	-0.887885
comp78065_c0_seq1	2544	EFA04058.1	hypothetical protein TcasGA2_TC014291 [Tribolium castaneum]	0.00961215	-0.887728
comp76799_c0_seq1	1311	XP_975206.1	PREDICTED: mRNA export factor [Tribolium castaneum]	0.0106012	-0.887388
comp92044_c2_seq8	2292	EFA03492.2	DnaJ homolog subfamily B member 11-like Protein [Tribolium castaneum]	0.0118524	-0.887081
comp88101_c0_seq2	3190	EFA02250.1	hypothetical protein TcasGA2_TC007913 [Tribolium castaneum]	0.00367884	-0.886945
comp80849_c0_seq1	2011	XP_975550.1	PREDICTED: uncharacterized protein LOC664451 [Tribolium castaneum]	0.0465531	-0.885223
comp95158_c0_seq1	619	No blastx hit	No blastx hit	0.00361438	-0.885164
comp94167_c1_seq10	692	KDR13037.1	hypothetical protein L798_13305 [Zootermopsis nevadensis]	0.00966503	-0.885048
comp75202_c1_seq1	313	ENN72985.1	hypothetical protein YQE_10391, partial [Dendroctonus ponderosae]	0.0424529	-0.884439
comp87880_c2_seq7	3093	EFA12063.2	hypothetical protein TcasGA2_TC012909 [Tribolium castaneum]	0.0114112	-0.883444
comp71549_c0_seq1	1430	XP_008198523.1	PREDICTED: 3-oxoacyl-[acyl-carrier-protein] synthase, mitochondrial [Tribolium castaneum]	0.00784448	-0.88331
comp90576_c6_seq3	1525	XP_008487790.1	PREDICTED: uncharacterized protein LOC103524541 [Diaphorina citri]	0.0244301	-0.883303
comp86210_c0_seq2	1461	EFA06730.1	Polyadenylate-binding protein-like Protein [Tribolium castaneum]	0.0151345	-0.883298
comp63954_c0_seq3	706	No blastx hit	No blastx hit	0.0347179	-0.882659
comp93707_c2_seq11	3582	XP_015839018.1	PREDICTED: serine	0.0388907	-0.882206
comp99000_c0_seq1	243	ERL93437.1	hypothetical protein D910_10729 [Dendroctonus ponderosae]	0.0288676	-0.881655
comp90055_c1_seq14	1509	No blastx hit	No blastx hit	0.0460891	-0.881575
comp89808_c0_seq3	1964	No blastx hit	No blastx hit	0.00472394	-0.881512
comp94753_c0_seq2	6885	KMQ87338.1	reverse ribonuclease integrase, partial [Lasius niger]	0.00926092	-0.88138
comp85841_c0_seq2	3854	XP_008191870.1	PREDICTED: striatin-3 [Tribolium castaneum]	0.0324145	-0.881312
comp83843_c0_seq6	1760	XP_015837977.1	PREDICTED: proton-coupled folate transporter isoform X4 [Tribolium castaneum]	0.0371012	-0.880766
comp92171_c0_seq8	2320	XP_014287965.1	PREDICTED: uncharacterized protein LOC106688153 [Halyomorpha halys]	0.0489937	-0.880235
comp83429_c3_seq10	1950	EFA06127.1	Protein CDV3 homolog-like Protein [Tribolium castaneum]	0.00536255	-0.880176
comp77278_c0_seq1	2152	ENN72821.1	hypothetical protein YQE_10624, partial [Dendroctonus ponderosae]	0.010682	-0.879816
comp80924_c0_seq1	3693	ERL86352.1	hypothetical protein D910_03760 [Dendroctonus ponderosae]	0.00366761	-0.879421
comp77998_c0_seq1	1209	ENN76397.1	hypothetical protein YQE_07058, partial [Dendroctonus ponderosae]	0.0396176	-0.878668
comp84997_c0_seq1	1717	XP_008191434.1	PREDICTED: dual oxidase maturation factor 1 [Tribolium castaneum]	0.0126205	-0.878402
comp94384_c0_seq14	2399	KMQ92919.1	endonuclease-reverse transcriptase [Lasius niger]	0.0348287	-0.877998
comp94037_c1_seq2	6126	XP_011858446.1	PREDICTED: uncharacterized protein LOC105556000 [Vollenhovia emeryi]	0.0160986	-0.87675
comp12977_c0_seq1	891	XP_002046136.1	uncharacterized protein Dvir_GJ12683 [Drosophila virilis]	0.0130917	-0.876276
comp69642_c0_seq1	2369	XP_967176.1	PREDICTED: phosphorylase b kinase gamma catalytic chain, skeletal muscle	0.0262449	-0.875936
comp90330_c1_seq4	1434	No blastx hit	No blastx hit	0.0358507	-0.875493
comp1460_c0_seq1	531	No blastx hit	No blastx hit	0.0045208	-0.874765
comp33300_c0_seq1	1230	ENN76868.1	hypothetical protein YQE_06709, partial [Dendroctonus ponderosae]	0.0247858	-0.873843
comp95043_c0_seq1	1459	XP_967986.1	PREDICTED: regucalcin [Tribolium castaneum]	0.0255653	-0.873762
comp88537_c0_seq2	3471	XP_008195239.1	PREDICTED: guanine nucleotide-binding protein G(q) subunit alpha isoform X1 [Tribolium castaneum]	0.0496617	-0.873424
comp78573_c0_seq2	966	AEE62881.1	unknown [Dendroctonus ponderosae]	0.0275664	-0.871671
comp94954_c0_seq1	1089	ENN70484.1	hypothetical protein YQE_12987, partial [Dendroctonus ponderosae]	0.0431444	-0.871307
comp33521_c0_seq1	1457	ENN76345.1	hypothetical protein YQE_07122, partial [Dendroctonus ponderosae]	0.0136806	-0.87123
comp83206_c1_seq1	3907	ERL87322.1	hypothetical protein D910_04717 [Dendroctonus ponderosae]	0.0114487	-0.870842
comp75341_c0_seq1	1604	ERL90714.1	hypothetical protein D910_08061 [Dendroctonus ponderosae]	0.0116894	-0.870333
comp81748_c0_seq1	2263	ERL90612.1	hypothetical protein D910_07959 [Dendroctonus ponderosae]	0.00372141	-0.870275
comp91304_c0_seq2	2003	KYB24751.1	putative RNA-directed DNA polymerase from transposon X-element-like Protein [Tribolium castaneum]	0.0444153	-0.869449
comp76406_c0_seq1	1975	ERL92532.1	hypothetical protein D910_09845 [Dendroctonus ponderosae]	0.0301517	-0.869446
comp92874_c0_seq2	2782	XP_008182866.1	PREDICTED: uncharacterized protein LOC103309370 [Acyrthosiphon pisum]	0.0296159	-0.869157
comp93819_c2_seq2	1415	XP_008191346.1	PREDICTED: peptidyl-prolyl cis-trans isomerase NIMA-interacting 1 [Tribolium castaneum]	0.00335867	-0.868977
comp92171_c0_seq27	2256	XP_014287965.1	PREDICTED: uncharacterized protein LOC106688153 [Halyomorpha halys]	0.0369801	-0.868592
comp91866_c0_seq6	3517	KRT80457.1	RNA binding protein [Oryctes borbonicus]	0.00197697	-0.868116
comp78458_c0_seq1	831	XP_008191271.1	PREDICTED: UPF0488 protein CG14286 [Tribolium castaneum]	0.0219806	-0.867936
comp92364_c0_seq3	4073	EFA10126.1	Nucleolar protein 56-like Protein [Tribolium castaneum]	0.000828111	-0.866351
comp89613_c0_seq1	3021	XP_013183986.1	PREDICTED: leucine-rich PPR motif-containing protein, mitochondrial-like [Amyelois transitella]	0.00442906	-0.865669
comp84510_c1_seq4	2309	XP_975630.1	PREDICTED: zinc finger CCCH domain-containing protein 14 isoform X2 [Tribolium castaneum]	0.0293554	-0.865403
comp51277_c1_seq1	1231	AEE61971.1	unknown [Dendroctonus ponderosae]	0.0192419	-0.864907
comp88250_c1_seq2	1664	XP_974445.2	PREDICTED: tRNA-dihydrouridine(20a	0.0311116	-0.864647
comp77420_c0_seq1	1105	ERL86096.1	hypothetical protein D910_03510 [Dendroctonus ponderosae]	0.033209	-0.864441
comp84709_c0_seq3	3399	KMQ97860.1	lsm14 protein a [Lasius niger]	0.0129702	-0.864321
comp91249_c1_seq16	2597	ADI61815.1	endonuclease-reverse transcriptase [Bombyx mori]	0.0483699	-0.86416
comp82694_c0_seq1	3349	XP_008200817.1	PREDICTED: cell division cycle and apoptosis regulator protein 1 [Tribolium castaneum]	0.0106073	-0.863858
comp84710_c0_seq1	3420	XP_008200150.1	PREDICTED: cleavage and polyadenylation specificity factor 73 [Tribolium castaneum]	0.00340102	-0.863331
comp76353_c0_seq4	5181	XP_015834071.1	PREDICTED: protein Shroom isoform X3 [Tribolium castaneum]	0.0421348	-0.862961
comp91149_c0_seq1	6965	XP_008196695.1	PREDICTED: serine	0.0352343	-0.862057
comp80012_c1_seq1	2593	No blastx hit	No blastx hit	0.045193	-0.861972
comp89196_c1_seq10	5228	XP_015837994.1	PREDICTED: WW domain-containing oxidoreductase [Tribolium castaneum]	0.0115774	-0.86156
comp63762_c1_seq1	1283	ALE20559.1	Gsk3b [Leptinotarsa decemlineata]	0.00242735	-0.861392
comp13804_c0_seq1	521	XP_008194699.1	PREDICTED: small integral membrane protein 12-A [Tribolium castaneum]	0.0287682	-0.861162
comp91666_c0_seq3	4848	EFA00829.2	Poly [ADP-ribose] polymerase-like Protein [Tribolium castaneum]	0.0016217	-0.860742
comp21471_c0_seq1	480	ENN70250.1	hypothetical protein YQE_13033, partial [Dendroctonus ponderosae]	0.0364747	-0.859984
comp57791_c0_seq2	823	XP_015836695.1	PREDICTED: maternal protein exuperantia-1 [Tribolium castaneum]	0.00353446	-0.858864
comp85290_c1_seq3	2065	XP_969360.1	PREDICTED: ubiquitin-conjugating enzyme E2 N [Tribolium castaneum]	0.00418944	-0.858679
comp72485_c1_seq1	8061	XP_966498.1	PREDICTED: vesicle-associated membrane protein-associated protein B [Tribolium castaneum]	0.0145613	-0.858487
comp85586_c1_seq2	1489	ERL85838.1	hypothetical protein D910_03253 [Dendroctonus ponderosae]	0.0352548	-0.858239
comp50939_c0_seq1	1137	XP_970397.1	PREDICTED: geminin [Tribolium castaneum]	0.0384064	-0.858135
comp50560_c0_seq1	1725	XP_970761.1	PREDICTED: COP9 signalosome complex subunit 3 [Tribolium castaneum]	0.00152585	-0.858034
comp80064_c0_seq2	937	XP_011868998.1	PREDICTED: uncharacterized protein LOC105562616 [Vollenhovia emeryi]	0.0191711	-0.857337
comp80102_c0_seq1	1768	ERL95256.1	hypothetical protein D910_12523 [Dendroctonus ponderosae]	0.00699493	-0.856684
comp78687_c0_seq1	1777	XP_001812465.1	PREDICTED: ribosomal L1 domain-containing protein 1 [Tribolium castaneum]	0.0236249	-0.856643
comp112608_c0_seq1	308	No blastx hit	No blastx hit	0.012458	-0.856412
comp86416_c0_seq1	1747	ENN71063.1	hypothetical protein YQE_11997, partial [Dendroctonus ponderosae]	0.0357209	-0.855709
comp90245_c3_seq4	2831	No blastx hit	No blastx hit	0.0226893	-0.854947
comp93250_c0_seq6	1492	XP_008201651.1	PREDICTED: enhancer of rudimentary homolog [Tribolium castaneum]	0.0215168	-0.854841
comp12028_c0_seq1	573	CAE55862.1	GTP-binding nuclear protein RAN1 [Chironomus tentans]	0.0364018	-0.85287
comp89767_c2_seq1	1356	ENN77300.1	hypothetical protein YQE_06126, partial [Dendroctonus ponderosae]	0.0144388	-0.852808
comp92837_c1_seq3	5892	XP_011694053.1	PREDICTED: uncharacterized protein LOC105453629 [Wasmannia auropunctata]	0.0216992	-0.851503
comp90465_c1_seq1	972	No blastx hit	No blastx hit	0.0449676	-0.85137
comp94781_c1_seq1	1087	XP_974930.2	PREDICTED: synaptic vesicle membrane protein VAT-1 isoform X1 [Tribolium castaneum]	0.0183988	-0.850506
comp50932_c0_seq2	1747	EEB12666.1	conserved hypothetical protein [Pediculus humanus corporis]	0.00947635	-0.850126
comp92041_c1_seq5	5421	ERL92617.1	hypothetical protein D910_09930 [Dendroctonus ponderosae]	0.0104275	-0.849968
comp92335_c5_seq5	869	No blastx hit	No blastx hit	0.033614	-0.849921
comp92591_c0_seq6	3188	ENN72150.1	hypothetical protein YQE_11207, partial [Dendroctonus ponderosae]	0.0131967	-0.849406
comp92044_c2_seq7	2249	EFA03492.2	DnaJ homolog subfamily B member 11-like Protein [Tribolium castaneum]	0.0415532	-0.848712
comp87997_c4_seq1	1029	ACY71322.1	non-histone chromosome protein 2 [Chrysomela tremula]	0.0225435	-0.848211
comp84612_c3_seq8	878	No blastx hit	No blastx hit	0.0141203	-0.848038
comp25521_c0_seq1	427	EFA09578.1	Elongation factor Tu, mitochondrial-like Protein [Tribolium castaneum]	0.0429328	-0.84672
comp93707_c2_seq16	3590	XP_015839018.1	PREDICTED: serine	0.0283205	-0.846554
comp92364_c0_seq4	4033	EFA10126.1	Nucleolar protein 56-like Protein [Tribolium castaneum]	0.00288403	-0.846114
comp86814_c0_seq1	1583	AKF11871.1	putative juvenile hormone epoxide hydrolase 2 [Leptinotarsa decemlineata]	0.0415217	-0.845358
comp76855_c1_seq1	1762	XP_014259912.1	PREDICTED: uncharacterized protein LOC106672760 [Cimex lectularius]	0.0107684	-0.844652
comp87854_c0_seq3	1095	XP_011172246.1	PREDICTED: uncharacterized protein LOC105204755 [Solenopsis invicta]	0.00536255	-0.844001
comp63755_c0_seq1	1658	XP_967762.1	PREDICTED: UDP-glucuronosyltransferase 2B16 [Tribolium castaneum]	0.0264464	-0.843345
comp92165_c0_seq1	4879	XP_008191438.1	PREDICTED: dual oxidase isoform X2 [Tribolium castaneum]	0.044556	-0.84314
comp70821_c0_seq1	1633	ENN75158.1	hypothetical protein YQE_08271, partial [Dendroctonus ponderosae]	0.0222031	-0.843087
comp82848_c1_seq2	2853	XP_970146.1	PREDICTED: uncharacterized protein LOC658689 [Tribolium castaneum]	0.0169048	-0.842801
comp82267_c0_seq1	1529	XP_011505002.1	PREDICTED: TBC1 domain family member 13 isoform X1 [Ceratosolen solmsi marchali]	0.00858269	-0.842616
comp33924_c0_seq1	1727	EFA04264.1	RNA-binding protein 34-like Protein [Tribolium castaneum]	0.0129	-0.842393
comp79905_c0_seq1	2413	EFA05805.2	DNA repair and recombination protein RAD54-like [Tribolium castaneum]	0.0449218	-0.842257
comp94883_c0_seq1	677	XP_015838706.1	PREDICTED: H	0.0384822	-0.841283
comp79359_c0_seq1	1952	ERL85699.1	hypothetical protein D910_03114 [Dendroctonus ponderosae]	0.0318404	-0.841029
comp81814_c0_seq3	3827	XP_008195405.1	PREDICTED: pre-mRNA-processing factor 39 isoform X2 [Tribolium castaneum]	0.0149268	-0.840867
comp89902_c0_seq3	1933	ENN71282.1	hypothetical protein YQE_12207, partial [Dendroctonus ponderosae]	0.0419856	-0.838972
comp33367_c0_seq1	1033	EFA03218.1	Pupal cuticle protein Edg-78E-like Protein [Tribolium castaneum]	0.0466658	-0.838963
comp67037_c0_seq1	564	No blastx hit	No blastx hit	0.00156686	-0.838865
comp86917_c1_seq1	5843	KRT80927.1	hypothetical protein AMK59_6191, partial [Oryctes borbonicus]	0.0276428	-0.838842
comp50834_c2_seq1	611	EFA03214.1	Larval cuticle protein LCP-30-like Protein [Tribolium castaneum]	0.026107	-0.838775
comp71879_c0_seq1	1975	ENN74961.1	hypothetical protein YQE_08537, partial [Dendroctonus ponderosae]	0.0106666	-0.838424
comp67486_c0_seq1	2940	XP_008199761.1	PREDICTED: serine	0.0236108	-0.837878
comp89457_c2_seq5	2781	XP_014371867.1	PREDICTED: RNA-directed DNA polymerase from mobile element jockey-like [Papilio machaon]	0.0208751	-0.837841
comp78374_c0_seq1	1824	EFA11236.1	R3H domain-containing protein 4-like Protein [Tribolium castaneum]	0.0428205	-0.837063
comp90876_c0_seq2	1741	EFA08949.1	Calmodulin-like Protein [Tribolium castaneum]	0.0397493	-0.836804
comp93220_c2_seq3	4667	XP_001812612.1	PREDICTED: importin-4 [Tribolium castaneum]	0.00522641	-0.836512
comp94469_c1_seq1	6551	XP_015840338.1	PREDICTED: uncharacterized protein LOC103314804 [Tribolium castaneum]	0.0361522	-0.836169
comp84082_c0_seq1	2697	XP_970456.1	PREDICTED: nucleolysin TIAR [Tribolium castaneum]	0.0077315	-0.835571
comp93217_c0_seq1	1079	No blastx hit	No blastx hit	0.0433693	-0.835249
comp94909_c0_seq1	1732	XP_973121.1	PREDICTED: mitochondrial import inner membrane translocase subunit TIM50-C [Tribolium castaneum]	0.011383	-0.834771
comp81249_c0_seq1	2508	EFA09020.1	Elongation factor 1-alpha 1-like Protein [Tribolium castaneum]	0.00666864	-0.834188
comp92171_c0_seq4	2601	XP_014287965.1	PREDICTED: uncharacterized protein LOC106688153 [Halyomorpha halys]	0.021087	-0.83398
comp91352_c1_seq2	2363	KYB26364.1	hypothetical protein TcasGA2_TC033807 [Tribolium castaneum]	0.00532988	-0.83381
comp78801_c0_seq2	739	No blastx hit	No blastx hit	0.0286528	-0.833634
comp92044_c2_seq4	3225	EFA03492.2	DnaJ homolog subfamily B member 11-like Protein [Tribolium castaneum]	0.0167326	-0.832031
comp91664_c0_seq1	5985	XP_008190932.1	PREDICTED: nuclear pore complex protein Nup205 [Tribolium castaneum]	0.00661269	-0.831961
comp80005_c0_seq1	2023	ENN81851.1	hypothetical protein YQE_01789, partial [Dendroctonus ponderosae]	0.0424328	-0.831943
comp90465_c1_seq2	952	No blastx hit	No blastx hit	0.0471539	-0.83166
comp91726_c1_seq1	1958	EFA08288.1	hypothetical protein TcasGA2_TC005922 [Tribolium castaneum]	0.0157946	-0.831417
comp83523_c2_seq9	4950	XP_003745615.1	PREDICTED: ubiquitin-conjugating enzyme E2 G1-like [Metaseiulus occidentalis]	0.00391063	-0.830881
comp87366_c0_seq1	2604	EFA04173.1	Nose resistant to fluoxetine protein 6-like Protein [Tribolium castaneum]	0.0377505	-0.830529
comp82902_c1_seq2	793	No blastx hit	No blastx hit	0.0474108	-0.830416
comp82110_c0_seq1	2218	EEZ99767.1	Histone deacetylase Rpd3-like Protein [Tribolium castaneum]	0.00867665	-0.830358
comp93707_c2_seq13	1781	XP_015839018.1	PREDICTED: serine	0.0290064	-0.830272
comp82694_c0_seq2	3526	KRT78987.1	hypothetical protein AMK59_7552 [Oryctes borbonicus]	0.0143835	-0.82931
comp73756_c0_seq1	2941	XP_015511193.1	PREDICTED: periodic tryptophan protein 2 homolog [Neodiprion lecontei]	0.010514	-0.828197
comp50499_c0_seq1	1911	XP_967213.1	PREDICTED: tubulin--tyrosine ligase-like protein 12 [Tribolium castaneum]	0.0113028	-0.827803
comp75587_c0_seq2	2728	XP_968644.1	PREDICTED: epithelial splicing regulatory protein 2 [Tribolium castaneum]	0.0243074	-0.82773
comp73709_c0_seq1	1274	ENN75425.1	hypothetical protein YQE_07976, partial [Dendroctonus ponderosae]	0.0261437	-0.82757
comp86880_c0_seq1	1870	AEE61778.1	unknown [Dendroctonus ponderosae]	0.00900079	-0.827053
comp91264_c2_seq52	1564	EFA02465.1	Barrier-to-autointegration factor-like Protein [Tribolium castaneum]	0.0383237	-0.825234
comp87229_c0_seq1	1849	ENN76271.1	hypothetical protein YQE_07236, partial [Dendroctonus ponderosae]	0.00672307	-0.824205
comp83523_c2_seq10	4340	XP_003745615.1	PREDICTED: ubiquitin-conjugating enzyme E2 G1-like [Metaseiulus occidentalis]	0.0207784	-0.824038
comp83082_c1_seq1	2823	ENN79196.1	hypothetical protein YQE_04380, partial [Dendroctonus ponderosae]	0.0131555	-0.823188
comp83523_c2_seq8	3663	XP_008468043.1	PREDICTED: uncharacterized protein LOC103505487 [Diaphorina citri]	0.0114959	-0.822126
comp72287_c0_seq1	1284	XP_972058.1	PREDICTED: protein AAR2 homolog [Tribolium castaneum]	0.0450093	-0.82145
comp84881_c1_seq1	315	KRT80571.1	hypothetical protein AMK59_7612 [Oryctes borbonicus]	0.0497085	-0.821023
comp51001_c0_seq1	994	EFA04256.2	Diphthine synthase-like Protein [Tribolium castaneum]	0.0494389	-0.820842
comp88101_c0_seq3	3253	EFA02250.1	hypothetical protein TcasGA2_TC007913 [Tribolium castaneum]	0.0200002	-0.820698
comp33094_c0_seq1	771	EFA03889.1	Uncharacterized protein CG16817-like Protein [Tribolium castaneum]	0.0309064	-0.820127
comp33366_c0_seq1	1511	EFZ10904.1	hypothetical protein SINV_05802, partial [Solenopsis invicta]	0.0338362	-0.819697
comp78708_c0_seq1	2288	AGX25160.1	cathepsin B precursor [Leptinotarsa decemlineata]	0.0178145	-0.81969
comp92032_c0_seq5	2230	EFA05524.2	hypothetical protein TcasGA2_TC015711 [Tribolium castaneum]	0.0212475	-0.819553
comp87898_c2_seq1	1239	No blastx hit	No blastx hit	0.0407558	-0.819323
comp73735_c0_seq1	1816	EFA06440.1	Poly(A) RNA polymerase, mitochondrial-like Protein [Tribolium castaneum]	0.0226529	-0.817288
comp89053_c0_seq3	2082	ENN77766.1	hypothetical protein YQE_05738, partial [Dendroctonus ponderosae]	0.00770072	-0.814523
comp92103_c7_seq19	3806	KMQ92919.1	endonuclease-reverse transcriptase [Lasius niger]	0.0100537	-0.814501
comp89902_c0_seq1	2145	ENN71282.1	hypothetical protein YQE_12207, partial [Dendroctonus ponderosae]	0.0249505	-0.814432
comp93820_c1_seq4	4397	XP_011690180.1	PREDICTED: uncharacterized protein K02A2.6-like [Wasmannia auropunctata]	0.0219073	-0.812823
comp33310_c0_seq1	593	No blastx hit	No blastx hit	0.0391404	-0.812626
comp83435_c4_seq3	1807	EEZ99757.1	putative RNA 3'-terminal phosphate cyclase-like protein [Tribolium castaneum]	0.0170269	-0.811197
comp91866_c0_seq1	3539	KRT80457.1	RNA binding protein [Oryctes borbonicus]	0.00869041	-0.811104
comp76323_c0_seq2	1730	XP_974431.1	PREDICTED: protein Peter pan [Tribolium castaneum]	0.0296001	-0.810591
comp69330_c0_seq1	1659	ENN79045.1	hypothetical protein YQE_04512, partial [Dendroctonus ponderosae]	0.0055089	-0.810526
comp93655_c0_seq4	3299	XP_973026.1	PREDICTED: elongation factor G, mitochondrial [Tribolium castaneum]	0.00525976	-0.810372
comp94881_c0_seq1	2006	No blastx hit	No blastx hit	0.0133535	-0.810299
comp33338_c0_seq1	1718	ERL88076.1	hypothetical protein D910_05465 [Dendroctonus ponderosae]	0.0228944	-0.810036
comp86244_c1_seq1	2785	AND99762.1	dynamin-1-like protein [Monochamus alternatus]	0.0175435	-0.80996
comp88061_c1_seq2	2798	XP_974293.1	PREDICTED: sorting nexin-12 [Tribolium castaneum]	0.00401674	-0.809757
comp77739_c0_seq1	938	KYM91128.1	hypothetical protein ALC53_01540 [Atta colombica]	0.046722	-0.808676
comp93847_c1_seq1	2986	XP_973667.2	PREDICTED: transcriptional activator protein Pur-alpha isoform X1 [Tribolium castaneum]	0.00532988	-0.808618
comp91564_c0_seq2	4218	EFA02755.2	Exportin-5-like Protein [Tribolium castaneum]	0.00294503	-0.808493
comp90245_c3_seq2	2966	No blastx hit	No blastx hit	0.0381002	-0.808232
comp50860_c0_seq2	3492	XP_008200378.2	PREDICTED: plasminogen activator inhibitor 1 RNA-binding protein, partial [Tribolium castaneum]	0.00437459	-0.807857
comp79359_c0_seq2	3665	ENN72063.1	hypothetical protein YQE_11350 [Dendroctonus ponderosae]	0.00976397	-0.807538
comp94238_c4_seq9	590	No blastx hit	No blastx hit	0.0219916	-0.807074
comp87309_c1_seq1	891	XP_968980.1	PREDICTED: coiled-coil-helix-coiled-coil-helix domain-containing protein 1 [Tribolium castaneum]	0.0119408	-0.806509
comp83523_c2_seq3	4934	XP_003745615.1	PREDICTED: ubiquitin-conjugating enzyme E2 G1-like [Metaseiulus occidentalis]	0.00762538	-0.806319
comp50629_c0_seq2	2936	ERL95565.1	hypothetical protein D910_12826 [Dendroctonus ponderosae]	0.0140034	-0.805938
comp50584_c0_seq1	1418	ENN71316.1	hypothetical protein YQE_12241, partial [Dendroctonus ponderosae]	0.0114475	-0.805467
comp91564_c0_seq1	4063	EFA02755.2	Exportin-5-like Protein [Tribolium castaneum]	0.00762056	-0.805383
comp88101_c0_seq4	3207	EFA02250.1	hypothetical protein TcasGA2_TC007913 [Tribolium castaneum]	0.0170033	-0.805118
comp93220_c2_seq8	5170	XP_001812612.1	PREDICTED: importin-4 [Tribolium castaneum]	0.00212728	-0.805031
comp92105_c2_seq1	5881	XP_014355190.1	PREDICTED: RNA-directed DNA polymerase from mobile element jockey-like [Papilio machaon]	0.00665607	-0.805029
comp93851_c1_seq5	5311	EFA02623.1	Calumenin-like Protein [Tribolium castaneum]	0.0136227	-0.804598
comp94226_c3_seq4	5523	XP_008200598.1	PREDICTED: protein disulfide-isomerase A6 [Tribolium castaneum]	0.00945331	-0.804141
comp92103_c7_seq16	3764	KMQ92919.1	endonuclease-reverse transcriptase [Lasius niger]	0.0287432	-0.804035
comp72485_c1_seq2	8634	XP_966498.1	PREDICTED: vesicle-associated membrane protein-associated protein B [Tribolium castaneum]	0.0271455	-0.803518
comp60541_c0_seq2	1220	ERL86243.1	hypothetical protein D910_03653 [Dendroctonus ponderosae]	0.00731142	-0.803196
comp83523_c2_seq11	3053	XP_008468043.1	PREDICTED: uncharacterized protein LOC103505487 [Diaphorina citri]	0.0475075	-0.802359
comp94257_c0_seq2	892	No blastx hit	No blastx hit	0.0178529	-0.802354
comp88101_c0_seq1	3236	EFA02250.1	hypothetical protein TcasGA2_TC007913 [Tribolium castaneum]	0.0178792	-0.800978
comp75978_c0_seq1	5620	XP_008191504.1	PREDICTED: uncharacterized protein LOC100142352 [Tribolium castaneum]	0.0186737	-0.800886
comp82394_c0_seq2	1888	AEE61634.1	unknown [Dendroctonus ponderosae]	0.0277215	-0.800371
comp88936_c1_seq1	4959	XP_013198796.1	PREDICTED: uncharacterized protein LOC106141703 [Amyelois transitella]	0.0289798	-0.800244
comp50924_c0_seq1	1230	XP_966973.1	PREDICTED: proteasome subunit alpha type-1 [Tribolium castaneum]	0.0437402	-0.799948
comp89704_c0_seq1	2540	XP_011196047.1	PREDICTED: uncharacterized protein LOC105221080 [Bactrocera cucurbitae]	0.0374846	-0.799896
comp80256_c0_seq1	1887	XP_969421.1	PREDICTED: glucose dehydrogenase [FAD, quinone] [Tribolium castaneum]	0.0471029	-0.799509
comp94038_c3_seq2	429	No blastx hit	No blastx hit	0.0106756	-0.79854
comp50860_c0_seq3	3576	XP_008200378.2	PREDICTED: plasminogen activator inhibitor 1 RNA-binding protein, partial [Tribolium castaneum]	0.0043962	-0.798263
comp87959_c4_seq2	1363	ERL92305.1	hypothetical protein D910_09622 [Dendroctonus ponderosae]	0.0120465	-0.798179
comp63499_c0_seq1	1432	XP_973002.1	PREDICTED: 26S proteasome non-ATPase regulatory subunit 13 [Tribolium castaneum]	0.0408026	-0.798165
comp92364_c0_seq7	3380	EFA10126.1	Nucleolar protein 56-like Protein [Tribolium castaneum]	0.00589047	-0.79791
comp85504_c1_seq4	514	No blastx hit	No blastx hit	0.0318566	-0.797291
comp70893_c0_seq1	2068	ENN78362.1	hypothetical protein YQE_05164, partial [Dendroctonus ponderosae]	0.0153814	-0.797272
comp85547_c0_seq2	1050	EEZ97534.1	Cell division cycle 5-like protein [Tribolium castaneum]	0.0315298	-0.797205
comp14406_c0_seq1	1654	ENN75049.1	hypothetical protein YQE_08364, partial [Dendroctonus ponderosae]	0.0188901	-0.796845
comp80223_c0_seq3	1994	KRT80037.1	hypothetical protein AMK59_7329 [Oryctes borbonicus]	0.00894901	-0.79595
comp86524_c0_seq1	2846	XP_008192822.1	PREDICTED: FAST kinase domain-containing protein 1 isoform X1 [Tribolium castaneum]	0.0113431	-0.795698
comp30572_c0_seq1	348	No blastx hit	No blastx hit	0.0131555	-0.79427
comp68404_c0_seq1	1962	XP_971564.1	PREDICTED: WD repeat-containing protein 5 [Tribolium castaneum]	0.0325228	-0.793027
comp91748_c4_seq8	1310	No blastx hit	No blastx hit	0.045631	-0.793014
comp98311_c0_seq1	595	EFA02229.1	26S proteasome non-ATPase regulatory subunit 8-like Protein [Tribolium castaneum]	0.0390563	-0.793011
comp89693_c1_seq1	2799	ERL88981.1	hypothetical protein D910_06359 [Dendroctonus ponderosae]	0.0158859	-0.792997
comp81093_c0_seq1	3367	XP_008199603.1	PREDICTED: DNA polymerase delta catalytic subunit [Tribolium castaneum]	0.0159006	-0.792381
comp94822_c0_seq1	1928	EFA11745.1	Proliferation-associated protein 2G4-like Protein [Tribolium castaneum]	0.0221513	-0.792274
comp67796_c0_seq3	1520	XP_008200378.2	PREDICTED: plasminogen activator inhibitor 1 RNA-binding protein, partial [Tribolium castaneum]	0.00624138	-0.790829
comp50629_c0_seq1	1638	ERL95565.1	hypothetical protein D910_12826 [Dendroctonus ponderosae]	0.0101549	-0.790685
comp83160_c1_seq1	1609	XP_008195991.1	PREDICTED: adipocyte plasma membrane-associated protein [Tribolium castaneum]	0.0413904	-0.790221
comp92337_c0_seq6	2145	XP_008197899.1	PREDICTED: RNA-binding protein cabeza [Tribolium castaneum]	0.030387	-0.79022
comp83072_c0_seq1	3105	XP_008197037.1	PREDICTED: exosome complex exonuclease RRP44 [Tribolium castaneum]	0.0181042	-0.789094
comp71241_c0_seq1	842	XP_012239860.1	PREDICTED: FACT complex subunit Ssrp1 isoform X1 [Bombus impatiens]	0.0413223	-0.788399
comp33070_c0_seq1	3256	EFA11079.1	26S proteasome non-ATPase regulatory subunit 2-like Protein [Tribolium castaneum]	0.0195625	-0.788357
comp50769_c0_seq1	1729	ERL94089.1	hypothetical protein D910_11371 [Dendroctonus ponderosae]	0.025371	-0.788262
comp81814_c0_seq1	2473	XP_008195405.1	PREDICTED: pre-mRNA-processing factor 39 isoform X2 [Tribolium castaneum]	0.0185936	-0.787486
comp72598_c0_seq1	1334	XP_972899.1	PREDICTED: developmentally-regulated GTP-binding protein 2 [Tribolium castaneum]	0.0251389	-0.786953
comp50860_c0_seq1	3564	XP_008200378.2	PREDICTED: plasminogen activator inhibitor 1 RNA-binding protein, partial [Tribolium castaneum]	0.00493367	-0.786856
comp86270_c2_seq3	2045	ENN73080.1	hypothetical protein YQE_10284, partial [Dendroctonus ponderosae]	0.0452949	-0.78667
comp12569_c0_seq1	1537	ENN73982.1	hypothetical protein YQE_09437, partial [Dendroctonus ponderosae]	0.0309642	-0.786428
comp90792_c1_seq3	2552	EEZ97982.1	E3 ubiquitin-protein ligase RFWD2-like Protein [Tribolium castaneum]	0.0258824	-0.786341
comp80453_c0_seq1	2530	EEZ99845.2	CAS1 domain-containing protein 1-like Protein [Tribolium castaneum]	0.00459851	-0.78596
comp78332_c0_seq2	1041	EFA03214.1	Larval cuticle protein LCP-30-like Protein [Tribolium castaneum]	0.0399471	-0.785365
comp94681_c1_seq9	4318	KMQ92919.1	endonuclease-reverse transcriptase [Lasius niger]	0.0106476	-0.785026
comp32318_c0_seq1	400	XP_008197899.1	PREDICTED: RNA-binding protein cabeza [Tribolium castaneum]	0.0189208	-0.783883
comp81814_c0_seq2	4415	XP_008195405.1	PREDICTED: pre-mRNA-processing factor 39 isoform X2 [Tribolium castaneum]	0.0285222	-0.783844
comp83206_c1_seq4	3826	ERL87322.1	hypothetical protein D910_04717 [Dendroctonus ponderosae]	0.041701	-0.782874
comp86128_c3_seq1	619	EFA11091.2	hypothetical protein TcasGA2_TC004688 [Tribolium castaneum]	0.0390121	-0.782846
comp84082_c0_seq2	2710	XP_970456.1	PREDICTED: nucleolysin TIAR [Tribolium castaneum]	0.00968466	-0.781929
comp90002_c0_seq1	1141	KMQ92919.1	endonuclease-reverse transcriptase [Lasius niger]	0.0212775	-0.781545
comp67996_c0_seq1	1603	XP_968859.1	PREDICTED: tRNA:m(4)X modification enzyme TRM13 homolog [Tribolium castaneum]	0.0203129	-0.781497
comp89395_c1_seq1	772	KRT80751.1	hypothetical protein AMK59_5118 [Oryctes borbonicus]	0.0146693	-0.780718
comp84123_c0_seq1	2112	XP_966906.2	PREDICTED: peptidylprolyl isomerase domain and WD repeat-containing protein 1 [Tribolium castaneum]	0.0189722	-0.780362
comp73061_c0_seq1	1083	XP_969460.1	PREDICTED: alpha-tocopherol transfer protein [Tribolium castaneum]	0.0319721	-0.779188
comp92517_c1_seq2	1559	AEE61531.1	unknown [Dendroctonus ponderosae]	0.026776	-0.777529
comp92100_c2_seq1	1749	XP_015838692.1	PREDICTED: nucleosome-remodeling factor subunit NURF301 isoform X4 [Tribolium castaneum]	0.00810509	-0.776382
comp89646_c0_seq2	1845	No blastx hit	No blastx hit	0.0436037	-0.775872
comp94257_c0_seq15	824	No blastx hit	No blastx hit	0.0199294	-0.775869
comp92103_c7_seq4	3760	KMQ92919.1	endonuclease-reverse transcriptase [Lasius niger]	0.0194596	-0.775632
comp75083_c0_seq1	1960	ENN79045.1	hypothetical protein YQE_04512, partial [Dendroctonus ponderosae]	0.00749211	-0.774012
comp83432_c1_seq4	7375	XP_015834193.1	PREDICTED: uncharacterized protein LOC103314818 isoform X3 [Tribolium castaneum]	0.0478636	-0.773931
comp92179_c1_seq6	4409	XP_008198430.1	PREDICTED: RISC-loading complex subunit tarbp2 isoform X2 [Tribolium castaneum]	0.0259629	-0.773361
comp70953_c0_seq1	766	XP_967615.2	PREDICTED: U3 small nucleolar ribonucleoprotein protein IMP3 [Tribolium castaneum]	0.0290651	-0.772934
comp92794_c0_seq6	2353	No blastx hit	No blastx hit	0.0147737	-0.772274
comp80223_c0_seq2	1901	XP_015837815.1	PREDICTED: putative RNA-binding protein Luc7-like 1 isoform X2 [Tribolium castaneum]	0.0215819	-0.770433
comp63620_c0_seq1	2339	EFA09578.1	Elongation factor Tu, mitochondrial-like Protein [Tribolium castaneum]	0.0133875	-0.770364
comp77124_c0_seq9	1780	ENN71949.1	hypothetical protein YQE_11383, partial [Dendroctonus ponderosae]	0.0383305	-0.770018
comp93513_c2_seq7	2392	XP_014241970.1	PREDICTED: uncharacterized protein LOC106662412 [Cimex lectularius]	0.0175769	-0.768692
comp85472_c0_seq2	3057	KYB27333.1	Transmembrane 9 superfamily member 4-like Protein [Tribolium castaneum]	0.00564583	-0.768321
comp86849_c2_seq3	1012	No blastx hit	No blastx hit	0.0169048	-0.767684
comp94945_c0_seq1	904	KRT83943.1	hypothetical protein AMK59_29 [Oryctes borbonicus]	0.0305224	-0.767078
comp91698_c3_seq2	2672	XP_013144778.1	PREDICTED: uncharacterized protein LOC106108224 [Papilio polytes]	0.0450435	-0.766508
comp13545_c0_seq1	3335	XP_008191066.1	PREDICTED: elongation factor Tu GTP-binding domain-containing protein 1 [Tribolium castaneum]	0.0131612	-0.76457
comp92179_c1_seq3	4504	XP_008198430.1	PREDICTED: RISC-loading complex subunit tarbp2 isoform X2 [Tribolium castaneum]	0.0353747	-0.764193
comp71860_c0_seq1	2558	EEZ98701.1	E3 ubiquitin-protein ligase UHRF1-like Protein [Tribolium castaneum]	0.0374846	-0.763692
comp93195_c2_seq2	4840	XP_008192488.1	PREDICTED: uncharacterized protein LOC103312782 isoform X1 [Tribolium castaneum]	0.00610223	-0.762847
comp100929_c0_seq1	317	No blastx hit	No blastx hit	0.0357519	-0.762713
comp87886_c1_seq18	2124	EFA06707.1	Eukaryotic translation initiation factor 3 subunit J-like Protein [Tribolium castaneum]	0.0107866	-0.761762
comp50634_c0_seq1	783	AGX25160.1	cathepsin B precursor [Leptinotarsa decemlineata]	0.0308181	-0.76117
comp75978_c0_seq2	5512	XP_008191504.1	PREDICTED: uncharacterized protein LOC100142352 [Tribolium castaneum]	0.0216335	-0.759894
comp72282_c0_seq1	2089	XP_008194832.1	PREDICTED: putative fatty acyl-CoA reductase CG5065 [Tribolium castaneum]	0.0348142	-0.757769
comp91127_c2_seq6	1502	EFA12113.1	hypothetical protein TcasGA2_TC002259 [Tribolium castaneum]	0.0339026	-0.757745
comp25111_c0_seq1	405	No blastx hit	No blastx hit	0.0451751	-0.756245
comp90135_c0_seq1	2680	XP_008199116.1	PREDICTED: probable ATP-dependent RNA helicase CG8611 [Tribolium castaneum]	0.00875844	-0.755643
comp88823_c0_seq1	3735	XP_975551.3	PREDICTED: nuclear pore complex protein Nup133 [Tribolium castaneum]	0.0109798	-0.755437
comp92201_c1_seq4	2936	ENN76854.1	hypothetical protein YQE_06695, partial [Dendroctonus ponderosae]	0.0154027	-0.754819
comp89767_c2_seq3	1272	ENN77300.1	hypothetical protein YQE_06126, partial [Dendroctonus ponderosae]	0.0311116	-0.754166
comp5061_c0_seq2	456	No blastx hit	No blastx hit	0.0185717	-0.753828
comp74762_c0_seq1	968	EFA00824.1	hypothetical protein TcasGA2_TC003712 [Tribolium castaneum]	0.042059	-0.752713
comp83432_c1_seq3	7027	XP_008200016.1	PREDICTED: uncharacterized protein LOC103314818 isoform X1 [Tribolium castaneum]	0.0321011	-0.752649
comp79883_c1_seq1	2027	EFA02518.1	Translation initiation factor eIF-2B subunit delta-like Protein [Tribolium castaneum]	0.026949	-0.752449
comp80867_c1_seq1	2222	No blastx hit	No blastx hit	0.0157571	-0.750965
comp88135_c0_seq5	1452	XP_011554988.1	PREDICTED: uncharacterized protein LOC105386179 [Plutella xylostella]	0.0407006	-0.750806
comp77325_c0_seq1	4628	XP_967510.2	PREDICTED: DNA polymerase alpha catalytic subunit [Tribolium castaneum]	0.0350152	-0.748102
comp94746_c0_seq4	3412	No blastx hit	No blastx hit	0.0164168	-0.748052
comp94329_c2_seq12	3655	XP_013175481.1	PREDICTED: uncharacterized protein LOC106123612 [Papilio xuthus]	0.0352343	-0.747544
comp92785_c2_seq12	2647	ERL87019.1	hypothetical protein D910_04421 [Dendroctonus ponderosae]	0.030344	-0.747257
comp89724_c0_seq8	2542	XP_008191841.1	PREDICTED: transmembrane protein 87A [Tribolium castaneum]	0.0353294	-0.74624
comp68036_c0_seq1	2652	XP_008192192.1	PREDICTED: nuclear RNA export factor 1 [Tribolium castaneum]	0.00644503	-0.74558
comp86256_c2_seq1	992	XP_008199506.1	PREDICTED: transmembrane protein 70 homolog, mitochondrial [Tribolium castaneum]	0.019093	-0.745469
comp50577_c0_seq1	1953	XP_969092.1	PREDICTED: ATP-dependent DNA helicase Q1 [Tribolium castaneum]	0.0194056	-0.745386
comp91089_c0_seq1	2524	XP_008191963.1	PREDICTED: GPI mannosyltransferase 1 [Tribolium castaneum]	0.00852206	-0.745204
comp86513_c3_seq3	4109	ENN75443.1	hypothetical protein YQE_07994, partial [Dendroctonus ponderosae]	0.0377505	-0.744933
comp33440_c0_seq1	1391	AEE62173.1	unknown [Dendroctonus ponderosae]	0.0321911	-0.744352
comp31154_c0_seq1	362	No blastx hit	No blastx hit	0.0229657	-0.743204
comp77641_c0_seq1	1533	EEZ99689.1	putative deoxyhypusine synthase-like Protein [Tribolium castaneum]	0.0225083	-0.743129
comp78681_c0_seq1	2424	ENN81542.1	hypothetical protein YQE_02071, partial [Dendroctonus ponderosae]	0.0179853	-0.743114
comp12796_c0_seq1	1110	ENN78150.1	hypothetical protein YQE_05304, partial [Dendroctonus ponderosae]	0.0147367	-0.741285
comp90774_c0_seq7	2918	ERL91200.1	hypothetical protein D910_08539 [Dendroctonus ponderosae]	0.0391736	-0.740907
comp12664_c0_seq2	376	XP_014229571.1	PREDICTED: selenide, water dikinase [Trichogramma pretiosum]	0.0318924	-0.739789
comp91666_c0_seq1	4596	EFA00829.2	Poly [ADP-ribose] polymerase-like Protein [Tribolium castaneum]	0.0191285	-0.739281
comp65487_c0_seq1	620	XP_975616.1	PREDICTED: neurochondrin homolog [Tribolium castaneum]	0.0343569	-0.739184
comp90459_c0_seq2	2572	XP_008192762.1	PREDICTED: protein CHROMATIN REMODELING 20 isoform X3 [Tribolium castaneum]	0.0421867	-0.738554
comp87959_c4_seq1	2010	ERL92305.1	hypothetical protein D910_09622 [Dendroctonus ponderosae]	0.019093	-0.738418
comp88399_c1_seq1	2578	EFA05872.2	Dipeptidyl peptidase 3-like Protein [Tribolium castaneum]	0.0339592	-0.738059
comp93820_c1_seq3	3752	XP_011690180.1	PREDICTED: uncharacterized protein K02A2.6-like [Wasmannia auropunctata]	0.0343569	-0.736431
comp85949_c0_seq1	3082	ENN76962.1	hypothetical protein YQE_06530, partial [Dendroctonus ponderosae]	0.0171982	-0.734739
comp89245_c0_seq1	5185	EEZ97736.2	protocadherin 15 [Tribolium castaneum]	0.0164191	-0.734198
comp81708_c0_seq1	1817	EFA01163.1	hypothetical protein TcasGA2_TC010388 [Tribolium castaneum]	0.0246731	-0.734044
comp78549_c0_seq1	1320	ERL95450.1	hypothetical protein D910_12712 [Dendroctonus ponderosae]	0.0309064	-0.732255
comp91352_c1_seq7	2059	KYB26365.1	hypothetical protein TcasGA2_TC033807 [Tribolium castaneum]	0.0246926	-0.731709
comp92364_c0_seq5	4287	EFA10126.1	Nucleolar protein 56-like Protein [Tribolium castaneum]	0.00848363	-0.731457
[truncated: 2,500 more rows]

## Sheet: RB vs SB 12h
Contig name	Sequence Length	Top Hit Accessary	Description	FDR	Log2FoldChange
comp82304_c2_seq1	1452	KZR96689.1	Uncharacterized protein APZ42_008836, partial [Daphnia magna]	0.0027477	-8.51948
comp92560_c0_seq5	569	AAU06491.1	putative salivary protein [Culicoides sonorensis]	0.0178386	-7.62123
comp71265_c0_seq2	967	No blastx hit	No blastx hit	0.00768901	-7.21357
comp85540_c1_seq3	457	ALR99797.1	putative antimicrobial peptide acaloleptin A, partial [Phaedon cochleariae]	0.0028346	-6.94821
comp82696_c1_seq7	494	No blastx hit	No blastx hit	0.0000782188	-6.89242
comp89292_c0_seq3	637	AHB11276.1	attacin-like immune protein [Diabrotica virgifera virgifera]	0.0480451	-6.55111
comp89292_c0_seq6	753	AHB11276.1	attacin-like immune protein [Diabrotica virgifera virgifera]	0.00576167	-6.50695
comp75477_c0_seq1	379	ALR99797.1	putative antimicrobial peptide acaloleptin A, partial [Phaedon cochleariae]	0.00081702	-6.41504
comp89292_c0_seq5	900	AHB11276.1	attacin-like immune protein [Diabrotica virgifera virgifera]	0.0210793	-5.86921
comp89292_c0_seq4	665	AHB11276.1	attacin-like immune protein [Diabrotica virgifera virgifera]	0.0199445	-5.61564
comp89292_c0_seq1	657	AHB11276.1	attacin-like immune protein [Diabrotica virgifera virgifera]	0.0330059	-5.19278
comp11956_c0_seq1	545	No blastx hit	No blastx hit	0.0241092	-5.14143
comp70145_c0_seq1	361	No blastx hit	No blastx hit	0.000458408	-4.90821
comp70145_c0_seq2	373	No blastx hit	No blastx hit	0.00574043	-4.83901
comp129566_c0_seq1	215	No blastx hit	No blastx hit	0.000209055	-4.6496
comp426_c0_seq1	306	AHB11276.1	attacin-like immune protein [Diabrotica virgifera virgifera]	0.0167398	-4.40125
comp68838_c0_seq1	433	XP_015921085.1	PREDICTED: uncharacterized protein LOC107449922 [Parasteatoda tepidariorum]	0.0453024	-4.38514
comp95378_c0_seq1	1026	EFA00455.1	hypothetical protein TcasGA2_TC003311 [Tribolium castaneum]	0.019597	-4.14926
comp106730_c0_seq1	255	ALR99796.1	putative antimicrobial peptide attacin-like immune protein, partial [Phaedon cochleariae]	0.0475389	-3.88668
comp71035_c0_seq1	628	AHB11276.1	attacin-like immune protein [Diabrotica virgifera virgifera]	0.00961703	-3.65745
comp87953_c0_seq2	2141	EFN60894.1	hypothetical protein EAG_00507, partial [Camponotus floridanus]	0.0125453	-3.4935
comp94911_c0_seq1	385	AAN05630.1	diapause-associated transcript-2 [Leptinotarsa decemlineata]	0.019597	-3.39514
comp91753_c0_seq11	1185	XP_012157237.1	PREDICTED: perlucin [Ceratitis capitata]	0.0000330361	-3.16196
comp86970_c1_seq1	1254	XP_008196012.2	PREDICTED: leucine-rich repeat-containing protein 70-like [Tribolium castaneum]	0.0319092	-3.13076
comp95572_c0_seq1	395	BAJ23047.1	peptidoglycan-recognition protein-SC2 [Tenebrio molitor]	0.00496837	-3.05919
comp84374_c0_seq1	1719	AJA91073.1	cytochrome P450 [Leptinotarsa decemlineata]	0.000468124	-3.02417
comp12793_c0_seq1	442	No blastx hit	No blastx hit	0.0390959	-2.90534
comp18653_c0_seq1	239	BAM19646.1	gram-negative bacteria binding protein 3 [Papilio xuthus]	0.0147362	-2.74896
comp16304_c0_seq1	316	BAI59109.1	serpin1 [Tenebrio molitor]	0.0125453	-2.73278
comp89070_c3_seq1	2556	ACO11691.1	ORF91 [Caligus rogercresseyi]	0.0475389	-2.70037
comp33194_c0_seq1	788	EFA12467.1	Peptidoglycan-recognition protein SA-like Protein [Tribolium castaneum]	0.00574043	-2.67668
comp50665_c0_seq1	326	No blastx hit	No blastx hit	0.0199445	-2.66666
comp94864_c0_seq1	924	BAJ23047.1	peptidoglycan-recognition protein-SC2 [Tenebrio molitor]	0.0213613	-2.6231
comp91753_c0_seq10	1099	XP_012157237.1	PREDICTED: perlucin [Ceratitis capitata]	0.00339821	-2.6139
comp87080_c0_seq12	1077	No blastx hit	No blastx hit	0.00339821	-2.42054
comp80054_c0_seq3	639	KYB28336.1	hypothetical protein TcasGA2_TC032631 [Tribolium castaneum]	0.0255637	-2.41374
comp71144_c0_seq1	483	No blastx hit	No blastx hit	0.0424219	-2.34346
comp131557_c0_seq1	202	No blastx hit	No blastx hit	0.00189283	-2.25657
comp83758_c0_seq1	878	No blastx hit	No blastx hit	0.0213613	-2.22361
comp78332_c0_seq1	243	ENN77946.1	hypothetical protein YQE_05623, partial [Dendroctonus ponderosae]	0.0475389	-2.07571
comp87024_c0_seq1	1894	EFA03938.1	hypothetical protein TcasGA2_TC014079 [Tribolium castaneum]	0.000517162	-2.0294
comp63071_c0_seq1	273	KNC33951.1	hypothetical protein FF38_04274 [Lucilia cuprina]	0.0475389	-1.98218
comp104846_c0_seq1	220	No blastx hit	No blastx hit	0.000816651	-1.93548
comp94597_c1_seq8	1424	XP_011554988.1	PREDICTED: uncharacterized protein LOC105386179 [Plutella xylostella]	0.0455652	-1.89403
comp88870_c1_seq3	786	KRT80009.1	hypothetical protein AMK59_6436 [Oryctes borbonicus]	0.0145811	-1.88913
comp90037_c2_seq5	404	ENN73348.1	hypothetical protein YQE_10028, partial [Dendroctonus ponderosae]	0.0182655	-1.8493
comp86640_c0_seq3	1110	XP_011336138.1	PREDICTED: leucine-rich repeat-containing G-protein coupled receptor 4-like [Cerapachys biroi]	0.0202605	-1.75023
comp15534_c0_seq1	220	AJG05484.1	relish [Sitophilus oryzae]	0.0475389	-1.73649
comp95017_c0_seq1	1364	XP_001813143.1	PREDICTED: lipase 3 [Tribolium castaneum]	0.0147362	-1.7055
comp91912_c1_seq16	293	No blastx hit	No blastx hit	0.00961703	-1.70275
comp87122_c1_seq2	690	No blastx hit	No blastx hit	0.0359452	-1.66975
comp86684_c0_seq16	1150	EFN65619.1	Putative uncharacterized transposon-derived protein F52C9.6, partial [Camponotus floridanus]	0.0103447	-1.6321
comp84625_c0_seq1	443	XP_015836272.1	PREDICTED: uncharacterized protein LOC655370 [Tribolium castaneum]	0.0480987	-1.62023
comp90808_c3_seq4	2125	No blastx hit	No blastx hit	0.0455652	-1.60594
comp81127_c0_seq1	1168	NP_001153726.1	glyoxylate reductase	0.0320425	-1.59458
comp108113_c0_seq1	225	No blastx hit	No blastx hit	0.0475389	-1.52633
comp73303_c1_seq2	322	EFA06749.1	Facilitated trehalose transporter Tret1-2 homolog-like Protein [Tribolium castaneum]	0.0103447	-1.45749
comp87084_c0_seq1	1142	No blastx hit	No blastx hit	0.0359971	-1.44718
comp94098_c3_seq4	617	No blastx hit	No blastx hit	0.00333744	-1.40409
comp75424_c1_seq2	637	AEE62293.1	unknown [Dendroctonus ponderosae]	0.00778645	-1.36417
comp74493_c0_seq1	733	AEE62625.1	unknown [Dendroctonus ponderosae]	0.0178866	-1.1304
comp81512_c0_seq1	3188	XP_008199066.2	PREDICTED: LOW QUALITY PROTEIN: protein patched homolog 1-like [Tribolium castaneum]	0.0346042	0.858689
comp94037_c1_seq2	6126	XP_011858446.1	PREDICTED: uncharacterized protein LOC105556000 [Vollenhovia emeryi]	0.0475389	1.05247
comp84313_c2_seq4	2211	XP_972583.1	PREDICTED: small nuclear ribonucleoprotein Sm D3 [Tribolium castaneum]	0.0167398	1.1159
comp33573_c0_seq1	850	XP_011312689.1	PREDICTED: N(6)-adenine-specific DNA methyltransferase 2 [Fopius arisanus]	0.0480987	1.1635
comp87064_c1_seq2	1140	No blastx hit	No blastx hit	0.0210793	1.18037
comp92903_c3_seq1	4850	XP_973458.1	PREDICTED: ATP-binding cassette sub-family G member 4 [Tribolium castaneum]	0.0255637	1.23745
comp87064_c1_seq1	1007	No blastx hit	No blastx hit	0.0347865	1.24756
comp86178_c0_seq5	3049	XP_011858442.1	PREDICTED: uncharacterized protein LOC105555996 [Vollenhovia emeryi]	0.0203684	1.29919
comp85361_c1_seq11	2035	KYB24981.1	Heterogeneous nuclear ribonucleoprotein 27C-like Protein [Tribolium castaneum]	0.0455652	1.32437
comp85146_c0_seq1	1195	XP_967435.1	PREDICTED: uncharacterized protein LOC655780 isoform X1 [Tribolium castaneum]	0.0120407	1.35347
comp88936_c1_seq1	4959	XP_013198796.1	PREDICTED: uncharacterized protein LOC106141703 [Amyelois transitella]	0.000539422	1.3841
comp91497_c3_seq30	451	ADI61823.1	endonuclease-reverse transcriptase [Bombyx mori]	0.0475389	1.42802
comp80928_c0_seq1	1232	XP_966910.1	PREDICTED: cyclin-dependent kinase 20 [Tribolium castaneum]	0.0241092	1.43273
comp77161_c0_seq1	635	XP_015835489.1	PREDICTED: four and a half LIM domains protein 2 isoform X6 [Tribolium castaneum]	0.014805	1.47384
comp89774_c0_seq1	2023	EFA00803.1	Protein arginine N-methyltransferase 5-like Protein [Tribolium castaneum]	0.00189283	1.48061
comp86089_c0_seq1	3141	XP_969219.2	PREDICTED: pancreatic triacylglycerol lipase [Tribolium castaneum]	0.0036145	1.53772
comp74616_c0_seq1	1181	ENN77426.1	hypothetical protein YQE_06251, partial [Dendroctonus ponderosae]	0.0475389	1.5863
comp51070_c0_seq1	463	No blastx hit	No blastx hit	0.0274282	1.59879
comp85361_c1_seq14	2211	KRT86181.1	RNA binding protein [Oryctes borbonicus]	0.000543871	1.63294
comp88412_c2_seq2	4899	KRT82284.1	hypothetical protein AMK59_3213 [Oryctes borbonicus]	0.0494878	1.6616
comp88772_c0_seq6	1423	XP_011863002.1	PREDICTED: uncharacterized protein LOC105559376 [Vollenhovia emeryi]	0.0326743	1.72873
comp34909_c0_seq1	328	ENN74650.1	hypothetical protein YQE_08767, partial [Dendroctonus ponderosae]	0.000517162	1.72876
comp71500_c0_seq1	520	XP_011184382.1	PREDICTED: uncharacterized protein LOC105213346 [Bactrocera cucurbitae]	0.0000414248	1.75439
comp86089_c0_seq3	1824	KRT82868.1	hypothetical protein AMK59_4145 [Oryctes borbonicus]	0.00137913	1.78169
comp85361_c1_seq15	1761	XP_008199081.1	PREDICTED: heterogeneous nuclear ribonucleoprotein 27C isoform X5 [Tribolium castaneum]	0.0105512	1.83244
comp88637_c1_seq2	777	KYB24751.1	putative RNA-directed DNA polymerase from transposon X-element-like Protein [Tribolium castaneum]	0.00850841	1.87994
comp74616_c0_seq4	1261	ENN77426.1	hypothetical protein YQE_06251, partial [Dendroctonus ponderosae]	0.0213613	1.96266
comp91751_c0_seq1	2860	KRT81390.1	hypothetical protein AMK59_5592 [Oryctes borbonicus]	0.0147362	1.98954
comp90404_c4_seq1	613	No blastx hit	No blastx hit	0.0324734	2.03127
comp87016_c0_seq3	1668	EFA06747.1	Facilitated trehalose transporter Tret1-2 homolog-like Protein [Tribolium castaneum]	0.00778645	2.09624
comp87016_c0_seq6	1259	EFA06747.1	Facilitated trehalose transporter Tret1-2 homolog-like Protein [Tribolium castaneum]	0.0347865	2.14593
comp94401_c0_seq2	5174	KMQ86241.1	hypothetical protein RF55_14823 [Lasius niger]	0.0475389	2.20973
comp87016_c0_seq4	1699	EFA06747.1	Facilitated trehalose transporter Tret1-2 homolog-like Protein [Tribolium castaneum]	0.00873315	2.25233
comp89270_c1_seq2	3057	KMQ88832.1	tigger transposable element-derived protein 6-like protein, partial [Lasius niger]	0.000209055	2.27455
comp78144_c0_seq1	813	No blastx hit	No blastx hit	0.0137565	2.31848
comp87016_c0_seq5	1692	EFA06747.1	Facilitated trehalose transporter Tret1-2 homolog-like Protein [Tribolium castaneum]	0.0124555	2.32429
comp88269_c3_seq1	3564	XP_013200639.1	PREDICTED: uncharacterized protein LOC106143167 [Amyelois transitella]	0.00110114	2.40092
comp86305_c0_seq1	1440	XP_013785550.1	PREDICTED: uncharacterized protein LOC106469594 [Limulus polyphemus]	0.0116103	2.4725
comp85217_c0_seq1	1718	EFA12961.1	Facilitated trehalose transporter Tret1-2 homolog-like Protein [Tribolium castaneum]	0.0000778952	3.26474
comp81082_c1_seq1	790	No blastx hit	No blastx hit	0.0167398	3.72775
comp90447_c1_seq1	4237	Q03275.2	Retrovirus-related Pol polyprotein from type-1 retrotransposable element R2	0.0334546	4.11127
comp86678_c2_seq2	1078	CCH14900.1	endonuclease-reverse transcriptase [Blattella germanica]	0.0000557383	4.70345
comp15801_c0_seq1	1311	ENN77251.1	hypothetical protein YQE_06080, partial [Dendroctonus ponderosae]	0.0000330361	5.86006

## Sheet: RI vs SI 12h
Contig name	Sequence Length	Top Hit Accessary	Description	FDR	Log2FoldChange
comp82696_c1_seq7	494	No blastx hit	No blastx hit	0.00000603672	-7.56837
comp73507_c0_seq2	2901	XP_008200285.1	PREDICTED: fatty acid synthase [Tribolium castaneum]	0.00320776	-6.09704
comp73507_c0_seq1	2857	XP_008200285.1	PREDICTED: fatty acid synthase [Tribolium castaneum]	0.00157529	-5.69241
comp89042_c2_seq4	424	XP_015920822.1	PREDICTED: RNA-directed DNA polymerase from mobile element jockey-like [Parasteatoda tepidariorum]	0.0117717	-5.08902
comp76351_c0_seq3	354	ABZ79692.1	encapsulation-relating protein [Diabrotica virgifera virgifera]	0.0000523176	-3.78307
comp87953_c0_seq2	2141	EFN60894.1	hypothetical protein EAG_00507, partial [Camponotus floridanus]	0.0039309	-3.61692
comp91753_c0_seq11	1185	XP_012157237.1	PREDICTED: perlucin [Ceratitis capitata]	0.0141495	-2.82394
comp87556_c0_seq1	911	ABZ79692.1	encapsulation-relating protein [Diabrotica virgifera virgifera]	0.0134024	-2.69755
comp76351_c0_seq2	477	ABZ79692.1	encapsulation-relating protein [Diabrotica virgifera virgifera]	0.00322887	-2.6507
comp76351_c0_seq1	420	ABZ79692.1	encapsulation-relating protein [Diabrotica virgifera virgifera]	0.000883874	-2.61147
comp50859_c0_seq1	945	ABZ79692.1	encapsulation-relating protein [Diabrotica virgifera virgifera]	0.0141495	-2.60813
comp71033_c0_seq4	879	No blastx hit	No blastx hit	0.00320776	-2.5873
comp83799_c0_seq1	1081	ABZ79692.1	encapsulation-relating protein [Diabrotica virgifera virgifera]	0.00293394	-2.53325
comp84136_c0_seq1	210	EDX17243.1	GD16200 [Drosophila simulans]	0.0150662	-2.49732
comp71033_c0_seq1	1552	No blastx hit	No blastx hit	0.00385428	-2.32755
comp87923_c0_seq2	2878	KYB25262.1	putative RNA-directed DNA polymerase from transposon BS-like Protein [Tribolium castaneum]	0.0114553	-2.05398
comp50873_c0_seq1	496	KXJ80744.1	hypothetical protein RP20_CCG023607 [Aedes albopictus]	0.015415	-1.81209
comp87923_c0_seq3	3267	KYB25262.1	putative RNA-directed DNA polymerase from transposon BS-like Protein [Tribolium castaneum]	0.0141495	-1.76598
comp82252_c0_seq1	776	AIY68350.1	esterase [Leptinotarsa decemlineata]	0.015718	-1.61278
comp90711_c1_seq14	924	XP_015180952.1	PREDICTED: uncharacterized protein LOC107068753 [Polistes dominula]	0.0332128	-1.53163
comp20530_c0_seq1	413	ERL93591.1	hypothetical protein D910_10879 [Dendroctonus ponderosae]	0.0146168	-1.12508
comp94993_c0_seq1	430	XP_976426.1	PREDICTED: vitelline membrane protein Vm26Ab-like [Tribolium castaneum]	0.042808	1.12294
comp80928_c0_seq1	1232	XP_966910.1	PREDICTED: cyclin-dependent kinase 20 [Tribolium castaneum]	0.0481876	1.33661
comp91453_c4_seq4	4960	No blastx hit	No blastx hit	0.042808	1.40884
comp86089_c0_seq5	1911	ENN70471.1	hypothetical protein YQE_12974, partial [Dendroctonus ponderosae]	0.0272248	1.52286
comp90285_c9_seq2	2010	EFA06666.2	Long-chain fatty acid transport protein 4-like Protein [Tribolium castaneum]	0.0401712	1.56185
comp90285_c9_seq1	2269	EFA06666.2	Long-chain fatty acid transport protein 4-like Protein [Tribolium castaneum]	0.00320776	1.73765
comp90793_c2_seq8	1256	EFN67149.1	Lipase 3 [Camponotus floridanus]	0.0141495	1.95701
comp89270_c1_seq1	3404	KMQ88832.1	tigger transposable element-derived protein 6-like protein, partial [Lasius niger]	0.000883874	2.0733
comp89270_c1_seq2	3057	KMQ88832.1	tigger transposable element-derived protein 6-like protein, partial [Lasius niger]	0.0014177	2.12933
comp94445_c3_seq6	966	XP_008483668.1	PREDICTED: uncharacterized protein LOC103520360 [Diaphorina citri]	0.0114553	2.16664
comp90793_c2_seq4	1499	EFN67149.1	Lipase 3 [Camponotus floridanus]	0.0039309	2.25897
comp93654_c0_seq2	2047	XP_014354820.1	PREDICTED: uncharacterized protein LOC106707885 [Papilio machaon]	0.015718	2.31941
comp90285_c9_seq3	581	EFA06666.2	Long-chain fatty acid transport protein 4-like Protein [Tribolium castaneum]	0.0459093	2.59143
comp89108_c0_seq2	2243	XP_011555374.1	PREDICTED: tigger transposable element-derived protein 6-like [Plutella xylostella]	0.0141495	2.60963
comp87338_c0_seq3	1530	KMQ95932.1	endonuclease-reverse transcriptase [Lasius niger]	0.0106551	4.48091
comp15801_c0_seq1	1311	ENN77251.1	hypothetical protein YQE_06080, partial [Dendroctonus ponderosae]	0.00000114909	7.18192

## Sheet: RB vs RI 24h
Contig name	Sequence Length	Top Hit Accessary	Description	FDR	Log2FoldChange
comp50984_c0_seq1	566	No blastx hit	No blastx hit	0.00000435534	-3.8306
comp85217_c0_seq1	1718	EFA12961.1	Facilitated trehalose transporter Tret1-2 homolog-like Protein [Tribolium castaneum]	0.000420103	-3.00049
comp32997_c1_seq1	386	AAG17127.1	AF190653_1cathepsin L-like cysteine proteinase CAL1 [Diabrotica virgifera virgifera]	0.03901	-2.98521
comp32997_c0_seq1	624	AAG17127.1	AF190653_1cathepsin L-like cysteine proteinase CAL1 [Diabrotica virgifera virgifera]	0.00928777	-2.96983
comp96525_c0_seq1	282	EFA04145.1	Dopamine N-acetyltransferase-like Protein [Tribolium castaneum]	0.0121657	-2.80598
comp32602_c0_seq1	878	XP_975166.2	PREDICTED: pathogenesis-related protein 5 [Tribolium castaneum]	0.00602503	-2.68202
comp63330_c0_seq1	1616	AHZ59664.1	glycoside hydrolase family 1 [Phyllotreta striolata]	0.00842751	-2.51605
comp79597_c1_seq1	1920	XP_008194092.1	PREDICTED: probable multidrug resistance-associated protein lethal(2)03659 [Tribolium castaneum]	0.00123925	-2.37212
comp87949_c0_seq1	202	ACI32824.1	beta-1,3-glucanase [Pieris rapae]	0.0133464	-2.27307
comp91492_c1_seq1	325	AFI56547.1	endogenous endoglucanase [Diabrotica virgifera virgifera]	0.00473128	-2.24067
comp82428_c0_seq1	1198	AHJ09934.1	glycoside hydrolase family 28 [Diabrotica virgifera virgifera]	0.00369699	-2.14832
comp91492_c0_seq1	860	AFI56547.1	endogenous endoglucanase [Diabrotica virgifera virgifera]	0.0125616	-2.14514
comp89878_c0_seq1	1717	ABZ79692.1	encapsulation-relating protein [Diabrotica virgifera virgifera]	0.00235938	-2.144
comp91492_c1_seq2	324	AFI56547.1	endogenous endoglucanase [Diabrotica virgifera virgifera]	0.0128792	-2.13704
comp77060_c2_seq2	864	AEE62953.1	unknown [Dendroctonus ponderosae]	0.00681033	-2.10702
comp89878_c0_seq2	1771	ABZ79692.1	encapsulation-relating protein [Diabrotica virgifera virgifera]	0.014431	-1.99374
comp81239_c1_seq1	1936	EFA00580.2	Putative serine protease K12H4.7-like Protein [Tribolium castaneum]	0.0477044	-1.96824
comp87949_c1_seq3	1235	ERL93924.1	hypothetical protein D910_11210 [Dendroctonus ponderosae]	0.0263525	-1.96699
comp90532_c1_seq4	718	No blastx hit	No blastx hit	0.0310895	-1.96133
comp87949_c0_seq3	293	ERL93924.1	hypothetical protein D910_11210 [Dendroctonus ponderosae]	0.0307921	-1.94104
comp87949_c1_seq4	1235	ERL93924.1	hypothetical protein D910_11210 [Dendroctonus ponderosae]	0.0310895	-1.93565
comp11377_c0_seq1	267	ABZ79692.1	encapsulation-relating protein [Diabrotica virgifera virgifera]	0.0310895	-1.9312
comp50770_c0_seq1	945	EFA04145.1	Dopamine N-acetyltransferase-like Protein [Tribolium castaneum]	0.04948	-1.89929
comp87949_c1_seq2	1273	ERL93924.1	hypothetical protein D910_11210 [Dendroctonus ponderosae]	0.0467178	-1.88959
comp50859_c0_seq1	945	ABZ79692.1	encapsulation-relating protein [Diabrotica virgifera virgifera]	0.0364351	-1.87406
comp87949_c0_seq2	774	ERL93924.1	hypothetical protein D910_11210 [Dendroctonus ponderosae]	0.0310895	-1.85991
comp87949_c1_seq1	1273	ERL93924.1	hypothetical protein D910_11210 [Dendroctonus ponderosae]	0.0371668	-1.84245
comp91492_c1_seq3	347	AFI56547.1	endogenous endoglucanase [Diabrotica virgifera virgifera]	0.0297903	-1.84219
comp93193_c0_seq1	814	ABZ79692.1	encapsulation-relating protein [Diabrotica virgifera virgifera]	0.0351861	-1.83905
comp91243_c0_seq6	2002	XP_969928.1	PREDICTED: lactosylceramide 4-alpha-galactosyltransferase [Tribolium castaneum]	0.0490837	-1.81112
comp89960_c1_seq1	1633	XP_011877883.1	PREDICTED: uncharacterized protein LOC105567526, partial [Vollenhovia emeryi]	0.0103256	-1.80225
comp91243_c0_seq3	2201	XP_969928.1	PREDICTED: lactosylceramide 4-alpha-galactosyltransferase [Tribolium castaneum]	0.0367701	-1.79154
comp93193_c0_seq3	1225	ABZ79692.1	encapsulation-relating protein [Diabrotica virgifera virgifera]	0.0313007	-1.78636
comp87570_c4_seq4	2048	No blastx hit	No blastx hit	0.0284033	-1.74953
comp93193_c0_seq4	1419	ABZ79692.1	encapsulation-relating protein [Diabrotica virgifera virgifera]	0.04948	-1.69823
comp76351_c0_seq5	325	ABZ79692.1	encapsulation-relating protein [Diabrotica virgifera virgifera]	0.00133624	-1.69734
comp76351_c0_seq2	477	ABZ79692.1	encapsulation-relating protein [Diabrotica virgifera virgifera]	0.0140645	-1.66477
comp83340_c0_seq1	3477	EFA05495.2	hypothetical protein TcasGA2_TC015680 [Tribolium castaneum]	0.0245609	-1.66171
comp78782_c0_seq1	2175	EFA06863.2	putative beta-hexosaminidase fdl-like Protein [Tribolium castaneum]	0.0376602	-1.64956
comp79597_c0_seq1	2413	XP_008194092.1	PREDICTED: probable multidrug resistance-associated protein lethal(2)03659 [Tribolium castaneum]	0.00178693	-1.63111
comp76351_c0_seq3	354	ABZ79692.1	encapsulation-relating protein [Diabrotica virgifera virgifera]	0.0149148	-1.631
comp25168_c0_seq1	516	AGT57858.1	cytochrome P450 6ef1, partial [Leptinotarsa decemlineata]	0.00886528	-1.61008
comp74616_c0_seq1	1181	ENN77426.1	hypothetical protein YQE_06251, partial [Dendroctonus ponderosae]	0.00133624	-1.60671
comp97289_c0_seq1	311	XP_001864030.1	tricarboxylate transport protein, mitochondrial [Culex quinquefasciatus]	0.0446219	-1.59835
comp71033_c0_seq3	1507	No blastx hit	No blastx hit	0.0165071	-1.59638
comp71033_c0_seq1	1552	No blastx hit	No blastx hit	0.00652747	-1.5506
comp94148_c5_seq7	3294	EFA04396.1	ATPase family AAA domain-containing protein 3-like Protein [Tribolium castaneum]	0.000230976	-1.54382
comp85519_c1_seq1	3381	XP_008201220.1	PREDICTED: nucleoporin NDC1 isoform X1 [Tribolium castaneum]	0.0147435	-1.53063
comp92984_c1_seq4	2275	ENN72638.1	hypothetical protein YQE_10736, partial [Dendroctonus ponderosae]	0.0350357	-1.52488
comp76351_c0_seq1	420	ABZ79692.1	encapsulation-relating protein [Diabrotica virgifera virgifera]	0.0351845	-1.51558
comp87990_c1_seq5	2535	EFA08161.2	Integrin beta-nu-like Protein [Tribolium castaneum]	0.0441874	-1.51237
comp71033_c1_seq1	555	No blastx hit	No blastx hit	0.0137614	-1.48691
comp114273_c0_seq1	205	No blastx hit	No blastx hit	0.00869098	-1.46476
comp77911_c0_seq3	2116	XP_011880904.1	PREDICTED: glycerol-3-phosphate acyltransferase 4 isoform X3 [Vollenhovia emeryi]	0.0100141	-1.45698
comp86137_c2_seq1	5742	XP_008195658.1	PREDICTED: RNA-binding protein Nova-1 isoform X1 [Tribolium castaneum]	0.00502068	-1.45311
comp70604_c0_seq2	257	No blastx hit	No blastx hit	0.0499488	-1.45008
comp74616_c0_seq4	1261	ENN77426.1	hypothetical protein YQE_06251, partial [Dendroctonus ponderosae]	0.026018	-1.44871
comp88455_c1_seq3	1348	AIY68369.1	esterase [Leptinotarsa decemlineata]	0.0417679	-1.43486
comp71033_c0_seq4	879	No blastx hit	No blastx hit	0.0200167	-1.43121
comp82457_c7_seq1	1998	ERL89273.1	hypothetical protein D910_06646 [Dendroctonus ponderosae]	0.00329926	-1.42717
comp73228_c0_seq1	259	AKH49596.1	beta-actin, partial [Mastotermes darwiniensis]	0.0125119	-1.42273
comp71033_c0_seq2	834	No blastx hit	No blastx hit	0.046696	-1.41762
comp91822_c1_seq1	1263	No blastx hit	No blastx hit	0.00440418	-1.3954
comp93274_c0_seq2	3618	ENN73697.1	hypothetical protein YQE_09694, partial [Dendroctonus ponderosae]	0.00681033	-1.39228
comp80279_c0_seq1	1352	EFA06877.2	Tafazzin homolog-like Protein [Tribolium castaneum]	0.0428428	-1.39163
comp90114_c0_seq3	3887	ENN75494.1	hypothetical protein YQE_08043, partial [Dendroctonus ponderosae]	0.0211849	-1.38462
comp80383_c0_seq1	1430	AGX25156.1	thiol-disulfide isomerase [Leptinotarsa decemlineata]	0.0119374	-1.38206
comp86591_c2_seq1	1643	XP_008192579.1	PREDICTED: facilitated trehalose transporter Tret1-like [Tribolium castaneum]	0.0229822	-1.36614
comp77060_c2_seq1	221	EFA12961.1	Facilitated trehalose transporter Tret1-2 homolog-like Protein [Tribolium castaneum]	0.0266115	-1.36391
comp74616_c0_seq2	1148	ENN77426.1	hypothetical protein YQE_06251, partial [Dendroctonus ponderosae]	0.00858098	-1.35482
comp94098_c0_seq2	3172	ENN72303.1	hypothetical protein YQE_11046, partial [Dendroctonus ponderosae]	0.0328994	-1.35286
comp91249_c1_seq15	1015	ADI61815.1	endonuclease-reverse transcriptase [Bombyx mori]	0.0393014	-1.35182
comp71005_c0_seq2	983	No blastx hit	No blastx hit	0.00147964	-1.34156
comp91862_c2_seq1	404	KRT82436.1	hypothetical protein AMK59_4871 [Oryctes borbonicus]	0.0204882	-1.3339
comp6503_c0_seq1	310	XP_972332.2	PREDICTED: UPF0160 protein [Tribolium castaneum]	0.0175765	-1.31604
comp85361_c1_seq6	2011	KYB24982.1	Heterogeneous nuclear ribonucleoprotein 27C-like Protein [Tribolium castaneum]	0.00123925	-1.31267
comp81357_c0_seq1	1929	ERL90749.1	hypothetical protein D910_08096 [Dendroctonus ponderosae]	0.0230647	-1.30924
comp114115_c0_seq1	307	BAE95690.1	hypothetical protein [Tenebrio molitor]	0.0333547	-1.30666
comp94098_c0_seq7	3997	ENN72303.1	hypothetical protein YQE_11046, partial [Dendroctonus ponderosae]	0.0266115	-1.29774
comp85361_c1_seq15	1761	XP_008199081.1	PREDICTED: heterogeneous nuclear ribonucleoprotein 27C isoform X5 [Tribolium castaneum]	0.03901	-1.29258
comp92984_c1_seq2	2526	ENN72638.1	hypothetical protein YQE_10736, partial [Dendroctonus ponderosae]	0.0128794	-1.29199
comp85361_c1_seq23	2133	KYB24982.1	Heterogeneous nuclear ribonucleoprotein 27C-like Protein [Tribolium castaneum]	0.0142129	-1.27839
comp100883_c0_seq1	287	XP_974401.2	PREDICTED: ruvB-like 2 isoform X1 [Tribolium castaneum]	0.0449806	-1.27358
comp93222_c3_seq2	998	XP_008486413.1	PREDICTED: RNA-directed DNA polymerase from mobile element jockey-like, partial [Diaphorina citri]	0.00178693	-1.2704
comp102120_c0_seq1	353	EFA11240.1	Isoleucine--tRNA ligase, cytoplasmic-like Protein [Tribolium castaneum]	0.0428632	-1.26799
comp87330_c0_seq13	873	KZC12688.1	hypothetical protein WN55_04156 [Dufourea novaeangliae]	0.0439614	-1.25952
comp89805_c0_seq1	442	No blastx hit	No blastx hit	0.0459464	-1.25106
comp92850_c0_seq1	3770	XP_015834033.1	PREDICTED: uncharacterized protein LOC658718 isoform X3 [Tribolium castaneum]	0.00327327	-1.24589
comp79905_c0_seq1	2413	EFA05805.2	DNA repair and recombination protein RAD54-like [Tribolium castaneum]	0.0010953	-1.24281
comp63464_c1_seq1	1407	EFA05862.1	Deoxyuridine 5'-triphosphate nucleotidohydrolase-like Protein [Tribolium castaneum]	0.0239923	-1.24026
comp21755_c0_seq1	423	No blastx hit	No blastx hit	0.00683476	-1.23938
comp12964_c0_seq1	305	KZS04523.1	Beta-actin protein 2 [Daphnia magna]	0.0162904	-1.23555
comp85211_c0_seq3	731	XP_969867.1	PREDICTED: probable phospholipid hydroperoxide glutathione peroxidase [Tribolium castaneum]	0.0109144	-1.2331
comp85211_c0_seq4	560	No blastx hit	No blastx hit	0.0317122	-1.23063
comp85361_c1_seq14	2211	KRT86181.1	RNA binding protein [Oryctes borbonicus]	0.00222634	-1.22807
comp93911_c0_seq9	2719	XP_008198021.1	PREDICTED: constitutive coactivator of PPAR-gamma-like protein 1 isoform X2 [Tribolium castaneum]	0.0165071	-1.22792
comp94098_c0_seq4	3921	ENN72303.1	hypothetical protein YQE_11046, partial [Dendroctonus ponderosae]	0.0424192	-1.22322
comp84727_c0_seq1	2555	BAE95690.1	hypothetical protein [Tenebrio molitor]	0.00798472	-1.2227
comp92939_c0_seq8	4402	XP_976493.2	PREDICTED: structure-specific endonuclease subunit SLX4 isoform X1 [Tribolium castaneum]	0.0146307	-1.22064
comp73228_c1_seq1	327	XP_015438128.1	PREDICTED: actin, partial [Dufourea novaeangliae]	0.0403265	-1.2158
comp71005_c0_seq1	996	No blastx hit	No blastx hit	0.0112205	-1.21364
comp68541_c0_seq1	3907	XP_011152408.1	PREDICTED: G1	0.0443105	-1.20818
comp94190_c0_seq4	1497	EFA10393.1	Transmembrane emp24 domain-containing protein 5-like Protein [Tribolium castaneum]	0.0388134	-1.2069
comp68803_c0_seq1	377	KYM93660.1	hypothetical protein ALC62_15739 [Cyphomyrmex costatus]	0.00237336	-1.20608
comp98513_c0_seq1	483	EFZ16503.1	hypothetical protein SINV_06119, partial [Solenopsis invicta]	0.0404295	-1.20452
comp66164_c0_seq1	1814	XP_008197550.1	PREDICTED: protein phosphatase PP2A 55 kDa regulatory subunit isoform X4 [Tribolium castaneum]	0.0446219	-1.20346
comp84492_c0_seq2	3629	ERL92013.1	hypothetical protein D910_09335 [Dendroctonus ponderosae]	0.0404332	-1.20228
comp88406_c0_seq1	2155	XP_015523067.1	PREDICTED: uncharacterized protein LOC107226689 [Neodiprion lecontei]	0.00280859	-1.2
comp82100_c0_seq2	1581	ERL91313.1	hypothetical protein D910_08645 [Dendroctonus ponderosae]	0.0401933	-1.19988
comp94470_c1_seq8	586	No blastx hit	No blastx hit	0.0283741	-1.18496
comp82574_c0_seq2	2937	EFA08114.2	Zinc finger with UFM1-specific peptidase domain protein-like Protein [Tribolium castaneum]	0.0212016	-1.18153
comp85361_c1_seq12	1957	KYB24982.1	Heterogeneous nuclear ribonucleoprotein 27C-like Protein [Tribolium castaneum]	0.0221985	-1.16473
comp91862_c6_seq2	3457	AEE61815.1	unknown [Dendroctonus ponderosae]	0.0186972	-1.16132
comp73091_c0_seq5	2258	XP_015838716.1	PREDICTED: leucine-rich repeat flightless-interacting protein 2 isoform X4 [Tribolium castaneum]	0.04948	-1.14679
comp83846_c0_seq1	2504	XP_008195991.1	PREDICTED: adipocyte plasma membrane-associated protein [Tribolium castaneum]	0.00699815	-1.14625
comp90524_c1_seq3	1789	EFA09425.1	putative peroxisomal acyl-coenzyme A oxidase 1-like Protein [Tribolium castaneum]	0.0266115	-1.14196
comp85361_c1_seq11	2035	KYB24981.1	Heterogeneous nuclear ribonucleoprotein 27C-like Protein [Tribolium castaneum]	0.0226663	-1.13848
comp82482_c0_seq1	2295	XP_015837367.1	PREDICTED: TLD domain-containing protein 1 [Tribolium castaneum]	0.0137614	-1.13314
comp80410_c0_seq1	1704	ERL90702.1	hypothetical protein D910_08049, partial [Dendroctonus ponderosae]	0.00780189	-1.12695
comp90750_c0_seq1	2110	ERL93001.1	hypothetical protein D910_10303 [Dendroctonus ponderosae]	0.0432001	-1.12474
comp85361_c1_seq9	2089	KYB24981.1	Heterogeneous nuclear ribonucleoprotein 27C-like Protein [Tribolium castaneum]	0.0226818	-1.1242
comp93013_c0_seq1	1724	KRT82717.1	hypothetical protein AMK59_3420, partial [Oryctes borbonicus]	0.0267179	-1.12003
comp34909_c0_seq1	328	ENN74650.1	hypothetical protein YQE_08767, partial [Dendroctonus ponderosae]	0.0109144	-1.11171
comp90400_c1_seq4	1291	EFA03098.1	Porphobilinogen deaminase-like Protein [Tribolium castaneum]	0.0300738	-1.11167
comp66384_c0_seq1	564	XP_967226.1	PREDICTED: luciferin 4-monooxygenase [Tribolium castaneum]	0.0275694	-1.10679
comp91862_c6_seq3	3399	AEE61815.1	unknown [Dendroctonus ponderosae]	0.0351861	-1.10524
comp87064_c1_seq1	1007	No blastx hit	No blastx hit	0.0287549	-1.10059
comp91862_c6_seq1	2668	AEE61815.1	unknown [Dendroctonus ponderosae]	0.0499488	-1.09636
comp20388_c0_seq1	465	No blastx hit	No blastx hit	0.0422335	-1.09597
comp89805_c1_seq5	2703	XP_012277729.1	PREDICTED: uncharacterized protein LOC105698243 [Orussus abietinus]	0.00453513	-1.09562
comp81088_c0_seq1	2761	ENN78095.1	hypothetical protein YQE_05249, partial [Dendroctonus ponderosae]	0.0367701	-1.09326
comp25108_c0_seq1	252	No blastx hit	No blastx hit	0.0351304	-1.08973
comp93911_c0_seq11	2635	XP_008198021.1	PREDICTED: constitutive coactivator of PPAR-gamma-like protein 1 isoform X2 [Tribolium castaneum]	0.021474	-1.08741
comp86304_c0_seq1	1981	EFA10637.1	Hsc70-interacting protein 2-like Protein [Tribolium castaneum]	0.000662272	-1.08373
comp90999_c0_seq8	3861	XP_008200257.1	PREDICTED: zinc finger MYM-type protein 3 isoform X1 [Tribolium castaneum]	0.0104621	-1.07892
comp93274_c0_seq4	3825	ENN73697.1	hypothetical protein YQE_09694, partial [Dendroctonus ponderosae]	0.0318167	-1.07699
comp91841_c0_seq8	2370	ERL87767.1	hypothetical protein D910_05156 [Dendroctonus ponderosae]	0.0248036	-1.0736
comp92939_c0_seq7	3876	XP_976493.2	PREDICTED: structure-specific endonuclease subunit SLX4 isoform X1 [Tribolium castaneum]	0.0485107	-1.06111
comp94048_c1_seq7	8740	XP_008191052.1	PREDICTED: serine-protein kinase ATM isoform X2 [Tribolium castaneum]	0.0289473	-1.05874
comp93911_c0_seq1	3261	XP_008198021.1	PREDICTED: constitutive coactivator of PPAR-gamma-like protein 1 isoform X2 [Tribolium castaneum]	0.0432001	-1.0573
comp88763_c1_seq1	1890	KRT81123.1	hypothetical protein AMK59_5403 [Oryctes borbonicus]	0.0371668	-1.0517
comp91352_c1_seq4	1340	No blastx hit	No blastx hit	0.00858098	-1.05036
comp77911_c0_seq2	2350	XP_008200644.1	PREDICTED: glycerol-3-phosphate acyltransferase 4 isoform X2 [Tribolium castaneum]	0.0499247	-1.04317
comp77211_c0_seq1	1075	XP_014360006.1	PREDICTED: LOW QUALITY PROTEIN: uncharacterized protein K02A2.6-like, partial [Papilio machaon]	0.0317163	-1.02777
comp92171_c0_seq27	2256	XP_014287965.1	PREDICTED: uncharacterized protein LOC106688153 [Halyomorpha halys]	0.0428428	-1.01747
comp84313_c2_seq3	2319	XP_972583.1	PREDICTED: small nuclear ribonucleoprotein Sm D3 [Tribolium castaneum]	0.0303109	-1.01729
comp90400_c1_seq1	2026	EFA03098.1	Porphobilinogen deaminase-like Protein [Tribolium castaneum]	0.0267897	-1.01673
comp92600_c2_seq9	1946	XP_972623.1	PREDICTED: G2	0.0459464	-1.01293
comp87442_c0_seq1	1729	ENN80302.1	hypothetical protein YQE_03295, partial [Dendroctonus ponderosae]	0.0443444	-1.01168
comp83306_c0_seq1	2105	XP_967121.2	PREDICTED: laccase-9 [Tribolium castaneum]	0.00261521	-1.01067
comp69642_c0_seq1	2369	XP_967176.1	PREDICTED: phosphorylase b kinase gamma catalytic chain, skeletal muscle	0.0263118	-1.00868
comp81653_c0_seq1	2540	XP_008195115.1	PREDICTED: LOW QUALITY PROTEIN: transmembrane protein 214-B [Tribolium castaneum]	0.0238059	-1.00771
comp84758_c0_seq1	2033	XP_015836304.1	PREDICTED: scavenger receptor class B member 1 [Tribolium castaneum]	0.0380455	-1.0054
comp89805_c1_seq6	2206	XP_012277729.1	PREDICTED: uncharacterized protein LOC105698243 [Orussus abietinus]	0.0414333	-1.00089
comp93707_c2_seq16	3590	XP_015839018.1	PREDICTED: serine	0.0266115	-1.00019
comp32318_c0_seq1	400	XP_008197899.1	PREDICTED: RNA-binding protein cabeza [Tribolium castaneum]	0.00603336	-0.991801
comp65358_c0_seq1	4034	EEZ99220.1	timeout [Tribolium castaneum]	0.0414333	-0.98945
comp92494_c0_seq4	1521	AEE63533.1	unknown [Dendroctonus ponderosae]	0.0394328	-0.987208
comp71101_c0_seq1	1211	KRT79060.1	RNA binding protein [Oryctes borbonicus]	0.00821629	-0.98642
comp81653_c0_seq2	1471	KYB26829.1	Transmembrane protein 214-B-like Protein [Tribolium castaneum]	0.0203052	-0.984324
comp89991_c1_seq1	1951	XP_971811.1	PREDICTED: nicalin-1 [Tribolium castaneum]	0.0484498	-0.983817
comp84013_c0_seq1	1844	XP_015836528.1	PREDICTED: small glutamine-rich tetratricopeptide repeat-containing protein alpha isoform X2 [Tribolium castaneum]	0.0364008	-0.982141
comp50547_c0_seq1	1862	XP_015833761.1	PREDICTED: LOW QUALITY PROTEIN: protein-glutamate O-methyltransferase [Tribolium castaneum]	0.0252907	-0.981505
comp89805_c1_seq7	2209	ERL87141.1	hypothetical protein D910_04541 [Dendroctonus ponderosae]	0.0371668	-0.981244
comp93991_c1_seq1	3393	EFA12961.1	Facilitated trehalose transporter Tret1-2 homolog-like Protein [Tribolium castaneum]	0.0266731	-0.978623
comp80522_c0_seq12	5908	EFA03765.2	Eukaryotic translation initiation factor 4 gamma 1-like Protein [Tribolium castaneum]	0.0367701	-0.973596
comp83839_c2_seq17	1348	EFA11093.1	Congested-like trachea protein [Tribolium castaneum]	0.022611	-0.973093
comp84313_c2_seq1	2226	XP_972583.1	PREDICTED: small nuclear ribonucleoprotein Sm D3 [Tribolium castaneum]	0.0204907	-0.96853
comp86378_c0_seq4	1162	EFA02018.1	RNA-binding protein Rsf1-like Protein [Tribolium castaneum]	0.0230647	-0.967417
comp84033_c0_seq1	2266	ENN73005.1	hypothetical protein YQE_10340, partial [Dendroctonus ponderosae]	0.0424192	-0.967068
comp80522_c0_seq11	5645	EFA03765.2	Eukaryotic translation initiation factor 4 gamma 1-like Protein [Tribolium castaneum]	0.0102285	-0.966231
comp82531_c1_seq4	1007	XP_969551.1	PREDICTED: PITH domain-containing protein CG6153 [Tribolium castaneum]	0.0499488	-0.966072
comp87064_c1_seq2	1140	No blastx hit	No blastx hit	0.0385722	-0.956263
comp83397_c6_seq1	1316	XP_013115057.1	PREDICTED: probable small nuclear ribonucleoprotein Sm D1 [Stomoxys calcitrans]	0.0330898	-0.952858
comp71101_c0_seq2	1232	KRT79060.1	RNA binding protein [Oryctes borbonicus]	0.0128139	-0.946858
comp86210_c0_seq3	1285	EFA06730.1	Polyadenylate-binding protein-like Protein [Tribolium castaneum]	0.0367701	-0.929977
comp92056_c1_seq3	2580	XP_969152.1	PREDICTED: methylthioribose-1-phosphate isomerase [Tribolium castaneum]	0.022183	-0.929359
comp78325_c0_seq1	942	XP_971552.2	PREDICTED: probable oligoribonuclease isoform X1 [Tribolium castaneum]	0.0372135	-0.927911
comp93991_c1_seq3	3427	EFA12961.1	Facilitated trehalose transporter Tret1-2 homolog-like Protein [Tribolium castaneum]	0.0364351	-0.927538
comp80522_c0_seq10	6179	EFA03765.2	Eukaryotic translation initiation factor 4 gamma 1-like Protein [Tribolium castaneum]	0.0484498	-0.927426
comp93992_c1_seq7	1887	XP_001649474.1	AAEL014742-PA, partial [Aedes aegypti]	0.0128335	-0.920004
comp92785_c2_seq12	2647	ERL87019.1	hypothetical protein D910_04421 [Dendroctonus ponderosae]	0.033345	-0.907894
comp86164_c3_seq1	2974	XP_008190583.1	PREDICTED: uncharacterized protein LOC663065 isoform X2 [Tribolium castaneum]	0.0432001	-0.906636
comp80146_c0_seq2	1559	XP_014222508.1	PREDICTED: threonine--tRNA ligase, cytoplasmic isoform X1 [Trichogramma pretiosum]	0.038788	-0.906273
comp34010_c0_seq1	1695	ENN75335.1	hypothetical protein YQE_08111, partial [Dendroctonus ponderosae]	0.04586	-0.903634
comp70536_c0_seq1	2590	KRT85783.1	protein kinase [Oryctes borbonicus]	0.0174699	-0.90084
comp91684_c2_seq1	1857	ENN75245.1	hypothetical protein YQE_08254, partial [Dendroctonus ponderosae]	0.0281956	-0.898775
comp84050_c4_seq1	1939	XP_015835497.1	PREDICTED: casein kinase II subunit alpha isoform X1 [Tribolium castaneum]	0.0350504	-0.885127
comp89992_c0_seq1	3695	EFA08227.2	ER degradation-enhancing alpha-mannosidase-like protein 3 [Tribolium castaneum]	0.046696	-0.883898
comp81659_c1_seq1	1694	EFA09424.1	tRNA-splicing ligase RtcB homolog-like Protein [Tribolium castaneum]	0.031597	-0.875908
comp93707_c2_seq13	1781	XP_015839018.1	PREDICTED: serine	0.0485107	-0.87159
comp89860_c1_seq11	3309	XP_974651.2	PREDICTED: putative RNA-binding protein 15B [Tribolium castaneum]	0.0319534	-0.868348
comp93611_c0_seq1	5120	XP_014355190.1	PREDICTED: RNA-directed DNA polymerase from mobile element jockey-like [Papilio machaon]	0.0340591	-0.862788
comp83046_c0_seq2	1258	EFA00961.1	Cyclin-dependent kinase 5 homolog-like Protein [Tribolium castaneum]	0.0145921	-0.857222
comp94038_c3_seq2	429	No blastx hit	No blastx hit	0.0210293	-0.8568
comp91822_c1_seq6	4174	XP_008200441.1	PREDICTED: DNA topoisomerase I, mitochondrial isoform X2 [Tribolium castaneum]	0.0367701	-0.843721
comp82498_c1_seq2	901	No blastx hit	No blastx hit	0.044668	-0.83735
comp92804_c1_seq2	1647	XP_014486407.1	PREDICTED: uncharacterized protein LOC106750516, partial [Dinoponera quadriceps]	0.0395908	-0.835059
comp91092_c0_seq1	3880	EFA05696.1	translocase of outer membrane 34 [Tribolium castaneum]	0.0405409	-0.820104
comp70771_c0_seq1	1116	KNC23575.1	Small nuclear ribonucleoprotein F [Lucilia cuprina]	0.0209474	-0.804538
comp64014_c0_seq1	2419	XP_974155.1	PREDICTED: polyribonucleotide nucleotidyltransferase 1, mitochondrial isoform X1 [Tribolium castaneum]	0.0374488	-0.803655
comp1460_c0_seq1	531	No blastx hit	No blastx hit	0.0350357	-0.800123
comp33271_c0_seq1	2178	XP_008191874.1	PREDICTED: m7GpppX diphosphatase [Tribolium castaneum]	0.0453668	-0.794189
comp93604_c0_seq1	5516	XP_015835355.1	PREDICTED: antigen KI-67 isoform X2 [Tribolium castaneum]	0.0499488	-0.791022
comp89474_c3_seq3	2111	XP_971407.1	PREDICTED: serine	0.049355	-0.788508
comp91866_c0_seq2	2871	KRT80457.1	RNA binding protein [Oryctes borbonicus]	0.0267458	-0.787754
comp84236_c0_seq7	2575	KYB28388.1	Regulator of chromosome condensation-like Protein [Tribolium castaneum]	0.048245	-0.785667
comp81164_c0_seq1	3512	ERL88904.1	hypothetical protein D910_06285, partial [Dendroctonus ponderosae]	0.0367701	-0.757833
comp60541_c0_seq1	776	ERL86243.1	hypothetical protein D910_03653 [Dendroctonus ponderosae]	0.0311631	-0.755123
comp83523_c2_seq12	1566	ENN81776.1	hypothetical protein YQE_01836, partial [Dendroctonus ponderosae]	0.0442613	-0.738389
comp13183_c0_seq1	1238	XP_966482.1	PREDICTED: upstream activation factor subunit spp27 [Tribolium castaneum]	0.048312	-0.737201
comp79809_c0_seq1	1915	AEE63130.1	unknown [Dendroctonus ponderosae]	0.0309828	0.77882
comp92110_c0_seq17	1978	AJA91073.1	cytochrome P450 [Leptinotarsa decemlineata]	0.0310215	0.795784
comp75513_c0_seq1	2155	XP_008196074.1	PREDICTED: uncharacterized protein LOC655539 [Tribolium castaneum]	0.0424192	0.798297
comp16126_c0_seq1	2412	XP_015833860.1	PREDICTED: cap-specific mRNA (nucleoside-2'-O-)-methyltransferase 1 [Tribolium castaneum]	0.0458844	0.80864
comp87481_c0_seq2	2536	No blastx hit	No blastx hit	0.0499488	0.809096
comp90974_c3_seq1	2688	XP_013177561.1	PREDICTED: RNA-directed DNA polymerase from mobile element jockey-like [Papilio xuthus]	0.0442613	0.81721
comp88616_c0_seq1	4089	XP_015840924.1	PREDICTED: endothelin-converting enzyme 1-like isoform X1 [Tribolium castaneum]	0.0392779	0.819234
comp50802_c0_seq1	1085	AEE61979.1	unknown [Dendroctonus ponderosae]	0.0496748	0.831889
comp87886_c1_seq27	1506	No blastx hit	No blastx hit	0.0245481	0.847369
comp82299_c1_seq1	1694	No blastx hit	No blastx hit	0.0364351	0.867253
comp90019_c5_seq5	1842	XP_013175481.1	PREDICTED: uncharacterized protein LOC106123612 [Papilio xuthus]	0.0219629	0.890222
comp77727_c0_seq1	1354	KYB28062.1	TBP-related factor-like Protein [Tribolium castaneum]	0.0230647	0.891155
comp84682_c0_seq1	1848	EFA06749.1	Facilitated trehalose transporter Tret1-2 homolog-like Protein [Tribolium castaneum]	0.0096891	0.891349
comp93521_c3_seq1	1327	ENN81733.1	hypothetical protein YQE_01872, partial [Dendroctonus ponderosae]	0.0119374	0.892971
comp91725_c2_seq2	2354	AEM60158.1	salicyl alcohol oxidase-like protein [Phaedon cochleariae]	0.0296199	0.897002
comp51035_c0_seq1	1842	XP_967724.1	PREDICTED: cytochrome P450 4d2 [Tribolium castaneum]	0.0248036	0.897548
comp82083_c0_seq3	867	ENN80122.1	hypothetical protein YQE_03480, partial [Dendroctonus ponderosae]	0.0367701	0.907637
comp33243_c0_seq1	1511	No blastx hit	No blastx hit	0.049355	0.909161
comp91082_c0_seq1	1636	EFA07454.1	serine protease P93 [Tribolium castaneum]	0.0367701	0.915822
comp114678_c0_seq1	256	AAT36640.1	imaginal disc growth factor [Pieris rapae]	0.0351861	0.933684
comp92595_c4_seq1	608	No blastx hit	No blastx hit	0.0299309	0.937232
comp81259_c0_seq3	1333	AEE62013.1	unknown [Dendroctonus ponderosae]	0.0102182	0.940078
comp81259_c0_seq2	1351	AEE62013.1	unknown [Dendroctonus ponderosae]	0.0137724	0.942411
comp85477_c0_seq1	2608	XP_008198651.1	PREDICTED: neutral ceramidase isoform X1 [Tribolium castaneum]	0.0364351	0.947358
comp87351_c9_seq1	2461	KMQ95932.1	endonuclease-reverse transcriptase [Lasius niger]	0.0310215	0.949922
comp51011_c0_seq1	579	No blastx hit	No blastx hit	0.047802	0.954991
comp82299_c0_seq1	539	No blastx hit	No blastx hit	0.0202919	0.961282
comp77863_c0_seq1	1693	EFA12856.1	cytochrome P450 345A1 [Tribolium castaneum]	0.0479493	0.961678
comp50518_c0_seq1	1672	EFA05873.2	UDP-glucuronosyltransferase 2B31-like Protein [Tribolium castaneum]	0.0203848	0.973874
comp94960_c0_seq1	1537	ENN72676.1	hypothetical protein YQE_10774, partial [Dendroctonus ponderosae]	0.0460753	0.987609
comp91674_c0_seq1	3248	XP_011859918.1	PREDICTED: uncharacterized protein LOC105557319 [Vollenhovia emeryi]	0.0446219	1.00069
comp92841_c2_seq3	450	No blastx hit	No blastx hit	0.0491223	1.0008
comp94043_c3_seq42	6076	ERL84574.1	hypothetical protein D910_02003 [Dendroctonus ponderosae]	0.00992382	1.00461
comp99667_c0_seq1	379	ENN74354.1	hypothetical protein YQE_09324, partial [Dendroctonus ponderosae]	0.0459464	1.00517
comp75149_c0_seq1	1033	ENN81734.1	hypothetical protein YQE_01873, partial [Dendroctonus ponderosae]	0.0479493	1.01296
comp85279_c0_seq1	2203	KMQ92919.1	endonuclease-reverse transcriptase [Lasius niger]	0.038788	1.01431
comp82251_c0_seq1	1911	ENN75098.1	hypothetical protein YQE_08411, partial [Dendroctonus ponderosae]	0.0371668	1.01525
comp83145_c0_seq1	2365	KZC07837.1	Protein SDA1 like protein [Dufourea novaeangliae]	0.021474	1.01537
comp94043_c3_seq7	6145	XP_014365539.1	PREDICTED: RNA-directed DNA polymerase from mobile element jockey-like [Papilio machaon]	0.0144527	1.02352
comp99957_c0_seq1	511	ABK20176.1	putative glutathione S-transferase GST3 [Leptinotarsa decemlineata]	0.0360376	1.03025
comp84367_c0_seq1	818	No blastx hit	No blastx hit	0.0266115	1.03257
comp85850_c1_seq1	2028	XP_008196638.1	PREDICTED: gamma-glutamyltranspeptidase 1 isoform X1 [Tribolium castaneum]	0.0242787	1.03341
comp92512_c0_seq1	2390	No blastx hit	No blastx hit	0.0496748	1.03406
comp78748_c0_seq3	1009	AGX25164.1	lysosomal thiol reductase [Leptinotarsa decemlineata]	0.0155548	1.04075
comp73295_c0_seq1	1092	AEE62625.1	unknown [Dendroctonus ponderosae]	0.00461321	1.04308
comp78466_c0_seq1	1431	XP_011859437.1	PREDICTED: uncharacterized protein LOC105556932 [Vollenhovia emeryi]	0.0262792	1.04589
comp69906_c0_seq2	2467	EFA01901.1	Fatty acid hydroxylase domain-containing protein 2-like Protein [Tribolium castaneum]	0.0186972	1.04843
comp82083_c0_seq2	204	No blastx hit	No blastx hit	0.0393014	1.05252
comp94043_c3_seq30	6129	ERL84574.1	hypothetical protein D910_02003 [Dendroctonus ponderosae]	0.021474	1.05706
comp77919_c0_seq1	1531	EFA06719.1	hypothetical protein TcasGA2_TC009650 [Tribolium castaneum]	0.0414333	1.06789
comp50532_c0_seq1	420	No blastx hit	No blastx hit	0.0306539	1.07191
comp92545_c0_seq5	1592	No blastx hit	No blastx hit	0.0137614	1.07206
comp88885_c0_seq2	937	BAF49604.1	chitinase [Monochamus alternatus]	0.0309049	1.0749
comp82251_c0_seq2	1899	ENN75098.1	hypothetical protein YQE_08411, partial [Dendroctonus ponderosae]	0.0117631	1.07602
comp74904_c0_seq2	691	AEE62625.1	unknown [Dendroctonus ponderosae]	0.00459581	1.07756
comp86277_c0_seq1	1481	XP_969309.1	PREDICTED: uncharacterized protein LOC657780 [Tribolium castaneum]	0.0309682	1.07782
comp77438_c0_seq2	469	EFA05950.1	hypothetical protein TcasGA2_TC008768 [Tribolium castaneum]	0.0446433	1.0805
comp13710_c0_seq1	1509	ERL92964.1	hypothetical protein D910_10268 [Dendroctonus ponderosae]	0.0218891	1.08504
comp93521_c1_seq1	566	ENN81733.1	hypothetical protein YQE_01872, partial [Dendroctonus ponderosae]	0.0321586	1.08967
comp94622_c0_seq1	6277	XP_015189763.1	PREDICTED: uncharacterized protein LOC107073584 [Polistes dominula]	0.0091255	1.09151
comp85638_c0_seq3	1418	No blastx hit	No blastx hit	0.0150764	1.0932
comp89353_c1_seq7	1036	XP_016657364.1	PREDICTED: uncharacterized protein LOC107882855 [Acyrthosiphon pisum]	0.0208215	1.09506
comp33352_c0_seq1	893	EFA06621.1	RNA-binding protein pno1-like Protein [Tribolium castaneum]	0.0229012	1.09689
comp71964_c0_seq1	826	AEE62787.1	unknown [Dendroctonus ponderosae]	0.0416507	1.10128
comp92645_c0_seq16	1682	No blastx hit	No blastx hit	0.0371668	1.10217
comp80195_c0_seq1	1329	No blastx hit	No blastx hit	0.0149148	1.10662
comp79524_c0_seq2	712	No blastx hit	No blastx hit	0.0406001	1.10838
comp63303_c0_seq2	1579	ERL88159.1	hypothetical protein D910_05547 [Dendroctonus ponderosae]	0.0335181	1.11064
comp78698_c1_seq3	1526	XP_976426.1	PREDICTED: vitelline membrane protein Vm26Ab-like [Tribolium castaneum]	0.0289964	1.11194
comp81655_c0_seq1	3141	KDR07345.1	hypothetical protein L798_03273, partial [Zootermopsis nevadensis]	0.0132523	1.11213
comp91099_c1_seq1	3381	XP_014365539.1	PREDICTED: RNA-directed DNA polymerase from mobile element jockey-like [Papilio machaon]	0.0109836	1.11277
comp85609_c0_seq2	3287	EFN68185.1	Zinc finger MYM-type protein 1, partial [Camponotus floridanus]	0.0490889	1.1176
comp51305_c1_seq1	735	No blastx hit	No blastx hit	0.0310895	1.12072
comp88148_c0_seq1	3548	KYB29418.1	A disintegrin and metalloproteinase with thrombospondin motifs 2-like Protein [Tribolium castaneum]	0.00649099	1.12183
comp89379_c1_seq1	982	No blastx hit	No blastx hit	0.0119374	1.12198
comp82403_c0_seq1	1941	EFA03060.1	Ankyrin-1-like Protein [Tribolium castaneum]	0.0371668	1.1232
comp33489_c0_seq1	2209	EFA07980.1	Sodium-independent sulfate anion transporter-like Protein [Tribolium castaneum]	0.0239923	1.12695
comp86571_c0_seq1	1693	EFA06747.1	Facilitated trehalose transporter Tret1-2 homolog-like Protein [Tribolium castaneum]	0.0159739	1.12784
comp76139_c0_seq2	4871	KYB26865.1	Ethanolamine kinase-like Protein [Tribolium castaneum]	0.0310895	1.13515
comp83310_c0_seq1	1917	XP_967924.1	PREDICTED: 2-hydroxyacylsphingosine 1-beta-galactosyltransferase-like [Tribolium castaneum]	0.00648397	1.13727
comp87678_c0_seq1	858	No blastx hit	No blastx hit	0.0424192	1.13909
comp50921_c0_seq1	1331	BAA34642.1	pro-phenoloxidase activating enzyme-I precursor [Holotrichia diomphalia]	0.0350357	1.14064
comp85685_c0_seq7	1178	XP_967895.1	PREDICTED: soma ferritin [Tribolium castaneum]	0.00359555	1.14072
comp90668_c5_seq1	1711	XP_012228171.1	PREDICTED: uncharacterized protein LOC105675530 [Linepithema humile]	0.0310215	1.14896
comp67832_c0_seq1	1035	No blastx hit	No blastx hit	0.00164054	1.15151
comp81117_c1_seq1	1648	XP_968734.1	PREDICTED: phospholipase B1, membrane-associated isoform X1 [Tribolium castaneum]	0.0207803	1.15468
comp90981_c1_seq31	1944	ERL93010.1	hypothetical protein D910_10312 [Dendroctonus ponderosae]	0.0298701	1.15701
comp78748_c0_seq2	1021	AGX25164.1	lysosomal thiol reductase [Leptinotarsa decemlineata]	0.0248036	1.15997
comp80794_c0_seq1	2951	XP_015835503.1	PREDICTED: inter-alpha-trypsin inhibitor heavy chain H4 isoform X3 [Tribolium castaneum]	0.0266115	1.16492
comp94043_c3_seq9	6076	XP_014365539.1	PREDICTED: RNA-directed DNA polymerase from mobile element jockey-like [Papilio machaon]	0.0137614	1.16934
comp63303_c0_seq1	1594	ERL88159.1	hypothetical protein D910_05547 [Dendroctonus ponderosae]	0.0125784	1.17181
comp15448_c0_seq2	2859	ABQ95974.1	tyrosine hydroxylase [Tribolium castaneum]	0.047802	1.17859
comp69906_c0_seq1	2730	EFA01901.1	Fatty acid hydroxylase domain-containing protein 2-like Protein [Tribolium castaneum]	0.00350481	1.17903
comp94624_c3_seq10	1229	No blastx hit	No blastx hit	0.0393014	1.18003
comp86668_c0_seq8	921	KMQ92919.1	endonuclease-reverse transcriptase [Lasius niger]	0.0332589	1.18935
comp24191_c0_seq1	472	XP_011178163.1	PREDICTED: serine protease easter [Bactrocera cucurbitae]	0.0266115	1.1934
comp94043_c3_seq26	5478	ERL84574.1	hypothetical protein D910_02003 [Dendroctonus ponderosae]	0.022611	1.19583
comp78698_c1_seq2	1585	XP_976426.1	PREDICTED: vitelline membrane protein Vm26Ab-like [Tribolium castaneum]	0.00713028	1.19891
comp94970_c0_seq1	498	No blastx hit	No blastx hit	0.0134892	1.2055
comp89011_c2_seq18	2077	KRF84350.1	uncharacterized protein Dvir_GJ12142, isoform B [Drosophila virilis]	0.00247089	1.20645
comp90489_c1_seq14	1852	XP_012546788.1	PREDICTED: inducible metalloproteinase inhibitor protein-like isoform X1 [Bombyx mori]	0.0240438	1.2073
comp65417_c0_seq3	1363	XP_972280.1	PREDICTED: beta-ureidopropionase [Tribolium castaneum]	0.0406542	1.21002
comp63857_c0_seq3	1666	XP_015838184.1	PREDICTED: phosphatidylserine decarboxylase proenzyme, mitochondrial isoform X3 [Tribolium castaneum]	0.00493661	1.2114
comp92545_c0_seq2	1777	No blastx hit	No blastx hit	0.00208688	1.21269
comp85925_c1_seq4	1698	No blastx hit	No blastx hit	0.0406001	1.21685
comp15448_c0_seq1	2925	ABQ95974.1	tyrosine hydroxylase [Tribolium castaneum]	0.0385722	1.21749
comp90318_c2_seq4	1211	XP_008483120.1	PREDICTED: RNA-directed DNA polymerase from mobile element jockey-like [Diaphorina citri]	0.0223089	1.21837
comp33446_c1_seq1	534	XP_973980.1	PREDICTED: cAMP-responsive element-binding protein-like 2 [Tribolium castaneum]	0.0131872	1.21971
comp94043_c3_seq21	5494	ERL84574.1	hypothetical protein D910_02003 [Dendroctonus ponderosae]	0.0341312	1.22224
comp86137_c2_seq11	869	No blastx hit	No blastx hit	0.0248036	1.22323
comp91015_c1_seq2	2333	KMQ95153.1	endonuclease-reverse transcriptase [Lasius niger]	0.0490837	1.22776
comp86744_c0_seq1	3149	XP_974933.1	PREDICTED: glutamate receptor ionotropic, kainate 2 isoform X1 [Tribolium castaneum]	0.0138212	1.23026
comp48733_c0_seq1	540	XP_015835503.1	PREDICTED: inter-alpha-trypsin inhibitor heavy chain H4 isoform X3 [Tribolium castaneum]	0.0198984	1.233
comp33109_c0_seq1	723	EEZ99357.2	serine protease P58 [Tribolium castaneum]	0.0462365	1.23511
comp94330_c0_seq4	4356	ENN79629.1	hypothetical protein YQE_03918, partial [Dendroctonus ponderosae]	0.00237336	1.24005
comp81295_c1_seq2	2671	XP_015833127.1	PREDICTED: uncharacterized protein LOC655748 [Tribolium castaneum]	0.00075956	1.25153
comp93521_c1_seq2	1391	ENN81733.1	hypothetical protein YQE_01872, partial [Dendroctonus ponderosae]	0.00926388	1.25276
comp94043_c3_seq5	6092	XP_008483668.1	PREDICTED: uncharacterized protein LOC103520360 [Diaphorina citri]	0.000869778	1.25717
comp19433_c0_seq1	661	No blastx hit	No blastx hit	0.0296199	1.25907
comp94707_c0_seq3	5065	XP_011858502.1	PREDICTED: uncharacterized protein LOC105556050 [Vollenhovia emeryi]	0.00995214	1.26528
comp94112_c2_seq6	1326	ERL95253.1	hypothetical protein D910_12520 [Dendroctonus ponderosae]	0.0418298	1.2671
comp82864_c0_seq1	932	No blastx hit	No blastx hit	0.00470502	1.2681
comp80794_c0_seq2	2987	XP_008193328.1	PREDICTED: inter-alpha-trypsin inhibitor heavy chain H4 isoform X1 [Tribolium castaneum]	0.0125616	1.26839
comp93670_c0_seq2	2593	No blastx hit	No blastx hit	0.0459504	1.27075
comp94943_c0_seq1	447	EFA09889.1	hypothetical protein TcasGA2_TC012038 [Tribolium castaneum]	0.000794767	1.27304
comp82522_c1_seq1	759	No blastx hit	No blastx hit	0.031597	1.27429
comp63857_c0_seq4	1289	XP_015838184.1	PREDICTED: phosphatidylserine decarboxylase proenzyme, mitochondrial isoform X3 [Tribolium castaneum]	0.0150806	1.27561
comp94622_c0_seq2	7399	KDR20385.1	hypothetical protein L798_04918 [Zootermopsis nevadensis]	0.00799823	1.27784
comp116597_c0_seq1	279	No blastx hit	No blastx hit	0.033345	1.27831
comp85466_c1_seq4	2268	KMQ92919.1	endonuclease-reverse transcriptase [Lasius niger]	0.00126559	1.28203
comp89644_c3_seq8	1151	No blastx hit	No blastx hit	0.031597	1.28262
comp86571_c0_seq2	1192	EFA06748.1	Facilitated trehalose transporter Tret1-2 homolog-like Protein [Tribolium castaneum]	0.00799823	1.28312
comp94364_c0_seq1	4415	EFA12599.2	hypothetical protein TcasGA2_TC001839 [Tribolium castaneum]	0.00254183	1.29288
comp88856_c0_seq1	2080	XP_972225.1	PREDICTED: glucose dehydrogenase [FAD, quinone] [Tribolium castaneum]	0.0133464	1.29366
comp73558_c0_seq1	793	No blastx hit	No blastx hit	0.0310895	1.3022
comp12100_c0_seq1	1210	No blastx hit	No blastx hit	0.0128792	1.30891
comp87819_c4_seq1	840	No blastx hit	No blastx hit	0.04586	1.31765
comp78767_c0_seq1	1848	XP_972238.1	PREDICTED: facilitated trehalose transporter Tret1 [Tribolium castaneum]	0.00137241	1.31781
comp91200_c0_seq6	495	No blastx hit	No blastx hit	0.00726196	1.31948
comp88637_c1_seq2	777	KYB24751.1	putative RNA-directed DNA polymerase from transposon X-element-like Protein [Tribolium castaneum]	0.0245609	1.32693
comp93400_c0_seq4	2335	XP_016659436.1	PREDICTED: uncharacterized protein LOC107883619 [Acyrthosiphon pisum]	0.0142129	1.33049
comp85303_c0_seq3	2091	EFA12856.1	cytochrome P450 345A1 [Tribolium castaneum]	0.028583	1.33956
comp77114_c1_seq1	1310	XP_966868.1	PREDICTED: skin secretory protein xP2-like [Tribolium castaneum]	0.00254183	1.33986
comp85302_c0_seq1	1918	XP_015837541.1	PREDICTED: uncharacterized MFS-type transporter C09D4.1-like [Tribolium castaneum]	0.00070581	1.3422
comp89143_c1_seq20	1238	KMQ92919.1	endonuclease-reverse transcriptase [Lasius niger]	0.0249464	1.34298
comp94152_c2_seq1	2377	KMQ95932.1	endonuclease-reverse transcriptase [Lasius niger]	0.000257386	1.35049
comp75154_c1_seq1	823	XP_011254448.1	PREDICTED: saccharopine dehydrogenase-like oxidoreductase [Camponotus floridanus]	0.0374307	1.35364
comp84764_c1_seq2	903	ENN74724.1	hypothetical protein YQE_08691, partial [Dendroctonus ponderosae]	0.000686329	1.35477
comp76242_c0_seq1	967	XP_971105.1	PREDICTED: L-xylulose reductase [Tribolium castaneum]	0.0197341	1.3612
comp96470_c0_seq1	596	KZS06025.1	Angiopoietin-related protein 3 [Daphnia magna]	0.0478359	1.36893
comp89566_c1_seq1	1537	No blastx hit	No blastx hit	0.0413487	1.37131
comp15567_c0_seq1	927	No blastx hit	No blastx hit	0.0111048	1.37612
comp80334_c0_seq2	887	No blastx hit	No blastx hit	0.00843406	1.37625
comp73303_c1_seq2	322	EFA06749.1	Facilitated trehalose transporter Tret1-2 homolog-like Protein [Tribolium castaneum]	0.00681033	1.37818
comp8114_c0_seq1	270	ERL94746.1	hypothetical protein D910_12020 [Dendroctonus ponderosae]	0.0364351	1.38248
comp90122_c0_seq2	3785	EFA04251.1	Cysteine and histidine-rich protein 1 homolog-like Protein [Tribolium castaneum]	0.0137614	1.38274
comp89011_c2_seq2	815	KRF84350.1	uncharacterized protein Dvir_GJ12142, isoform B [Drosophila virilis]	0.00246977	1.38634
comp81773_c1_seq1	872	No blastx hit	No blastx hit	0.0215923	1.38962
comp86744_c0_seq2	2996	XP_974933.1	PREDICTED: glutamate receptor ionotropic, kainate 2 isoform X1 [Tribolium castaneum]	0.021474	1.39311
comp93211_c0_seq9	720	No blastx hit	No blastx hit	0.0367701	1.39646
comp68858_c0_seq1	803	EEZ98596.1	hypothetical protein TcasGA2_TC001115 [Tribolium castaneum]	0.0289473	1.40304
comp88774_c0_seq4	1743	No blastx hit	No blastx hit	0.0264299	1.40357
comp70796_c0_seq1	1817	AJA91073.1	cytochrome P450 [Leptinotarsa decemlineata]	0.000686329	1.40751
comp93468_c0_seq1	6918	XP_014359626.1	PREDICTED: uncharacterized protein LOC106711740 isoform X1 [Papilio machaon]	0.0150806	1.40775
comp86996_c0_seq4	1432	AEV76946.1	putative juvenile hormone-inducible protein [Phyllotreta striolata]	0.0130714	1.41016
comp89566_c1_seq6	1718	No blastx hit	No blastx hit	0.0138359	1.41149
comp85466_c0_seq1	630	KMQ92919.1	endonuclease-reverse transcriptase [Lasius niger]	0.03901	1.41312
comp93122_c1_seq1	2985	XP_011694053.1	PREDICTED: uncharacterized protein LOC105453629 [Wasmannia auropunctata]	0.0267124	1.41326
comp81295_c1_seq1	2898	XP_015833127.1	PREDICTED: uncharacterized protein LOC655748 [Tribolium castaneum]	0.000119086	1.41556
comp63857_c0_seq1	1370	XP_973284.2	PREDICTED: phosphatidylserine decarboxylase proenzyme, mitochondrial isoform X2 [Tribolium castaneum]	0.0203063	1.41831
comp34015_c0_seq1	690	No blastx hit	No blastx hit	0.0147435	1.42191
comp83984_c1_seq2	1096	KYB24589.1	Brevican core protein-like Protein [Tribolium castaneum]	0.0442613	1.42555
comp88639_c0_seq2	2516	KYB27935.1	hypothetical protein TcasGA2_TC007448 [Tribolium castaneum]	0.031597	1.43461
comp63857_c0_seq8	1449	XP_015838184.1	PREDICTED: phosphatidylserine decarboxylase proenzyme, mitochondrial isoform X3 [Tribolium castaneum]	0.0257637	1.43792
comp77114_c1_seq2	1112	XP_966868.1	PREDICTED: skin secretory protein xP2-like [Tribolium castaneum]	0.00139524	1.43814
comp94043_c3_seq17	5484	ERL84574.1	hypothetical protein D910_02003 [Dendroctonus ponderosae]	0.00204449	1.44239
comp83334_c0_seq1	1105	No blastx hit	No blastx hit	0.00681033	1.44488
comp83334_c0_seq3	869	No blastx hit	No blastx hit	0.0137057	1.44628
comp95004_c0_seq1	1053	BAJ23047.1	peptidoglycan-recognition protein-SC2 [Tenebrio molitor]	0.0318772	1.44994
comp83876_c0_seq1	809	No blastx hit	No blastx hit	0.00713028	1.45021
comp95223_c0_seq1	694	No blastx hit	No blastx hit	0.0102949	1.45053
comp736_c0_seq1	554	XP_015833127.1	PREDICTED: uncharacterized protein LOC655748 [Tribolium castaneum]	0.00110198	1.45116
comp79918_c0_seq1	416	No blastx hit	No blastx hit	0.0424192	1.452
comp89280_c0_seq1	2107	ALP46203.1	esterase, partial [Diabrotica virgifera virgifera]	0.0140281	1.45262
comp89049_c0_seq1	1614	XP_014488820.1	PREDICTED: uncharacterized protein LOC106751991 [Dinoponera quadriceps]	0.0414333	1.45371
comp79046_c0_seq2	1280	AFQ22731.1	putative GMC-oxidoreductase, partial [Chrysomela populi]	0.0458294	1.45669
comp90122_c0_seq3	3277	EFA04251.1	Cysteine and histidine-rich protein 1 homolog-like Protein [Tribolium castaneum]	0.00438348	1.4624
comp86996_c0_seq3	1426	AEV76946.1	putative juvenile hormone-inducible protein [Phyllotreta striolata]	0.000423324	1.46573
comp83314_c0_seq4	2407	KMQ91442.1	rna-directed dna polymerase from mobile element jockey-like protein [Lasius niger]	0.0351845	1.46609
comp76924_c0_seq1	638	KYB26897.1	hypothetical protein TcasGA2_TC033442 [Tribolium castaneum]	0.0499247	1.4709
comp86684_c0_seq5	1312	XP_008480563.1	PREDICTED: RNA-directed DNA polymerase from mobile element jockey-like [Diaphorina citri]	0.0137989	1.47143
comp82047_c0_seq1	1799	ENN82025.1	hypothetical protein YQE_01600, partial [Dendroctonus ponderosae]	0.0132523	1.47155
comp89011_c2_seq5	768	KRT80849.1	C-type lectin, partial [Oryctes borbonicus]	0.00222634	1.4738
comp86792_c0_seq1	319	XP_015517812.1	PREDICTED: endocuticle structural glycoprotein SgAbd-8-like [Neodiprion lecontei]	0.0131872	1.47455
comp89049_c0_seq2	1403	No blastx hit	No blastx hit	0.048312	1.47667
comp87790_c0_seq12	2022	XP_968158.1	PREDICTED: uncharacterized protein LOC656540 [Tribolium castaneum]	0.00258762	1.4812
comp90122_c0_seq4	3747	EFA04251.1	Cysteine and histidine-rich protein 1 homolog-like Protein [Tribolium castaneum]	0.00742195	1.48448
comp90808_c3_seq6	2154	No blastx hit	No blastx hit	0.0124627	1.48746
comp74638_c0_seq1	277	No blastx hit	No blastx hit	0.0477044	1.48755
comp93207_c1_seq1	899	No blastx hit	No blastx hit	0.0103256	1.48968
comp85303_c0_seq1	2191	EFA12856.1	cytochrome P450 345A1 [Tribolium castaneum]	0.0425059	1.49067
comp68788_c0_seq1	1957	XP_016661068.1	PREDICTED: uncharacterized protein LOC107884099 [Acyrthosiphon pisum]	0.00893065	1.49646
comp89222_c0_seq2	758	No blastx hit	No blastx hit	0.0177495	1.49773
comp80298_c0_seq2	1224	ABW74141.1	cuticular protein Ld-CP1v2 [Leptinotarsa decemlineata]	0.00503121	1.49794
comp90037_c2_seq5	404	ENN73348.1	hypothetical protein YQE_10028, partial [Dendroctonus ponderosae]	0.0351861	1.50034
comp91329_c0_seq2	1294	XP_015834261.1	PREDICTED: indole-3-acetaldehyde oxidase isoform X1 [Tribolium castaneum]	0.00602503	1.50163
comp81773_c0_seq1	397	No blastx hit	No blastx hit	0.0310215	1.51501
comp123436_c0_seq1	245	No blastx hit	No blastx hit	0.00858098	1.51532
comp81667_c1_seq1	777	ERL84201.1	hypothetical protein D910_01579 [Dendroctonus ponderosae]	0.0238059	1.51643
comp74904_c0_seq1	282	AEE62625.1	unknown [Dendroctonus ponderosae]	0.000535243	1.52226
comp85303_c0_seq2	2134	EFA12856.1	cytochrome P450 345A1 [Tribolium castaneum]	0.00271705	1.52249
comp33446_c0_seq1	571	XP_973980.1	PREDICTED: cAMP-responsive element-binding protein-like 2 [Tribolium castaneum]	0.00458573	1.52296
comp87930_c0_seq1	2105	EFA10871.1	hypothetical protein TcasGA2_TC001692 [Tribolium castaneum]	0.000872314	1.52479
comp94853_c0_seq1	460	XP_011299075.1	PREDICTED: cysteine-rich venom protein 6-like [Fopius arisanus]	0.0204882	1.52942
comp82836_c0_seq1	1034	XP_011310153.1	PREDICTED: connectin-like [Fopius arisanus]	0.00527014	1.53709
comp33204_c0_seq1	551	No blastx hit	No blastx hit	0.0453668	1.53785
comp63857_c0_seq6	1368	XP_015838184.1	PREDICTED: phosphatidylserine decarboxylase proenzyme, mitochondrial isoform X3 [Tribolium castaneum]	0.00261521	1.53962
comp87343_c0_seq1	1049	No blastx hit	No blastx hit	0.0028971	1.54462
comp78812_c0_seq1	820	EEZ98510.2	hypothetical protein TcasGA2_TC001011 [Tribolium castaneum]	0.00796238	1.54617
comp65070_c0_seq1	732	No blastx hit	No blastx hit	0.0446219	1.54845
comp12717_c0_seq1	1965	EEZ97917.1	Synaptic vesicle glycoprotein 2C-like Protein [Tribolium castaneum]	0.00592538	1.55826
comp32384_c0_seq1	1740	KYB27302.1	hypothetical protein TcasGA2_TC033186 [Tribolium castaneum]	0.00821629	1.56199
comp87343_c0_seq2	1792	No blastx hit	No blastx hit	0.00026285	1.56886
comp94555_c0_seq3	2770	XP_003245327.1	PREDICTED: uncharacterized protein LOC100571585 isoform X2 [Acyrthosiphon pisum]	0.0301709	1.56939
comp90286_c5_seq2	616	No blastx hit	No blastx hit	0.048312	1.57084
comp80054_c0_seq2	706	EFA00544.1	hypothetical protein TcasGA2_TC003410 [Tribolium castaneum]	0.0371668	1.57446
comp90286_c2_seq1	2984	XP_015181515.1	PREDICTED: uncharacterized protein LOC107069067 [Polistes dominula]	0.0137614	1.57494
comp92324_c0_seq4	661	XP_014272948.1	PREDICTED: uncharacterized protein LOC106678734 [Halyomorpha halys]	0.0499488	1.57649
comp82473_c0_seq1	757	No blastx hit	No blastx hit	0.0446219	1.57892
comp93667_c0_seq4	1269	XP_014474808.1	PREDICTED: uncharacterized protein LOC106744492 [Dinoponera quadriceps]	0.0380455	1.58871
comp90742_c1_seq1	643	No blastx hit	No blastx hit	0.00702278	1.59175
comp70796_c0_seq2	1909	AJA91073.1	cytochrome P450 [Leptinotarsa decemlineata]	0.00000129144	1.59203
comp90489_c1_seq12	1873	XP_012546788.1	PREDICTED: inducible metalloproteinase inhibitor protein-like isoform X1 [Bombyx mori]	0.0010022	1.60118
comp84625_c1_seq10	277	No blastx hit	No blastx hit	0.00799823	1.60521
comp90981_c1_seq32	1896	ERL93010.1	hypothetical protein D910_10312 [Dendroctonus ponderosae]	0.00592538	1.61133
comp91520_c1_seq2	1158	ADI61823.1	endonuclease-reverse transcriptase [Bombyx mori]	0.0114135	1.61789
comp83314_c0_seq2	2407	KMQ91442.1	rna-directed dna polymerase from mobile element jockey-like protein [Lasius niger]	0.033345	1.61932
comp88027_c0_seq1	2149	EFA06226.2	hypothetical protein TcasGA2_TC009075 [Tribolium castaneum]	0.0297903	1.62013
comp90122_c0_seq5	3315	EFA04251.1	Cysteine and histidine-rich protein 1 homolog-like Protein [Tribolium castaneum]	0.0010022	1.62542
comp90489_c1_seq8	1860	XP_012546788.1	PREDICTED: inducible metalloproteinase inhibitor protein-like isoform X1 [Bombyx mori]	0.0028971	1.63386
comp32979_c0_seq1	633	No blastx hit	No blastx hit	0.0214173	1.63865
comp90489_c1_seq10	531	XP_015930345.1	PREDICTED: G-protein coupled receptor 98-like [Parasteatoda tepidariorum]	0.00279976	1.64006
comp86996_c0_seq2	1425	AEV76946.1	putative juvenile hormone-inducible protein [Phyllotreta striolata]	0.0153427	1.6415
comp87783_c0_seq1	2155	EFA06748.1	Facilitated trehalose transporter Tret1-2 homolog-like Protein [Tribolium castaneum]	0.00496631	1.65081
comp87508_c0_seq2	2011	ERL95218.1	hypothetical protein D910_12485 [Dendroctonus ponderosae]	0.0112205	1.65755
comp90489_c1_seq4	1479	XP_012546788.1	PREDICTED: inducible metalloproteinase inhibitor protein-like isoform X1 [Bombyx mori]	0.0267124	1.66933
comp90980_c4_seq2	470	AMK48635.1	venom protein R-like protein, partial [Rhynchophorus ferrugineus]	0.00711644	1.67138
comp91753_c0_seq14	809	EHJ68272.1	hypothetical protein KGM_09316 [Danaus plexippus]	0.0321586	1.67213
comp82112_c0_seq1	1375	XP_015840235.1	PREDICTED: uncharacterized protein LOC107399063 [Tribolium castaneum]	0.00995214	1.68471
comp33547_c0_seq1	563	No blastx hit	No blastx hit	0.0125784	1.6957
comp90344_c0_seq1	3778	EFA12492.2	hypothetical protein TcasGA2_TC012892 [Tribolium castaneum]	0.00111658	1.69594
comp84381_c0_seq5	380	No blastx hit	No blastx hit	0.000169654	1.69769
comp50911_c1_seq1	346	No blastx hit	No blastx hit	0.0238059	1.70335
comp97837_c0_seq1	299	AJA91073.1	cytochrome P450 [Leptinotarsa decemlineata]	0.00314867	1.7112
comp93122_c0_seq2	6078	XP_011694053.1	PREDICTED: uncharacterized protein LOC105453629 [Wasmannia auropunctata]	0.000985644	1.71814
comp89990_c2_seq1	1881	XP_015835100.1	PREDICTED: LOW QUALITY PROTEIN: glucose dehydrogenase [FAD, quinone] [Tribolium castaneum]	0.0000505359	1.7191
comp90489_c1_seq1	1606	XP_012546788.1	PREDICTED: inducible metalloproteinase inhibitor protein-like isoform X1 [Bombyx mori]	0.000185084	1.73603
comp88201_c3_seq3	1104	ERL85175.1	hypothetical protein D910_02597 [Dendroctonus ponderosae]	0.0000510929	1.73853
comp74834_c0_seq1	1856	EFA03414.1	Aromatic-L-amino-acid decarboxylase-like Protein [Tribolium castaneum]	0.000149945	1.73898
comp56253_c0_seq1	503	EFN65244.1	Histone-lysine N-methyltransferase SETMAR, partial [Camponotus floridanus]	0.000251385	1.74145
comp89143_c1_seq25	872	No blastx hit	No blastx hit	0.000985644	1.7465
comp88201_c3_seq5	1009	ERL85175.1	hypothetical protein D910_02597 [Dendroctonus ponderosae]	0.000618297	1.74941
comp90344_c0_seq2	3772	EFA12492.2	hypothetical protein TcasGA2_TC012892 [Tribolium castaneum]	0.000869778	1.75184
comp104465_c0_seq1	372	No blastx hit	No blastx hit	0.0306539	1.75951
comp33347_c0_seq1	522	XP_014238870.1	PREDICTED: chymotrypsin-elastase inhibitor ixodidin-like [Trichogramma pretiosum]	0.00026285	1.76834
comp90489_c1_seq11	476	XP_003484767.1	PREDICTED: chymotrypsin inhibitor-like [Bombus impatiens]	0.000666197	1.77619
comp84515_c2_seq6	1134	ABZ79691.1	SCP-like protein [Diabrotica virgifera virgifera]	0.00821629	1.78355
comp90344_c0_seq3	3755	EFA12492.2	hypothetical protein TcasGA2_TC012892 [Tribolium castaneum]	0.0010699	1.78369
comp86640_c0_seq2	1662	KYB24943.1	Neurogenic locus Notch protein-like Protein [Tribolium castaneum]	0.0131389	1.78959
comp87080_c0_seq23	741	No blastx hit	No blastx hit	0.0238059	1.79231
comp54545_c0_seq2	716	No blastx hit	No blastx hit	0.0000747367	1.79487
comp84515_c2_seq1	937	ABZ79691.1	SCP-like protein [Diabrotica virgifera virgifera]	0.00353726	1.80419
comp82836_c0_seq2	1181	XP_011310153.1	PREDICTED: connectin-like [Fopius arisanus]	0.000420103	1.81138
comp82115_c0_seq1	356	EFA00847.2	UMP-CMP kinase 2, mitochondrial-like Protein [Tribolium castaneum]	0.048312	1.8152
comp78077_c0_seq1	898	EFA02917.1	juvenile hormone acid methyltransferase [Tribolium castaneum]	0.00237336	1.81611
comp88608_c0_seq3	320	No blastx hit	No blastx hit	0.0133156	1.82345
comp91200_c0_seq7	1420	XP_011684741.1	PREDICTED: uncharacterized protein LOC105448076 [Wasmannia auropunctata]	0.0000336701	1.82586
comp91041_c2_seq2	1860	KPI93474.1	hypothetical protein RR46_10734 [Papilio xuthus]	0.000800954	1.82827
comp90344_c0_seq4	3792	EFA12492.2	hypothetical protein TcasGA2_TC012892 [Tribolium castaneum]	0.0012263	1.83169
comp85912_c3_seq3	1196	No blastx hit	No blastx hit	0.0325318	1.83923
comp78063_c0_seq1	1130	XP_970057.2	PREDICTED: uncharacterized protein LOC658588 [Tribolium castaneum]	0.000420312	1.83996
comp84515_c2_seq8	934	ABZ79691.1	SCP-like protein [Diabrotica virgifera virgifera]	0.00924698	1.84199
comp86996_c0_seq1	1430	AEV76946.1	putative juvenile hormone-inducible protein [Phyllotreta striolata]	0.0065625	1.8573
comp91200_c0_seq2	1370	XP_011684741.1	PREDICTED: uncharacterized protein LOC105448076 [Wasmannia auropunctata]	0.0000276504	1.86267
comp93122_c1_seq2	2085	XP_011694053.1	PREDICTED: uncharacterized protein LOC105453629 [Wasmannia auropunctata]	0.00133624	1.86361
comp90489_c1_seq9	1838	XP_012546788.1	PREDICTED: inducible metalloproteinase inhibitor protein-like isoform X1 [Bombyx mori]	0.000800954	1.86515
comp101053_c0_seq1	277	ENN77408.1	hypothetical protein YQE_06233, partial [Dendroctonus ponderosae]	0.00501495	1.8786
comp93122_c0_seq1	6037	XP_011694053.1	PREDICTED: uncharacterized protein LOC105453629 [Wasmannia auropunctata]	0.000348261	1.91475
comp84515_c2_seq5	1137	ABZ79691.1	SCP-like protein [Diabrotica virgifera virgifera]	0.00458573	1.91657
comp133114_c0_seq1	213	No blastx hit	No blastx hit	0.04586	1.92123
comp77438_c0_seq1	456	ENN82585.1	hypothetical protein YQE_01043, partial [Dendroctonus ponderosae]	0.00526998	1.92429
comp74415_c0_seq2	1042	EFA08453.1	D-arabinitol dehydrogenase 1-like Protein [Tribolium castaneum]	0.0495793	1.92444
comp90347_c5_seq7	749	KDR17533.1	hypothetical protein L798_07986, partial [Zootermopsis nevadensis]	0.00178693	1.92637
comp86735_c0_seq1	2513	XP_013196001.1	PREDICTED: uncharacterized protein LOC106139163 isoform X1 [Amyelois transitella]	0.0266115	1.94852
comp90489_c1_seq6	1058	XP_015930345.1	PREDICTED: G-protein coupled receptor 98-like [Parasteatoda tepidariorum]	0.000446703	1.9507
comp1143_c0_seq1	443	XP_975378.1	PREDICTED: lipase 3 [Tribolium castaneum]	0.0383811	1.9533
comp83984_c1_seq8	785	KYB24589.1	Brevican core protein-like Protein [Tribolium castaneum]	0.000171676	1.95882
comp13108_c0_seq1	432	EFA12492.2	hypothetical protein TcasGA2_TC012892 [Tribolium castaneum]	0.00869098	1.96252
comp83984_c1_seq6	741	KRF84350.1	uncharacterized protein Dvir_GJ12142, isoform B [Drosophila virilis]	0.00247089	1.97015
comp88201_c3_seq4	1327	ERL85175.1	hypothetical protein D910_02597 [Dendroctonus ponderosae]	0.00271705	1.98449
comp84515_c2_seq4	957	ABZ79691.1	SCP-like protein [Diabrotica virgifera virgifera]	0.0302115	1.98711
comp91200_c0_seq4	1353	XP_011684741.1	PREDICTED: uncharacterized protein LOC105448076 [Wasmannia auropunctata]	0.00000904071	1.9894
comp61062_c1_seq1	543	ABZ80669.1	luxuriosin-like protein [Sitophilus zeamais]	0.00173794	1.99408
comp77526_c1_seq1	2712	EFA04008.2	Inter-alpha-trypsin inhibitor heavy chain H4-like Protein [Tribolium castaneum]	0.0165071	1.99996
comp86640_c0_seq1	2001	NP_001107853.1	Notch [Tribolium castaneum]	0.00163098	2.00919
comp91200_c0_seq3	1403	XP_011684741.1	PREDICTED: uncharacterized protein LOC105448076 [Wasmannia auropunctata]	0.0000128057	2.01104
comp86684_c0_seq16	1150	EFN65619.1	Putative uncharacterized transposon-derived protein F52C9.6, partial [Camponotus floridanus]	0.000535243	2.01399
comp75758_c0_seq1	1114	XP_008191196.1	PREDICTED: UMP-CMP kinase 2, mitochondrial [Tribolium castaneum]	0.0406542	2.01791
comp84399_c0_seq1	5411	XP_014248554.1	PREDICTED: uncharacterized protein LOC106666134 [Cimex lectularius]	0.0149799	2.02724
comp73303_c0_seq1	794	No blastx hit	No blastx hit	0.0313007	2.03097
comp92113_c1_seq1	2510	XP_975378.1	PREDICTED: lipase 3 [Tribolium castaneum]	0.0051171	2.03329
comp70911_c0_seq5	460	No blastx hit	No blastx hit	0.0449156	2.03621
comp88201_c3_seq1	1422	ERL85175.1	hypothetical protein D910_02597 [Dendroctonus ponderosae]	0.000529319	2.03696
comp90489_c1_seq7	1388	XP_015930345.1	PREDICTED: G-protein coupled receptor 98-like [Parasteatoda tepidariorum]	0.00438348	2.04694
comp79017_c0_seq1	909	KRT81965.1	hypothetical protein AMK59_6053, partial [Oryctes borbonicus]	0.000529319	2.04963
comp94043_c3_seq24	3552	ERL84574.1	hypothetical protein D910_02003 [Dendroctonus ponderosae]	0.000251385	2.05905
comp70117_c0_seq1	663	ALR72503.1	odorant binding protein 15 [Colaphellus bowringi]	0.00843406	2.06013
comp84335_c0_seq1	839	AEE62625.1	unknown [Dendroctonus ponderosae]	0.000000153331	2.06444
comp88201_c3_seq2	1303	ERL85175.1	hypothetical protein D910_02597 [Dendroctonus ponderosae]	0.00147964	2.07358
comp84363_c0_seq2	2969	XP_008195910.1	PREDICTED: integrin alpha-PS4 isoform X2 [Tribolium castaneum]	0.0310895	2.07891
comp90347_c5_seq6	749	KDR17533.1	hypothetical protein L798_07986, partial [Zootermopsis nevadensis]	0.00033566	2.08763
comp64770_c0_seq1	470	ERL91287.1	hypothetical protein D910_08620 [Dendroctonus ponderosae]	0.0174699	2.09286
comp86970_c1_seq2	1346	XP_008196012.2	PREDICTED: leucine-rich repeat-containing protein 70-like [Tribolium castaneum]	0.0449806	2.11487
comp74415_c0_seq1	1380	EFA08453.1	D-arabinitol dehydrogenase 1-like Protein [Tribolium castaneum]	0.00467421	2.11712
comp80818_c0_seq1	949	No blastx hit	No blastx hit	0.0133464	2.12862
comp77526_c1_seq2	2682	XP_008193328.1	PREDICTED: inter-alpha-trypsin inhibitor heavy chain H4 isoform X1 [Tribolium castaneum]	0.0138212	2.13203
comp89076_c3_seq9	830	XP_014371867.1	PREDICTED: RNA-directed DNA polymerase from mobile element jockey-like [Papilio machaon]	0.00139524	2.13519
comp50911_c0_seq1	579	No blastx hit	No blastx hit	0.00000514	2.13548
comp89234_c2_seq1	1669	No blastx hit	No blastx hit	0.000135113	2.13847
comp87024_c0_seq1	1894	EFA03938.1	hypothetical protein TcasGA2_TC014079 [Tribolium castaneum]	0.000207697	2.13919
comp92324_c0_seq10	650	XP_014272948.1	PREDICTED: uncharacterized protein LOC106678734 [Halyomorpha halys]	0.00327327	2.13995
comp73200_c0_seq1	1753	XP_015836386.1	PREDICTED: facilitated trehalose transporter Tret1-2 homolog [Tribolium castaneum]	0.0191488	2.14172
comp77148_c0_seq1	1193	XP_966924.1	PREDICTED: sulfotransferase 1 family member D1 [Tribolium castaneum]	0.00222634	2.14218
comp86308_c0_seq1	2775	XP_008193328.1	PREDICTED: inter-alpha-trypsin inhibitor heavy chain H4 isoform X1 [Tribolium castaneum]	0.00996103	2.1492
comp94043_c6_seq1	539	No blastx hit	No blastx hit	0.00327327	2.15773
comp82115_c1_seq1	1274	ERL91820.1	hypothetical protein D910_09145 [Dendroctonus ponderosae]	0.00664154	2.15942
comp63565_c0_seq1	505	No blastx hit	No blastx hit	0.0499488	2.16002
comp88439_c0_seq1	1920	XP_008191359.1	PREDICTED: glucose dehydrogenase [FAD, quinone] [Tribolium castaneum]	0.00124424	2.16334
comp90122_c0_seq1	878	KYB27285.1	Cysteine and histidine-rich protein 1 homolog-like Protein [Tribolium castaneum]	0.0132523	2.16957
comp87080_c0_seq7	777	No blastx hit	No blastx hit	0.0465212	2.1728
comp73048_c0_seq5	728	XP_002065996.1	uncharacterized protein Dwil_GK21163 [Drosophila willistoni]	0.0114252	2.17561
comp90808_c3_seq4	2125	No blastx hit	No blastx hit	0.000251385	2.18385
comp80324_c0_seq1	1675	XP_972125.2	PREDICTED: sodium-coupled neutral amino acid transporter 9-like [Tribolium castaneum]	0.000187025	2.18686
comp74493_c0_seq1	733	AEE62625.1	unknown [Dendroctonus ponderosae]	0.0000000000986732	2.20692
comp90568_c3_seq3	202	No blastx hit	No blastx hit	0.00167793	2.22274
comp73048_c0_seq4	771	XP_002065996.1	uncharacterized protein Dwil_GK21163 [Drosophila willistoni]	0.00845183	2.25009
comp84515_c1_seq1	324	ABZ79691.1	SCP-like protein [Diabrotica virgifera virgifera]	0.0147435	2.25372
comp76390_c0_seq1	654	XP_974921.1	PREDICTED: alpha-tocopherol transfer protein [Tribolium castaneum]	0.0144471	2.25918
comp85728_c1_seq5	2157	No blastx hit	No blastx hit	0.000093656	2.26584
comp71412_c0_seq1	544	AHW49170.1	callomycin-1 [Callosobruchus maculatus]	0.0125616	2.27057
comp85933_c4_seq17	981	AAW56441.1	PR-5-like protein [Diaprepes abbreviatus]	0.00496176	2.27962
comp85025_c0_seq1	1062	No blastx hit	No blastx hit	0.0164646	2.28551
comp13227_c0_seq1	530	XP_011493129.1	AAEL017334-PA [Aedes aegypti]	0.00116458	2.30317
comp73172_c0_seq1	671	ERL88633.1	hypothetical protein D910_06018 [Dendroctonus ponderosae]	0.0386301	2.3041
comp84436_c0_seq1	1954	ERL90995.1	hypothetical protein D910_08337 [Dendroctonus ponderosae]	0.0000128057	2.35417
comp86308_c1_seq1	452	XP_015835503.1	PREDICTED: inter-alpha-trypsin inhibitor heavy chain H4 isoform X3 [Tribolium castaneum]	0.00726196	2.35465
comp85464_c3_seq9	422	No blastx hit	No blastx hit	0.00275323	2.3771
comp64770_c0_seq2	932	EFA04008.2	Inter-alpha-trypsin inhibitor heavy chain H4-like Protein [Tribolium castaneum]	0.000185953	2.39283
comp85728_c1_seq4	2317	No blastx hit	No blastx hit	0.00000904071	2.41413
comp84363_c0_seq1	3048	XP_008195910.1	PREDICTED: integrin alpha-PS4 isoform X2 [Tribolium castaneum]	0.0188875	2.42136
comp90347_c5_seq5	651	KDR21771.1	hypothetical protein L798_03388, partial [Zootermopsis nevadensis]	0.0000765736	2.42582
comp76042_c0_seq1	1739	BAC99308.1	beta-1,3-glucan recognition protein [Tenebrio molitor]	0.0000854883	2.43892
comp85025_c1_seq1	621	No blastx hit	No blastx hit	0.000876772	2.44346
comp85728_c1_seq7	2235	No blastx hit	No blastx hit	0.0000318271	2.44561
comp50688_c0_seq2	909	ABZ79691.1	SCP-like protein [Diabrotica virgifera virgifera]	0.000259715	2.48582
comp83758_c0_seq1	878	No blastx hit	No blastx hit	0.000666197	2.49921
comp79431_c0_seq1	1204	ERL84574.1	hypothetical protein D910_02003 [Dendroctonus ponderosae]	0.00735222	2.50136
comp64770_c0_seq3	902	EFA04008.2	Inter-alpha-trypsin inhibitor heavy chain H4-like Protein [Tribolium castaneum]	0.0000442353	2.52902
comp84515_c2_seq10	930	ABZ79691.1	SCP-like protein [Diabrotica virgifera virgifera]	0.00526998	2.54861
comp83758_c0_seq2	809	No blastx hit	No blastx hit	0.000900214	2.55068
comp92279_c1_seq2	2001	EEZ98972.1	hypothetical protein TcasGA2_TC004827 [Tribolium castaneum]	0.00110198	2.58835
comp63735_c0_seq1	947	No blastx hit	No blastx hit	0.00229816	2.5891
comp75889_c0_seq1	534	XP_015930345.1	PREDICTED: G-protein coupled receptor 98-like [Parasteatoda tepidariorum]	0.0051171	2.59898
comp73048_c0_seq8	730	XP_012157237.1	PREDICTED: perlucin [Ceratitis capitata]	0.00738474	2.60349
comp86465_c5_seq1	239	AHW49170.1	callomycin-1 [Callosobruchus maculatus]	0.00160348	2.60431
comp1341_c0_seq1	226	AMK48553.1	chitin binding peritrophin-a domain, partial [Rhynchophorus ferrugineus]	0.00185106	2.64604
comp22249_c0_seq1	267	No blastx hit	No blastx hit	0.0390344	2.64781
comp63527_c0_seq2	498	AMK48553.1	chitin binding peritrophin-a domain, partial [Rhynchophorus ferrugineus]	0.00167793	2.67636
comp87078_c0_seq1	2158	No blastx hit	No blastx hit	0.0071559	2.71379
comp86281_c0_seq2	539	XP_015181515.1	PREDICTED: uncharacterized protein LOC107069067 [Polistes dominula]	0.0298274	2.73708
comp93334_c2_seq6	825	No blastx hit	No blastx hit	0.00124424	2.80336
comp83767_c2_seq8	1646	No blastx hit	No blastx hit	0.00127818	2.82438
comp33528_c0_seq1	300	XP_015930345.1	PREDICTED: G-protein coupled receptor 98-like [Parasteatoda tepidariorum]	0.0182505	2.82824
comp64943_c1_seq1	534	No blastx hit	No blastx hit	0.000768964	2.86856
comp73048_c0_seq2	733	XP_012157237.1	PREDICTED: perlucin [Ceratitis capitata]	0.0125616	2.86972
comp50688_c0_seq1	918	ABZ79691.1	SCP-like protein [Diabrotica virgifera virgifera]	0.0000304094	2.88091
comp72276_c0_seq3	531	XP_011299076.1	PREDICTED: chymotrypsin-elastase inhibitor ixodidin-like [Fopius arisanus]	0.0370261	2.97449
comp68581_c1_seq1	709	ENN76498.1	hypothetical protein YQE_06950, partial [Dendroctonus ponderosae]	0.0000509681	2.99158
comp90808_c3_seq5	1329	No blastx hit	No blastx hit	0.0000304094	3.04561
comp75889_c0_seq2	521	XP_015930345.1	PREDICTED: G-protein coupled receptor 98-like [Parasteatoda tepidariorum]	0.000869778	3.08525
comp31773_c0_seq1	292	No blastx hit	No blastx hit	0.000954776	3.13098
comp90463_c1_seq2	1461	KMQ92919.1	endonuclease-reverse transcriptase [Lasius niger]	0.000800954	3.1342
comp89468_c1_seq14	1296	XP_015929125.1	PREDICTED: tissue factor pathway inhibitor-like, partial [Parasteatoda tepidariorum]	0.000686329	3.1397
comp88285_c0_seq2	3832	Q03275.2	Retrovirus-related Pol polyprotein from type-1 retrotransposable element R2	0.000686329	3.1419
comp94597_c1_seq10	1079	XP_011558452.1	PREDICTED: uncharacterized protein LOC105389086 [Plutella xylostella]	0.000718426	3.18304
comp50748_c0_seq1	431	No blastx hit	No blastx hit	0.00000717493	3.18333
comp89878_c2_seq2	1012	No blastx hit	No blastx hit	0.00258853	3.21624
comp71035_c0_seq1	628	AHB11276.1	attacin-like immune protein [Diabrotica virgifera virgifera]	0.0109836	3.22934
comp75310_c0_seq1	765	No blastx hit	No blastx hit	0.000872314	3.24652
comp90320_c1_seq5	913	No blastx hit	No blastx hit	0.00186473	3.29348
comp93334_c2_seq2	650	No blastx hit	No blastx hit	0.00000465938	3.29575
comp70911_c0_seq3	491	No blastx hit	No blastx hit	0.000666197	3.31646
comp73048_c0_seq3	690	XP_012157237.1	PREDICTED: perlucin [Ceratitis capitata]	0.0000233039	3.36343
comp110515_c0_seq1	295	No blastx hit	No blastx hit	0.00218438	3.37081
comp31773_c0_seq2	392	No blastx hit	No blastx hit	0.0010022	3.52297
comp84363_c0_seq3	1538	XP_015837354.1	PREDICTED: integrin alpha-PS4 isoform X1 [Tribolium castaneum]	0.001531	3.57562
comp80632_c0_seq1	1328	KYB29432.1	Protein slit-like Protein [Tribolium castaneum]	0.00026285	3.62544
comp91903_c3_seq3	702	No blastx hit	No blastx hit	0.0341544	3.69857
comp58782_c0_seq1	457	KYB29432.1	Protein slit-like Protein [Tribolium castaneum]	0.000423324	3.71493
comp81155_c0_seq1	1634	No blastx hit	No blastx hit	0.0137989	3.79556
comp12930_c0_seq1	835	No blastx hit	No blastx hit	0.00173794	3.86373
comp73627_c0_seq2	386	KYB29432.1	Protein slit-like Protein [Tribolium castaneum]	0.0000000580332	4.06312
comp426_c0_seq1	306	AHB11276.1	attacin-like immune protein [Diabrotica virgifera virgifera]	0.00726196	4.09938
comp103178_c0_seq1	234	BAF49605.1	chitinase [Monochamus alternatus]	0.00208688	4.12268
comp89468_c1_seq8	909	ENN79982.1	hypothetical protein YQE_03576, partial [Dendroctonus ponderosae]	0.000634008	4.22622
comp87660_c1_seq1	1711	EFA10939.1	putative chitinase 3-like Protein [Tribolium castaneum]	0.000128455	4.25339
comp73627_c0_seq1	503	KYB29432.1	Protein slit-like Protein [Tribolium castaneum]	0.00000465938	4.30982
comp75801_c0_seq1	896	XP_013119380.1	PREDICTED: perlucin-like [Stomoxys calcitrans]	0.0000765736	4.56375
comp81527_c0_seq1	1930	EFA03414.1	Aromatic-L-amino-acid decarboxylase-like Protein [Tribolium castaneum]	0.00000000182439	4.65487
comp33465_c0_seq1	271	No blastx hit	No blastx hit	0.000448637	4.69174
comp63527_c0_seq1	414	AMK48553.1	chitin binding peritrophin-a domain, partial [Rhynchophorus ferrugineus]	0.00000000250785	4.70628
comp12793_c0_seq1	442	No blastx hit	No blastx hit	0.0000104243	5.05729
comp91699_c1_seq1	297	EFA07372.2	hypothetical protein TcasGA2_TC016347 [Tribolium castaneum]	0.0000781843	5.13677
comp91699_c2_seq3	923	XP_975752.1	PREDICTED: uncharacterized protein LOC655909 isoform X1 [Tribolium castaneum]	0.0000141775	5.17739
comp20475_c0_seq1	341	CAA77014.1	chitinase [Phaedon cochleariae]	0.00275273	5.21356
comp87660_c0_seq1	360	EFA10939.1	putative chitinase 3-like Protein [Tribolium castaneum]	0.00000279669	5.50042
comp81207_c0_seq1	1314	BAM69188.1	hypothetical protein [Lutzomyia ayacuchensis]	0.0000000000104341	5.53474
comp74536_c0_seq1	918	No blastx hit	No blastx hit	0.0000000477645	5.6115
comp87080_c0_seq6	467	No blastx hit	No blastx hit	0.000726351	5.61262
comp91699_c2_seq5	799	EFA07372.2	hypothetical protein TcasGA2_TC016347 [Tribolium castaneum]	0.00000626905	5.68217
comp91699_c2_seq2	283	XP_966436.1	PREDICTED: uncharacterized protein LOC655909 isoform X2 [Tribolium castaneum]	0.000135113	5.72501
comp13084_c0_seq1	957	CAA77014.1	chitinase [Phaedon cochleariae]	0.000376723	6.23264
comp13084_c1_seq1	399	BAF49605.1	chitinase [Monochamus alternatus]	0.00000525387	6.61017
comp92497_c3_seq1	328	No blastx hit	No blastx hit	0.0011992	6.83524
comp89292_c0_seq2	602	AHB11276.1	attacin-like immune protein [Diabrotica virgifera virgifera]	0.00274734	7.08979
comp95284_c0_seq1	329	No blastx hit	No blastx hit	0.0000276504	7.21282
comp106720_c0_seq1	248	KPU74252.1	uncharacterized protein Dana_GF26559 [Drosophila ananassae]	0.00000201873	7.60042
comp79990_c1_seq1	667	KZS07894.1	Uncharacterized protein APZ42_028243 [Daphnia magna]	0.0000765736	7.78302

## Sheet: SB vs SI 24h
Contig name	Sequence Length	Top Hit Accessary	Description	FDR	Log2FoldChange
comp88339_c1_seq1	2491	No blastx hit	No blastx hit	0.00949239	-4.77708
comp75404_c0_seq1	1198	XP_011685835.1	PREDICTED: regucalcin-like isoform X1 [Wasmannia auropunctata]	0.0000427684	-4.22408
comp63330_c0_seq1	1616	AHZ59664.1	glycoside hydrolase family 1 [Phyllotreta striolata]	0.00000605736	-4.21287
comp89425_c0_seq1	213	AJE75670.1	putative glycosyl hydrolase [Chrysomela lapponica]	0.00154389	-4.13006
comp87556_c0_seq2	415	ABZ79692.1	encapsulation-relating protein [Diabrotica virgifera virgifera]	0.000000326924	-3.92157
comp80128_c0_seq1	1723	AJE75664.1	putative glycosyl hydrolase [Chrysomela lapponica]	0.002442	-3.89194
comp87556_c0_seq1	911	ABZ79692.1	encapsulation-relating protein [Diabrotica virgifera virgifera]	0.000000471645	-3.83268
comp93193_c0_seq2	1926	ABZ79692.1	encapsulation-relating protein [Diabrotica virgifera virgifera]	0.0000044008	-3.72963
comp93193_c0_seq4	1419	ABZ79692.1	encapsulation-relating protein [Diabrotica virgifera virgifera]	0.00000364965	-3.70517
comp50912_c0_seq1	493	No blastx hit	No blastx hit	0.00243075	-3.64649
comp8619_c0_seq1	304	XP_012257886.1	PREDICTED: regucalcin-like isoform X2 [Athalia rosae]	0.00162953	-3.57536
comp93193_c0_seq1	814	ABZ79692.1	encapsulation-relating protein [Diabrotica virgifera virgifera]	0.0000429591	-3.51858
comp26309_c0_seq1	257	No blastx hit	No blastx hit	0.00734988	-3.51199
comp103210_c0_seq1	299	AHZ59673.1	glycoside hydrolase family 1, partial [Phyllotreta striolata]	0.0106194	-3.48818
comp50984_c0_seq1	566	No blastx hit	No blastx hit	0.0000106139	-3.47438
comp93193_c0_seq3	1225	ABZ79692.1	encapsulation-relating protein [Diabrotica virgifera virgifera]	0.0000229153	-3.39756
comp78727_c0_seq1	1754	AJE75663.1	putative glycosyl hydrolase [Chrysomela lapponica]	0.0158329	-3.35971
comp82744_c0_seq1	1931	ERL88051.1	hypothetical protein D910_05440 [Dendroctonus ponderosae]	0.0137677	-3.35932
comp89543_c0_seq1	2205	KMQ92919.1	endonuclease-reverse transcriptase [Lasius niger]	0.00198303	-3.31199
comp90852_c2_seq13	1545	BAK38647.1	unnamed protein product [Tribolium castaneum]	0.0000218594	-3.21944
comp89206_c0_seq6	2361	ENN75715.1	hypothetical protein YQE_07676, partial [Dendroctonus ponderosae]	0.00370259	-3.2177
comp67445_c0_seq1	1107	No blastx hit	No blastx hit	0.000056929	-3.21497
comp11377_c0_seq1	267	ABZ79692.1	encapsulation-relating protein [Diabrotica virgifera virgifera]	0.000348846	-3.17485
comp33420_c0_seq1	357	AAN05630.1	diapause-associated transcript-2 [Leptinotarsa decemlineata]	0.00319889	-3.13913
comp33106_c0_seq1	626	No blastx hit	No blastx hit	0.0177173	-2.9952
comp91492_c1_seq1	325	AFI56547.1	endogenous endoglucanase [Diabrotica virgifera virgifera]	0.000017796	-2.99487
comp71033_c0_seq4	879	No blastx hit	No blastx hit	0.000000143759	-2.99353
comp91492_c1_seq3	347	AFI56547.1	endogenous endoglucanase [Diabrotica virgifera virgifera]	0.0000408173	-2.98695
comp78167_c0_seq1	1645	AJE75665.1	putative glycosyl hydrolase [Chrysomela lapponica]	0.030176	-2.98426
comp90045_c2_seq11	1617	No blastx hit	No blastx hit	0.00249205	-2.97186
comp89878_c0_seq2	1771	ABZ79692.1	encapsulation-relating protein [Diabrotica virgifera virgifera]	0.000185211	-2.95918
comp78671_c0_seq3	1247	No blastx hit	No blastx hit	0.0481388	-2.94371
comp82744_c1_seq1	270	EDW51048.1	GM12030 [Drosophila sechellia]	0.0161344	-2.92513
comp82428_c0_seq1	1198	AHJ09934.1	glycoside hydrolase family 28 [Diabrotica virgifera virgifera]	0.0000234332	-2.922
comp79597_c1_seq1	1920	XP_008194092.1	PREDICTED: probable multidrug resistance-associated protein lethal(2)03659 [Tribolium castaneum]	0.0000587894	-2.88524
comp71033_c0_seq1	1552	No blastx hit	No blastx hit	0.000000201982	-2.88363
comp89878_c0_seq1	1717	ABZ79692.1	encapsulation-relating protein [Diabrotica virgifera virgifera]	0.0000624581	-2.86184
comp71033_c0_seq2	834	No blastx hit	No blastx hit	0.00000442199	-2.85733
comp79306_c0_seq1	1183	AHJ09927.1	glycoside hydrolase family 28 [Diabrotica virgifera virgifera]	0.0100445	-2.82914
comp71033_c0_seq3	1507	No blastx hit	No blastx hit	0.00000744122	-2.82347
comp89425_c1_seq1	431	AJE75670.1	putative glycosyl hydrolase [Chrysomela lapponica]	0.00656566	-2.81963
comp89425_c2_seq1	1621	AJE75670.1	putative glycosyl hydrolase [Chrysomela lapponica]	0.0075823	-2.77144
comp128104_c0_seq1	356	AAN05630.1	diapause-associated transcript-2 [Leptinotarsa decemlineata]	0.00705914	-2.76805
comp91492_c0_seq1	860	AFI56547.1	endogenous endoglucanase [Diabrotica virgifera virgifera]	0.000178306	-2.75716
comp76351_c0_seq1	420	ABZ79692.1	encapsulation-relating protein [Diabrotica virgifera virgifera]	0.0000210972	-2.70929
comp84516_c1_seq1	943	ENN78464.1	hypothetical protein YQE_05102, partial [Dendroctonus ponderosae]	0.0421511	-2.7045
comp93143_c0_seq8	599	No blastx hit	No blastx hit	0.0285132	-2.68472
comp71033_c1_seq1	555	No blastx hit	No blastx hit	0.00000230076	-2.67143
comp94911_c0_seq1	385	AAN05630.1	diapause-associated transcript-2 [Leptinotarsa decemlineata]	0.00495463	-2.67093
comp79647_c0_seq1	1421	XP_014365539.1	PREDICTED: RNA-directed DNA polymerase from mobile element jockey-like [Papilio machaon]	0.0112849	-2.63035
comp86609_c0_seq1	1720	XP_015836416.1	PREDICTED: cytochrome P450 307a1 [Tribolium castaneum]	0.0028045	-2.61475
comp83799_c0_seq1	1081	ABZ79692.1	encapsulation-relating protein [Diabrotica virgifera virgifera]	0.000231201	-2.61246
comp50922_c0_seq3	376	XP_015028936.1	uncharacterized protein Dvir_GJ26680 [Drosophila virilis]	0.0158419	-2.60204
comp50770_c0_seq1	945	EFA04145.1	Dopamine N-acetyltransferase-like Protein [Tribolium castaneum]	0.00197051	-2.58511
comp85366_c0_seq5	973	CAE47502.1	cathepsin B-like proteinase [Diabrotica virgifera virgifera]	0.0164672	-2.58079
comp49999_c0_seq1	888	EFA03535.2	Tyrosine-protein kinase transmembrane receptor Ror-like Protein [Tribolium castaneum]	0.0160623	-2.56906
comp76351_c0_seq3	354	ABZ79692.1	encapsulation-relating protein [Diabrotica virgifera virgifera]	0.0000408877	-2.56905
comp76351_c0_seq2	477	ABZ79692.1	encapsulation-relating protein [Diabrotica virgifera virgifera]	0.0000563928	-2.55353
comp85813_c0_seq2	1806	ENN81255.1	hypothetical protein YQE_02349, partial [Dendroctonus ponderosae]	0.000778634	-2.54995
comp84875_c0_seq1	1357	XP_967434.1	PREDICTED: prostatic acid phosphatase [Tribolium castaneum]	0.0182869	-2.54292
comp90852_c2_seq3	1537	XP_014371867.1	PREDICTED: RNA-directed DNA polymerase from mobile element jockey-like [Papilio machaon]	0.00264836	-2.52752
comp50859_c0_seq1	945	ABZ79692.1	encapsulation-relating protein [Diabrotica virgifera virgifera]	0.00221962	-2.48829
comp55201_c0_seq1	716	CCJ09452.1	glycoside hydrolase family 45 protein [Phaedon cochleariae]	0.00558134	-2.45805
comp83799_c2_seq1	469	ABZ79692.1	encapsulation-relating protein [Diabrotica virgifera virgifera]	0.00321606	-2.44643
comp76351_c0_seq5	325	ABZ79692.1	encapsulation-relating protein [Diabrotica virgifera virgifera]	0.00000716347	-2.44395
comp91492_c1_seq2	324	AFI56547.1	endogenous endoglucanase [Diabrotica virgifera virgifera]	0.000796547	-2.43149
comp78144_c0_seq1	813	No blastx hit	No blastx hit	0.0000191881	-2.42599
comp84516_c0_seq2	1628	XP_015835557.1	PREDICTED: probable multidrug resistance-associated protein lethal(2)03659 [Tribolium castaneum]	0.026222	-2.42039
comp32602_c0_seq1	878	XP_975166.2	PREDICTED: pathogenesis-related protein 5 [Tribolium castaneum]	0.00330769	-2.4083
comp88107_c1_seq1	1662	AHZ59665.1	glycoside hydrolase family 1 [Phyllotreta striolata]	0.0349894	-2.40694
comp22040_c0_seq1	263	XP_971622.1	PREDICTED: alpha-L-fucosidase [Tribolium castaneum]	0.0445213	-2.40018
comp32997_c0_seq1	624	AAG17127.1	AF190653_1cathepsin L-like cysteine proteinase CAL1 [Diabrotica virgifera virgifera]	0.0360707	-2.39941
comp33208_c0_seq1	596	No blastx hit	No blastx hit	0.00752824	-2.39771
comp85366_c0_seq10	913	CAE47502.1	cathepsin B-like proteinase [Diabrotica virgifera virgifera]	0.00768176	-2.39771
comp108742_c0_seq1	270	No blastx hit	No blastx hit	0.0247116	-2.39408
comp84516_c0_seq1	1835	ENN78464.1	hypothetical protein YQE_05102, partial [Dendroctonus ponderosae]	0.0119949	-2.36933
comp80934_c0_seq1	934	CCJ09452.1	glycoside hydrolase family 45 protein [Phaedon cochleariae]	0.00430082	-2.3518
comp67276_c0_seq2	359	KZS19569.1	Uncharacterized protein APZ42_013939 [Daphnia magna]	0.0261244	-2.34791
comp64490_c2_seq1	559	No blastx hit	No blastx hit	0.0102143	-2.31732
comp93165_c5_seq1	1682	KMQ91586.1	endonuclease-reverse transcriptase [Lasius niger]	0.0395402	-2.31423
comp99674_c0_seq1	356	XP_015517325.1	PREDICTED: trypsin-like [Neodiprion lecontei]	0.00442269	-2.29442
comp13218_c0_seq1	293	No blastx hit	No blastx hit	0.001621	-2.26685
comp94863_c0_seq1	906	CBC01171.1	chymotrypsin-like proteinase 6A precursor [Tribolium castaneum]	0.00980271	-2.26359
comp76218_c0_seq1	1921	KYB29868.1	G1	0.00171246	-2.26238
comp50922_c0_seq1	358	ALC38855.1	CG3513, partial [Drosophila busckii]	0.00667212	-2.26094
comp88247_c0_seq3	2920	KYB28236.1	hypothetical protein TcasGA2_TC030701 [Tribolium castaneum]	0.0304398	-2.23839
comp74915_c0_seq1	565	No blastx hit	No blastx hit	0.0165062	-2.20615
comp93852_c0_seq30	1234	EFA00198.1	hypothetical protein TcasGA2_TC003023 [Tribolium castaneum]	0.0317178	-2.19685
comp73222_c0_seq1	605	ALR72491.1	odorant binding protein 3 [Colaphellus bowringi]	0.00132316	-2.19077
comp91579_c1_seq5	1541	XP_015834196.1	PREDICTED: titin isoform X7 [Tribolium castaneum]	0.00793218	-2.17745
comp96525_c0_seq1	282	EFA04145.1	Dopamine N-acetyltransferase-like Protein [Tribolium castaneum]	0.027893	-2.16685
comp88584_c0_seq4	1648	ERL92019.1	hypothetical protein D910_09341 [Dendroctonus ponderosae]	0.0274473	-2.16356
comp87949_c0_seq3	293	ERL93924.1	hypothetical protein D910_11210 [Dendroctonus ponderosae]	0.0040868	-2.15695
comp77336_c0_seq1	1183	EDS44852.1	conserved hypothetical protein [Culex quinquefasciatus]	0.0000170253	-2.14902
comp82477_c0_seq1	2767	ERL91356.1	hypothetical protein D910_08688 [Dendroctonus ponderosae]	0.00107307	-2.13209
comp94791_c0_seq1	825	CCJ09450.1	glycoside hydrolase family 45 protein [Phaedon cochleariae]	0.0241663	-2.10848
comp93852_c0_seq33	947	EFA00198.1	hypothetical protein TcasGA2_TC003023 [Tribolium castaneum]	0.0236535	-2.10419
comp50997_c0_seq1	650	KYB27614.1	Protein NPC2 homolog-like protein [Tribolium castaneum]	0.0484724	-2.09249
comp85366_c0_seq20	930	CAE47502.1	cathepsin B-like proteinase [Diabrotica virgifera virgifera]	0.0299544	-2.0847
comp84667_c6_seq1	1512	No blastx hit	No blastx hit	0.00378129	-2.08241
comp50922_c0_seq2	413	EDW63740.2	uncharacterized protein Dvir_GJ16348 [Drosophila virilis]	0.0262137	-2.07667
comp67276_c0_seq1	211	No blastx hit	No blastx hit	0.0457825	-2.07484
comp78726_c0_seq1	1175	AAT09846.1	trypsin-like serine proteinase [Anthonomus grandis]	0.0186554	-2.06991
comp119657_c0_seq1	328	AKZ17711.1	cytochrome P450 monooxygenase CYP4Q32 [Tenebrio molitor]	0.00000537246	-2.06534
comp98417_c0_seq1	425	No blastx hit	No blastx hit	0.00163456	-2.06314
comp78803_c0_seq1	931	ADU33346.1	endo-beta-1,4-glucanase [Leptinotarsa decemlineata]	0.0081496	-2.06277
comp76381_c0_seq1	250	EFA06748.1	Facilitated trehalose transporter Tret1-2 homolog-like Protein [Tribolium castaneum]	0.0101664	-2.057
comp94770_c0_seq1	833	No blastx hit	No blastx hit	0.000422967	-2.04769
comp87949_c1_seq2	1273	ERL93924.1	hypothetical protein D910_11210 [Dendroctonus ponderosae]	0.00941902	-2.04457
comp87357_c1_seq2	1189	No blastx hit	No blastx hit	0.00523457	-2.03653
comp85366_c0_seq23	1184	CAE47502.1	cathepsin B-like proteinase [Diabrotica virgifera virgifera]	0.0115945	-2.03608
comp104163_c0_seq1	393	AEE61701.1	unknown [Dendroctonus ponderosae]	0.0251341	-2.02593
comp91854_c1_seq2	598	No blastx hit	No blastx hit	0.00474914	-2.02251
comp85423_c0_seq1	1482	No blastx hit	No blastx hit	0.0271777	-2.01805
comp51006_c0_seq1	443	XP_013119380.1	PREDICTED: perlucin-like [Stomoxys calcitrans]	0.000000662269	-2.01546
comp85366_c0_seq12	993	CAE47502.1	cathepsin B-like proteinase [Diabrotica virgifera virgifera]	0.040214	-2.00889
comp71535_c0_seq1	1117	ADI24142.1	hypothetical protein [Diabrotica virgifera virgifera]	0.000336358	-1.99806
comp18337_c0_seq1	663	ADU33345.1	endo-beta-1,4-glucanase [Leptinotarsa decemlineata]	0.0314735	-1.99617
comp70323_c0_seq1	840	XP_015835604.1	PREDICTED: uncharacterized protein LOC103312896 [Tribolium castaneum]	0.0355212	-1.99595
comp82788_c4_seq1	269	No blastx hit	No blastx hit	0.00020369	-1.99397
comp91600_c0_seq10	1240	No blastx hit	No blastx hit	0.0108714	-1.99014
comp88584_c0_seq1	1713	ERL92019.1	hypothetical protein D910_09341 [Dendroctonus ponderosae]	0.048774	-1.98877
comp85361_c1_seq12	1957	KYB24982.1	Heterogeneous nuclear ribonucleoprotein 27C-like Protein [Tribolium castaneum]	0.000000781475	-1.98675
comp9775_c0_seq1	348	No blastx hit	No blastx hit	0.0262706	-1.98239
comp114273_c0_seq1	205	No blastx hit	No blastx hit	0.0000408173	-1.97977
comp70224_c0_seq2	1910	XP_015837541.1	PREDICTED: uncharacterized MFS-type transporter C09D4.1-like [Tribolium castaneum]	0.0108575	-1.97724
comp82788_c1_seq1	380	No blastx hit	No blastx hit	0.000311262	-1.9742
comp68384_c0_seq1	442	No blastx hit	No blastx hit	0.00280414	-1.97039
comp87357_c0_seq1	1136	No blastx hit	No blastx hit	0.00225675	-1.96936
comp74622_c0_seq1	2276	XP_972532.1	PREDICTED: glucose dehydrogenase [FAD, quinone] [Tribolium castaneum]	0.0000127879	-1.96412
comp20786_c0_seq1	307	AAP94193.1	cytochrome P450 monooxygenase [Tribolium castaneum]	0.020954	-1.9571
comp21729_c0_seq1	323	No blastx hit	No blastx hit	0.018353	-1.95656
comp33433_c0_seq1	1492	KYB28089.1	hypothetical protein TcasGA2_TC032874 [Tribolium castaneum]	0.04198	-1.95189
comp78782_c0_seq1	2175	EFA06863.2	putative beta-hexosaminidase fdl-like Protein [Tribolium castaneum]	0.00436683	-1.95096
comp81088_c0_seq1	2761	ENN78095.1	hypothetical protein YQE_05249, partial [Dendroctonus ponderosae]	0.00000897024	-1.94347
comp85423_c1_seq2	804	No blastx hit	No blastx hit	0.0267266	-1.93784
comp96672_c0_seq1	248	EFA06747.1	Facilitated trehalose transporter Tret1-2 homolog-like Protein [Tribolium castaneum]	0.035266	-1.93311
comp92118_c0_seq10	2078	XP_014471315.1	PREDICTED: uncharacterized protein LOC106742658 [Dinoponera quadriceps]	0.026462	-1.92342
comp91579_c1_seq3	993	KYB28236.1	hypothetical protein TcasGA2_TC030701 [Tribolium castaneum]	0.0157497	-1.92217
comp94650_c0_seq3	6682	ENN73302.1	hypothetical protein YQE_10066, partial [Dendroctonus ponderosae]	0.0229566	-1.91732
comp93477_c0_seq2	1068	ERL84224.1	hypothetical protein D910_01602 [Dendroctonus ponderosae]	0.0109174	-1.91282
comp51916_c0_seq1	1455	No blastx hit	No blastx hit	0.00204901	-1.91101
comp85366_c0_seq8	1150	CAE47502.1	cathepsin B-like proteinase [Diabrotica virgifera virgifera]	0.0202477	-1.89854
comp75249_c0_seq1	1222	ABQ65714.1	encapsulation-relating protein variant b [Anoplophora glabripennis]	0.0183645	-1.89772
comp92534_c2_seq11	1423	ERL87756.1	hypothetical protein D910_05145 [Dendroctonus ponderosae]	0.0164127	-1.88172
comp82175_c0_seq4	537	XP_015438393.1	PREDICTED: apolipoprotein D-like [Dufourea novaeangliae]	0.0351321	-1.88068
comp82788_c2_seq1	223	No blastx hit	No blastx hit	0.00155545	-1.87971
comp85211_c0_seq3	731	XP_969867.1	PREDICTED: probable phospholipid hydroperoxide glutathione peroxidase [Tribolium castaneum]	0.00000232328	-1.87868
comp112461_c0_seq1	276	No blastx hit	No blastx hit	0.000123243	-1.872
comp63594_c0_seq1	760	No blastx hit	No blastx hit	0.000297635	-1.87065
comp58411_c0_seq1	419	AHZ59662.1	glycoside hydrolase family 1 [Phyllotreta striolata]	0.0205568	-1.87014
comp87949_c1_seq3	1235	ERL93924.1	hypothetical protein D910_11210 [Dendroctonus ponderosae]	0.0140868	-1.86434
comp87016_c0_seq3	1668	EFA06747.1	Facilitated trehalose transporter Tret1-2 homolog-like Protein [Tribolium castaneum]	0.00151874	-1.86267
comp82562_c0_seq2	435	No blastx hit	No blastx hit	0.0198462	-1.86257
comp90123_c0_seq3	1509	XP_008190884.1	PREDICTED: alpha-L-fucosidase-like isoform X1 [Tribolium castaneum]	0.0273018	-1.86113
comp106873_c0_seq1	415	No blastx hit	No blastx hit	0.00044529	-1.85937
comp88357_c0_seq1	244	No blastx hit	No blastx hit	0.0487656	-1.85212
comp72010_c0_seq1	725	No blastx hit	No blastx hit	0.0484047	-1.84706
comp85366_c0_seq7	1156	CAE47502.1	cathepsin B-like proteinase [Diabrotica virgifera virgifera]	0.0392971	-1.84677
comp84898_c0_seq1	1287	KYB25883.1	Alpha-tocopherol transfer protein-like [Tribolium castaneum]	0.0403361	-1.84595
comp50644_c0_seq1	1383	XP_008199065.1	PREDICTED: aldose 1-epimerase isoform X2 [Tribolium castaneum]	0.00244909	-1.84309
comp94995_c0_seq1	1644	No blastx hit	No blastx hit	0.0490797	-1.84053
comp90967_c0_seq1	4075	AEE61385.1	unknown [Dendroctonus ponderosae]	0.0148897	-1.83442
comp85423_c1_seq4	624	No blastx hit	No blastx hit	0.0494429	-1.83378
comp79597_c0_seq2	2358	XP_008194092.1	PREDICTED: probable multidrug resistance-associated protein lethal(2)03659 [Tribolium castaneum]	0.00311204	-1.83234
comp91276_c0_seq1	4649	XP_008195448.1	PREDICTED: dystroglycan [Tribolium castaneum]	0.00266669	-1.82717
comp61064_c0_seq1	1931	ERL87828.1	hypothetical protein D910_05217 [Dendroctonus ponderosae]	0.0011706	-1.82613
comp50723_c0_seq1	750	No blastx hit	No blastx hit	0.0339307	-1.81895
comp79416_c0_seq1	1263	No blastx hit	No blastx hit	0.00308277	-1.81779
comp72900_c0_seq1	2087	XP_008199566.1	PREDICTED: FGFR1 oncogene partner [Tribolium castaneum]	0.00445145	-1.80591
comp93165_c4_seq1	458	No blastx hit	No blastx hit	0.0002214	-1.80515
comp87016_c0_seq5	1692	EFA06747.1	Facilitated trehalose transporter Tret1-2 homolog-like Protein [Tribolium castaneum]	0.0105733	-1.79878
comp94785_c0_seq1	459	No blastx hit	No blastx hit	0.00181478	-1.79667
comp90123_c0_seq7	1187	XP_971622.1	PREDICTED: alpha-L-fucosidase [Tribolium castaneum]	0.0261897	-1.79634
comp78845_c0_seq1	1034	No blastx hit	No blastx hit	0.017924	-1.79615
comp94777_c0_seq1	553	No blastx hit	No blastx hit	0.000189035	-1.79372
comp95056_c0_seq1	1724	XP_967762.1	PREDICTED: UDP-glucuronosyltransferase 2B16 [Tribolium castaneum]	0.0233728	-1.79193
comp73310_c0_seq1	687	No blastx hit	No blastx hit	0.0364938	-1.78846
comp86678_c2_seq1	1139	CCH14900.1	endonuclease-reverse transcriptase [Blattella germanica]	0.00139017	-1.78529
comp87120_c0_seq5	7725	ENN70322.1	hypothetical protein YQE_12833, partial [Dendroctonus ponderosae]	0.0188775	-1.78427
comp88448_c6_seq2	2444	XP_970909.1	PREDICTED: uncharacterized protein LOC659516 [Tribolium castaneum]	0.0147907	-1.78364
comp87023_c0_seq1	3339	ENN76398.1	hypothetical protein YQE_07059, partial [Dendroctonus ponderosae]	0.0000201721	-1.78268
comp13180_c0_seq1	929	No blastx hit	No blastx hit	0.00048607	-1.78081
comp50304_c0_seq1	552	No blastx hit	No blastx hit	0.0250346	-1.77949
comp82788_c5_seq2	1196	XP_976117.1	PREDICTED: fibroin heavy chain isoform X1 [Tribolium castaneum]	0.000110429	-1.77603
comp104538_c0_seq1	387	EFA00425.1	Adenosine deaminase-like protein [Tribolium castaneum]	0.00688344	-1.77493
comp87949_c1_seq4	1235	ERL93924.1	hypothetical protein D910_11210 [Dendroctonus ponderosae]	0.0215231	-1.77393
comp21755_c0_seq1	423	No blastx hit	No blastx hit	0.0000114577	-1.7738
comp93165_c4_seq2	564	No blastx hit	No blastx hit	0.000350977	-1.77322
comp82788_c8_seq1	768	No blastx hit	No blastx hit	0.0038287	-1.77289
comp50863_c0_seq1	922	No blastx hit	No blastx hit	0.0000122615	-1.77268
comp77550_c0_seq7	705	XP_004932390.1	PREDICTED: apolipoprotein D-like isoform X2 [Bombyx mori]	0.047514	-1.76909
comp77608_c0_seq1	1732	AHZ59662.1	glycoside hydrolase family 1 [Phyllotreta striolata]	0.0303783	-1.7678
comp82854_c0_seq2	2821	XP_008200398.1	PREDICTED: transcription factor E2F2 [Tribolium castaneum]	0.00942458	-1.76194
comp93302_c3_seq2	603	No blastx hit	No blastx hit	0.0018676	-1.76018
comp93511_c3_seq4	832	No blastx hit	No blastx hit	0.0229976	-1.75813
comp94148_c5_seq7	3294	EFA04396.1	ATPase family AAA domain-containing protein 3-like Protein [Tribolium castaneum]	0.00000744122	-1.75748
comp93760_c0_seq9	1353	XP_008199855.1	PREDICTED: plasma membrane calcium-transporting ATPase 2 isoform X6 [Tribolium castaneum]	0.0223346	-1.75586
comp93477_c0_seq11	1097	ERL84224.1	hypothetical protein D910_01602 [Dendroctonus ponderosae]	0.0147708	-1.75514
comp91420_c2_seq1	2645	ERL85458.1	hypothetical protein D910_02877 [Dendroctonus ponderosae]	0.00254851	-1.75269
comp33142_c0_seq1	3803	EFA03948.2	putative multidrug resistance-associated protein lethal(2)03659-like Protein [Tribolium castaneum]	0.0439701	-1.75092
comp87016_c0_seq6	1259	EFA06747.1	Facilitated trehalose transporter Tret1-2 homolog-like Protein [Tribolium castaneum]	0.0165347	-1.75066
comp86829_c1_seq3	2215	CAE47497.1	cathepsin L-like proteinase [Diabrotica virgifera virgifera]	0.0495723	-1.74987
comp26488_c0_seq1	785	No blastx hit	No blastx hit	0.000623946	-1.74014
comp82562_c1_seq1	798	XP_015837639.1	PREDICTED: uncharacterized protein LOC107398348 isoform X1 [Tribolium castaneum]	0.037695	-1.73283
comp85361_c1_seq1	1785	XP_008199081.1	PREDICTED: heterogeneous nuclear ribonucleoprotein 27C isoform X5 [Tribolium castaneum]	0.000410515	-1.73085
comp80815_c0_seq2	332	No blastx hit	No blastx hit	0.00179919	-1.72992
comp99475_c0_seq1	506	No blastx hit	No blastx hit	0.0170735	-1.72928
comp88070_c1_seq4	2442	No blastx hit	No blastx hit	0.0351321	-1.72839
comp25168_c0_seq1	516	AGT57858.1	cytochrome P450 6ef1, partial [Leptinotarsa decemlineata]	0.00155545	-1.72775
comp88455_c1_seq3	1348	AIY68369.1	esterase [Leptinotarsa decemlineata]	0.00230812	-1.7269
comp85813_c0_seq16	1876	ENN81255.1	hypothetical protein YQE_02349, partial [Dendroctonus ponderosae]	0.0271777	-1.72484
comp82788_c5_seq3	856	XP_976117.1	PREDICTED: fibroin heavy chain isoform X1 [Tribolium castaneum]	0.000270795	-1.72481
comp87949_c1_seq1	1273	ERL93924.1	hypothetical protein D910_11210 [Dendroctonus ponderosae]	0.022626	-1.72256
comp91827_c0_seq2	4474	No blastx hit	No blastx hit	0.00042679	-1.71855
comp76484_c1_seq1	1306	ERL91218.1	hypothetical protein D910_08555 [Dendroctonus ponderosae]	0.000597212	-1.71613
comp87016_c0_seq1	1181	EFA06747.1	Facilitated trehalose transporter Tret1-2 homolog-like Protein [Tribolium castaneum]	0.00582248	-1.71199
comp85366_c0_seq21	1085	CAE47502.1	cathepsin B-like proteinase [Diabrotica virgifera virgifera]	0.038069	-1.70816
comp75865_c0_seq1	1890	AEE63570.1	unknown [Dendroctonus ponderosae]	0.0000104363	-1.70543
comp90299_c1_seq3	3829	ENN76626.1	hypothetical protein YQE_06883, partial [Dendroctonus ponderosae]	0.00499526	-1.70524
comp87949_c0_seq2	774	ERL93924.1	hypothetical protein D910_11210 [Dendroctonus ponderosae]	0.02227	-1.70507
comp88236_c0_seq1	2171	EFA01493.1	Protein white-like Protein [Tribolium castaneum]	0.0371318	-1.70481
comp82788_c5_seq4	1208	XP_976117.1	PREDICTED: fibroin heavy chain isoform X1 [Tribolium castaneum]	0.00024974	-1.70452
comp73052_c0_seq1	947	XP_011187076.1	PREDICTED: brachyurin [Bactrocera cucurbitae]	0.037695	-1.70353
comp70792_c0_seq2	626	ENN71794.1	hypothetical protein YQE_11528, partial [Dendroctonus ponderosae]	0.0429021	-1.70279
comp87016_c0_seq4	1699	EFA06747.1	Facilitated trehalose transporter Tret1-2 homolog-like Protein [Tribolium castaneum]	0.00853457	-1.70044
comp82134_c0_seq5	1009	No blastx hit	No blastx hit	0.0000555793	-1.69784
comp6794_c0_seq1	340	No blastx hit	No blastx hit	0.000270795	-1.6976
comp82134_c0_seq2	944	No blastx hit	No blastx hit	0.0000785222	-1.69144
comp85361_c1_seq14	2211	KRT86181.1	RNA binding protein [Oryctes borbonicus]	0.00000351505	-1.68773
comp73228_c0_seq1	259	AKH49596.1	beta-actin, partial [Mastotermes darwiniensis]	0.000189035	-1.68285
comp82788_c5_seq1	868	XP_976117.1	PREDICTED: fibroin heavy chain isoform X1 [Tribolium castaneum]	0.00035082	-1.68109
comp93705_c8_seq10	390	KMQ92919.1	endonuclease-reverse transcriptase [Lasius niger]	0.00156083	-1.68061
comp31069_c0_seq1	296	EFA00544.1	hypothetical protein TcasGA2_TC003410 [Tribolium castaneum]	0.0025685	-1.6799
comp92999_c2_seq2	1028	ENN80520.1	hypothetical protein YQE_03059, partial [Dendroctonus ponderosae]	0.00819117	-1.67973
comp92887_c2_seq3	1873	No blastx hit	No blastx hit	0.014398	-1.67604
comp92356_c5_seq2	1016	No blastx hit	No blastx hit	0.0057932	-1.67272
comp12964_c0_seq1	305	KZS04523.1	Beta-actin protein 2 [Daphnia magna]	0.0000636312	-1.67216
comp82134_c0_seq3	356	No blastx hit	No blastx hit	0.0000563928	-1.67088
comp88496_c0_seq4	840	No blastx hit	No blastx hit	0.00917282	-1.66892
comp65478_c0_seq2	456	No blastx hit	No blastx hit	0.0280386	-1.66703
comp50848_c0_seq2	579	No blastx hit	No blastx hit	0.000121915	-1.6626
comp90055_c0_seq3	378	No blastx hit	No blastx hit	0.00394705	-1.66017
comp88123_c0_seq9	2186	XP_975592.2	PREDICTED: programmed cell death protein 6 isoform X3 [Tribolium castaneum]	0.00352636	-1.65388
comp88122_c0_seq1	1112	No blastx hit	No blastx hit	0.00895775	-1.65122
comp50848_c0_seq1	1795	No blastx hit	No blastx hit	0.000110532	-1.64995
comp83698_c0_seq1	2985	EFA11687.2	hypothetical protein TcasGA2_TC008551 [Tribolium castaneum]	0.000635242	-1.64838
comp60294_c0_seq1	1505	No blastx hit	No blastx hit	0.0379769	-1.64701
comp87662_c0_seq16	2730	EHJ65306.1	hypothetical protein KGM_07490 [Danaus plexippus]	0.0103337	-1.64612
comp98513_c0_seq1	483	EFZ16503.1	hypothetical protein SINV_06119, partial [Solenopsis invicta]	0.000309265	-1.64234
comp94522_c1_seq1	642	No blastx hit	No blastx hit	0.0300301	-1.63891
comp51060_c0_seq1	629	No blastx hit	No blastx hit	0.0000840831	-1.63861
comp25108_c0_seq1	252	No blastx hit	No blastx hit	0.000275497	-1.63752
comp91037_c0_seq1	2334	EFA04333.2	Hydroxysteroid dehydrogenase-like protein 1 [Tribolium castaneum]	0.013445	-1.63697
comp82134_c0_seq4	421	No blastx hit	No blastx hit	0.0000252523	-1.63
comp73279_c0_seq1	467	No blastx hit	No blastx hit	0.00190099	-1.62765
comp82134_c0_seq1	1385	No blastx hit	No blastx hit	0.000174779	-1.62706
comp72504_c0_seq1	1245	ENN75856.1	hypothetical protein YQE_07585, partial [Dendroctonus ponderosae]	0.001668	-1.62673
comp77229_c0_seq1	728	KXZ75714.1	hypothetical protein TcasGA2_TC031727 [Tribolium castaneum]	0.00166738	-1.62271
comp73228_c1_seq1	327	XP_015438128.1	PREDICTED: actin, partial [Dufourea novaeangliae]	0.000477238	-1.62187
comp82730_c0_seq2	1963	XP_001813711.1	PREDICTED: acyl-CoA synthetase family member 2, mitochondrial [Tribolium castaneum]	0.0133791	-1.61954
comp83101_c1_seq1	2373	ERL90101.1	hypothetical protein D910_07455 [Dendroctonus ponderosae]	0.014095	-1.61734
comp82134_c0_seq6	797	No blastx hit	No blastx hit	0.000330983	-1.61722
comp84333_c0_seq1	1701	XP_972187.1	PREDICTED: facilitated trehalose transporter Tret1 [Tribolium castaneum]	0.00129575	-1.61722
comp78663_c1_seq2	431	No blastx hit	No blastx hit	0.000409368	-1.61674
comp95186_c0_seq1	444	No blastx hit	No blastx hit	0.000151328	-1.61521
comp92340_c1_seq8	920	No blastx hit	No blastx hit	0.0365942	-1.6142
comp51071_c0_seq1	979	ENN71201.1	hypothetical protein YQE_12130, partial [Dendroctonus ponderosae]	0.00258866	-1.61214
comp82788_c5_seq5	364	No blastx hit	No blastx hit	0.000411586	-1.60813
comp95116_c0_seq1	938	No blastx hit	No blastx hit	0.0331894	-1.607
comp83258_c0_seq1	1393	XP_015596215.1	PREDICTED: skin secretory protein xP2-like [Cephus cinctus]	0.016052	-1.59948
comp85366_c0_seq2	1167	CAE47502.1	cathepsin B-like proteinase [Diabrotica virgifera virgifera]	0.0420275	-1.59925
comp77211_c0_seq1	1075	XP_014360006.1	PREDICTED: LOW QUALITY PROTEIN: uncharacterized protein K02A2.6-like, partial [Papilio machaon]	0.000270265	-1.59634
comp50840_c1_seq1	1035	No blastx hit	No blastx hit	0.0000520372	-1.59576
comp91917_c0_seq1	1965	KMQ85605.1	reverse transcriptase [Lasius niger]	0.039065	-1.5935
comp80815_c0_seq1	355	No blastx hit	No blastx hit	0.000601764	-1.59301
comp90217_c0_seq2	1412	ERL93915.1	hypothetical protein D910_11201 [Dendroctonus ponderosae]	0.0474626	-1.59251
comp76125_c0_seq1	1812	EFA00425.1	Adenosine deaminase-like protein [Tribolium castaneum]	0.0122588	-1.58889
comp20388_c0_seq1	465	No blastx hit	No blastx hit	0.000177876	-1.58788
comp102053_c0_seq1	304	ENN78898.1	hypothetical protein YQE_04636, partial [Dendroctonus ponderosae]	0.00444212	-1.5876
comp76381_c0_seq2	373	EFA06748.1	Facilitated trehalose transporter Tret1-2 homolog-like Protein [Tribolium castaneum]	0.0495723	-1.58452
comp33351_c0_seq1	578	No blastx hit	No blastx hit	0.0391585	-1.58137
comp85423_c1_seq1	221	No blastx hit	No blastx hit	0.0267266	-1.58123
comp89230_c0_seq10	506	No blastx hit	No blastx hit	0.00295381	-1.58095
comp92984_c1_seq3	2545	ENN72638.1	hypothetical protein YQE_10736, partial [Dendroctonus ponderosae]	0.0023819	-1.5791
comp85877_c0_seq5	1484	XP_008195096.1	PREDICTED: GMP reductase 1 [Tribolium castaneum]	0.0350975	-1.57706
comp93477_c4_seq2	209	ERL84224.1	hypothetical protein D910_01602 [Dendroctonus ponderosae]	0.046837	-1.57478
comp82531_c1_seq1	1340	XP_969551.1	PREDICTED: PITH domain-containing protein CG6153 [Tribolium castaneum]	0.00106826	-1.57135
comp90092_c1_seq1	588	No blastx hit	No blastx hit	0.000590239	-1.57021
comp83101_c1_seq3	2263	ERL90101.1	hypothetical protein D910_07455 [Dendroctonus ponderosae]	0.0235617	-1.5695
comp95263_c0_seq1	663	XP_003244309.1	PREDICTED: putative nuclease HARBI1 [Acyrthosiphon pisum]	0.00259663	-1.56854
comp79836_c0_seq1	2482	EFA11589.2	minichromosome maintenance complex component 10 [Tribolium castaneum]	0.000395654	-1.56213
comp84564_c0_seq36	5036	XP_008192045.1	PREDICTED: serine	0.00352681	-1.55792
comp50840_c1_seq2	1059	No blastx hit	No blastx hit	0.000082114	-1.55693
comp89805_c0_seq1	442	No blastx hit	No blastx hit	0.0020486	-1.55445
comp88123_c0_seq6	2110	XP_975592.2	PREDICTED: programmed cell death protein 6 isoform X3 [Tribolium castaneum]	0.00717551	-1.55384
comp77060_c2_seq2	864	AEE62953.1	unknown [Dendroctonus ponderosae]	0.043232	-1.5538
comp71094_c0_seq1	278	No blastx hit	No blastx hit	0.00384136	-1.55343
comp92900_c1_seq4	2460	XP_013175481.1	PREDICTED: uncharacterized protein LOC106123612 [Papilio xuthus]	0.00580952	-1.55236
comp85211_c0_seq4	560	No blastx hit	No blastx hit	0.000683745	-1.55224
comp89491_c0_seq1	494	No blastx hit	No blastx hit	0.0377848	-1.55165
comp77911_c0_seq1	2353	XP_008200643.1	PREDICTED: glycerol-3-phosphate acyltransferase 3 isoform X1 [Tribolium castaneum]	0.0157497	-1.5463
comp92879_c0_seq1	1378	EFA06337.2	TAF5-like RNA polymerase II p300	0.0155759	-1.54547
comp85361_c1_seq11	2035	KYB24981.1	Heterogeneous nuclear ribonucleoprotein 27C-like Protein [Tribolium castaneum]	0.000211776	-1.54545
comp92707_c0_seq1	2235	XP_008196580.1	PREDICTED: glucose dehydrogenase [FAD, quinone] [Tribolium castaneum]	0.0138732	-1.53822
comp79597_c0_seq1	2413	XP_008194092.1	PREDICTED: probable multidrug resistance-associated protein lethal(2)03659 [Tribolium castaneum]	0.00268175	-1.53321
comp93183_c0_seq3	4187	XP_008198002.1	PREDICTED: actin-binding LIM protein 1 isoform X6 [Tribolium castaneum]	0.00223939	-1.53259
comp87607_c0_seq1	4571	XP_970165.1	PREDICTED: protein Daple [Tribolium castaneum]	0.00640484	-1.53085
comp81357_c0_seq1	1929	ERL90749.1	hypothetical protein D910_08096 [Dendroctonus ponderosae]	0.00319273	-1.53065
comp89805_c1_seq6	2206	XP_012277729.1	PREDICTED: uncharacterized protein LOC105698243 [Orussus abietinus]	0.000063115	-1.52892
comp96737_c0_seq1	315	ERL91218.1	hypothetical protein D910_08555 [Dendroctonus ponderosae]	0.00294316	-1.52839
comp93911_c0_seq9	2719	XP_008198021.1	PREDICTED: constitutive coactivator of PPAR-gamma-like protein 1 isoform X2 [Tribolium castaneum]	0.000601764	-1.52749
comp93984_c0_seq22	652	KMQ87000.1	transposable element tc3 transposase [Lasius niger]	0.00583063	-1.52694
comp92717_c2_seq2	1751	KYB26855.1	hypothetical protein TcasGA2_TC033506 [Tribolium castaneum]	0.009663	-1.52633
comp75603_c0_seq1	1718	AKO63317.1	3-hydroxy-3-methylglutaryl coenzyme A synthase [Leptinotarsa decemlineata]	0.0335905	-1.52571
comp76484_c0_seq1	278	KRT79499.1	hypothetical protein AMK59_6974 [Oryctes borbonicus]	0.0122588	-1.52502
comp56315_c0_seq1	303	EDW35092.1	GL25421 [Drosophila persimilis]	0.0107372	-1.52277
comp84575_c0_seq1	1483	AEE61796.1	unknown [Dendroctonus ponderosae]	0.00255157	-1.52203
comp93511_c3_seq3	969	No blastx hit	No blastx hit	0.008676	-1.52198
comp88796_c0_seq11	520	No blastx hit	No blastx hit	0.0473063	-1.52155
comp50813_c0_seq1	391	AIY68354.1	esterase [Leptinotarsa decemlineata]	0.0193609	-1.52065
comp75018_c0_seq1	1681	XP_015839100.1	PREDICTED: pre-mRNA-splicing ATP-dependent RNA helicase PRP28 [Tribolium castaneum]	0.0000270996	-1.5157
comp90114_c0_seq3	3887	ENN75494.1	hypothetical protein YQE_08043, partial [Dendroctonus ponderosae]	0.00248503	-1.51544
comp88985_c5_seq1	1040	No blastx hit	No blastx hit	0.00371199	-1.51539
comp41673_c0_seq1	395	No blastx hit	No blastx hit	0.0416766	-1.51183
comp81239_c1_seq4	1717	EFA00580.2	Putative serine protease K12H4.7-like Protein [Tribolium castaneum]	0.0317757	-1.50756
comp87582_c1_seq7	998	No blastx hit	No blastx hit	0.00112133	-1.50698
comp82457_c7_seq1	1998	ERL89273.1	hypothetical protein D910_06646 [Dendroctonus ponderosae]	0.000635242	-1.50211
comp75493_c0_seq2	659	EEB19531.1	myospheroid protein, putative [Pediculus humanus corporis]	0.0188207	-1.50148
comp86745_c2_seq7	1871	KFM73012.1	SCAN domain-containing protein 3, partial [Stegodyphus mimosarum]	0.000845465	-1.49918
comp86656_c0_seq2	2580	XP_972954.1	PREDICTED: ubiquitin carboxyl-terminal hydrolase 36 [Tribolium castaneum]	0.000482039	-1.49467
comp85361_c1_seq16	1907	XP_008199081.1	PREDICTED: heterogeneous nuclear ribonucleoprotein 27C isoform X5 [Tribolium castaneum]	0.000256688	-1.49409
comp63464_c1_seq1	1407	EFA05862.1	Deoxyuridine 5'-triphosphate nucleotidohydrolase-like Protein [Tribolium castaneum]	0.000788245	-1.49209
comp93252_c0_seq1	1805	No blastx hit	No blastx hit	0.00441999	-1.49199
comp90568_c1_seq1	1211	XP_014371867.1	PREDICTED: RNA-directed DNA polymerase from mobile element jockey-like [Papilio machaon]	0.00626435	-1.49113
comp92850_c0_seq5	3977	XP_015834032.1	PREDICTED: uncharacterized protein LOC658718 isoform X2 [Tribolium castaneum]	0.00675348	-1.48944
comp79453_c0_seq1	1767	XP_969612.1	PREDICTED: cell division cycle protein 20 homolog [Tribolium castaneum]	0.0000830139	-1.48887
comp83511_c0_seq2	1627	XP_969243.3	PREDICTED: sorting nexin-6 isoform X2 [Tribolium castaneum]	0.0310979	-1.48691
comp79983_c0_seq1	1739	XP_015833827.1	PREDICTED: exodeoxyribonuclease-like [Tribolium castaneum]	0.000831106	-1.48659
comp91109_c0_seq5	1719	No blastx hit	No blastx hit	0.0161436	-1.48618
comp87016_c0_seq7	1062	EFA06749.1	Facilitated trehalose transporter Tret1-2 homolog-like Protein [Tribolium castaneum]	0.0479683	-1.48575
comp92900_c1_seq6	2671	No blastx hit	No blastx hit	0.0138282	-1.48364
comp50593_c0_seq1	1157	EFA11337.1	Werner Syndrome-like exonuclease [Tribolium castaneum]	0.00581268	-1.48313
comp92337_c0_seq1	1121	No blastx hit	No blastx hit	0.0321624	-1.48271
comp87016_c0_seq2	724	EFA06747.1	Facilitated trehalose transporter Tret1-2 homolog-like Protein [Tribolium castaneum]	0.0174185	-1.48087
comp92984_c1_seq12	2256	ENN72638.1	hypothetical protein YQE_10736, partial [Dendroctonus ponderosae]	0.00984458	-1.47954
comp90339_c0_seq7	1412	XP_973740.1	PREDICTED: UPF0454 protein C12orf49 homolog [Tribolium castaneum]	0.00557286	-1.47862
comp93013_c0_seq1	1724	KRT82717.1	hypothetical protein AMK59_3420, partial [Oryctes borbonicus]	0.000271453	-1.47831
comp92080_c3_seq1	2621	EFA06590.1	LIM and SH3 domain protein Lasp-like Protein [Tribolium castaneum]	0.0105403	-1.47666
comp80279_c0_seq1	1352	EFA06877.2	Tafazzin homolog-like Protein [Tribolium castaneum]	0.00864468	-1.47661
comp92056_c1_seq35	2348	XP_969152.1	PREDICTED: methylthioribose-1-phosphate isomerase [Tribolium castaneum]	0.00042679	-1.47177
comp90255_c0_seq1	2521	ENN74671.1	hypothetical protein YQE_08788, partial [Dendroctonus ponderosae]	0.035519	-1.4713
comp67605_c0_seq2	1567	ERL89867.1	hypothetical protein D910_07226, partial [Dendroctonus ponderosae]	0.00381702	-1.47119
comp77911_c0_seq2	2350	XP_008200644.1	PREDICTED: glycerol-3-phosphate acyltransferase 4 isoform X2 [Tribolium castaneum]	0.000332891	-1.4699
comp85309_c0_seq7	2261	XP_972225.1	PREDICTED: glucose dehydrogenase [FAD, quinone] [Tribolium castaneum]	0.0264213	-1.46793
comp91525_c2_seq10	354	No blastx hit	No blastx hit	0.00582248	-1.46775
comp89485_c0_seq1	2585	EFA04056.1	hypothetical protein TcasGA2_TC014288 [Tribolium castaneum]	0.00411683	-1.4667
comp13253_c0_seq1	993	ERL84995.1	hypothetical protein D910_02418 [Dendroctonus ponderosae]	0.0435695	-1.46665
comp91862_c2_seq1	404	KRT82436.1	hypothetical protein AMK59_4871 [Oryctes borbonicus]	0.00234332	-1.46651
comp85361_c1_seq23	2133	KYB24982.1	Heterogeneous nuclear ribonucleoprotein 27C-like Protein [Tribolium castaneum]	0.000708901	-1.46619
comp92166_c0_seq1	3353	XP_008194552.2	PREDICTED: probable RNA-directed DNA polymerase from transposon X-element, partial [Tribolium castaneum]	0.0011706	-1.46593
comp88838_c2_seq1	2027	AGT57844.1	cytochrome P450 315a1 [Leptinotarsa decemlineata]	0.000238531	-1.46214
comp71005_c0_seq1	996	No blastx hit	No blastx hit	0.000317202	-1.45929
comp74461_c0_seq3	901	No blastx hit	No blastx hit	0.0321189	-1.45784
comp83101_c1_seq4	2459	ERL90101.1	hypothetical protein D910_07455 [Dendroctonus ponderosae]	0.00499526	-1.45526
comp82037_c0_seq1	2872	ENN76202.1	hypothetical protein YQE_07170, partial [Dendroctonus ponderosae]	0.00000897024	-1.45455
comp91687_c1_seq2	2444	XP_966734.2	PREDICTED: coronin-6 [Tribolium castaneum]	0.0251341	-1.45453
comp89196_c1_seq2	3632	XP_008193535.1	PREDICTED: mucin-5AC isoform X1 [Tribolium castaneum]	0.000395654	-1.45333
comp91912_c1_seq21	2113	XP_014292674.1	PREDICTED: uncharacterized protein LOC106691424 [Halyomorpha halys]	0.00379296	-1.45001
comp94576_c0_seq1	7381	XP_015838119.1	PREDICTED: vacuolar protein sorting-associated protein 13C isoform X2 [Tribolium castaneum]	0.00238919	-1.44803
comp79666_c0_seq1	1262	No blastx hit	No blastx hit	0.0180528	-1.44733
comp68803_c0_seq1	377	KYM93660.1	hypothetical protein ALC62_15739 [Cyphomyrmex costatus]	0.0000376516	-1.44029
comp76893_c0_seq1	1883	KDR20724.1	DNA polymerase alpha subunit B [Zootermopsis nevadensis]	0.000147307	-1.43966
comp89805_c1_seq5	2703	XP_012277729.1	PREDICTED: uncharacterized protein LOC105698243 [Orussus abietinus]	0.000010879	-1.43918
comp85455_c0_seq5	1863	No blastx hit	No blastx hit	0.0186431	-1.4386
comp89774_c0_seq1	2023	EFA00803.1	Protein arginine N-methyltransferase 5-like Protein [Tribolium castaneum]	0.000115395	-1.438
comp83340_c0_seq1	3477	EFA05495.2	hypothetical protein TcasGA2_TC015680 [Tribolium castaneum]	0.025507	-1.43762
comp89021_c0_seq2	3576	XP_015910948.1	PREDICTED: uncharacterized protein LOC107442021 [Parasteatoda tepidariorum]	0.0370772	-1.43559
comp93679_c1_seq3	3956	KYB28006.1	Anoctamin-1-like Protein [Tribolium castaneum]	0.0126517	-1.43556
comp93222_c3_seq2	998	XP_008486413.1	PREDICTED: RNA-directed DNA polymerase from mobile element jockey-like, partial [Diaphorina citri]	0.000211776	-1.43513
comp93274_c0_seq1	3321	ENN73697.1	hypothetical protein YQE_09694, partial [Dendroctonus ponderosae]	0.0117061	-1.43482
comp93645_c1_seq6	2858	XP_013199885.1	PREDICTED: uncharacterized protein LOC106142604 [Amyelois transitella]	0.0067069	-1.43338
comp105512_c0_seq1	248	No blastx hit	No blastx hit	0.00083339	-1.43335
comp93984_c0_seq26	647	KMQ87000.1	transposable element tc3 transposase [Lasius niger]	0.0350975	-1.43312
comp89814_c0_seq1	3612	XP_015839447.1	PREDICTED: rab-like protein 6 [Tribolium castaneum]	0.00950923	-1.42939
comp54754_c0_seq1	722	EEZ98786.1	hypothetical protein TcasGA2_TC001350 [Tribolium castaneum]	0.000655806	-1.42831
comp88577_c2_seq1	1274	EEZ97345.1	Cell cycle checkpoint protein RAD1-like Protein [Tribolium castaneum]	0.00813495	-1.42759
comp89508_c0_seq5	2724	XP_008200757.1	PREDICTED: histone-arginine methyltransferase CARMER isoform X1 [Tribolium castaneum]	0.013732	-1.42737
comp91600_c3_seq1	538	No blastx hit	No blastx hit	0.0209536	-1.42705
comp69373_c0_seq2	681	ERL86775.1	hypothetical protein D910_04181, partial [Dendroctonus ponderosae]	0.00363512	-1.42444
comp81245_c0_seq2	3657	KRT79087.1	hypothetical protein AMK59_7765 [Oryctes borbonicus]	0.0000742407	-1.4242
comp81827_c0_seq4	3185	XP_001815304.2	PREDICTED: putative helicase mov-10-B.1 [Tribolium castaneum]	0.0433102	-1.42238
comp85361_c1_seq4	2157	KRT86181.1	RNA binding protein [Oryctes borbonicus]	0.00101351	-1.42171
comp91841_c0_seq4	1952	ERL87767.1	hypothetical protein D910_05156 [Dendroctonus ponderosae]	0.00749915	-1.42134
comp81269_c0_seq2	2047	EEZ99469.1	cAMP-dependent protein kinase type I regulatory subunit-like Protein [Tribolium castaneum]	0.0202856	-1.41403
comp75227_c1_seq1	936	BAD91164.1	small heat shock protein 21 [Gastrophysa atrocyanea]	0.00153373	-1.41326
comp89805_c1_seq7	2209	ERL87141.1	hypothetical protein D910_04541 [Dendroctonus ponderosae]	0.000154745	-1.41306
comp92407_c3_seq1	1995	No blastx hit	No blastx hit	0.0215545	-1.41107
comp63464_c1_seq2	1130	EFA05862.1	Deoxyuridine 5'-triphosphate nucleotidohydrolase-like Protein [Tribolium castaneum]	0.00269954	-1.41091
comp93911_c0_seq6	3345	XP_008198021.1	PREDICTED: constitutive coactivator of PPAR-gamma-like protein 1 isoform X2 [Tribolium castaneum]	0.000700528	-1.40976
comp78663_c1_seq1	432	No blastx hit	No blastx hit	0.00379258	-1.40964
comp65358_c0_seq1	4034	EEZ99220.1	timeout [Tribolium castaneum]	0.000175961	-1.40897
comp83815_c1_seq1	1157	KYB25884.1	Alpha-tocopherol transfer protein-like [Tribolium castaneum]	0.00986474	-1.40861
comp33949_c0_seq1	1124	ENN73791.1	hypothetical protein YQE_09571, partial [Dendroctonus ponderosae]	0.000367619	-1.40835
comp84564_c0_seq19	5334	XP_008192074.1	PREDICTED: serine	0.0300435	-1.40761
comp91024_c1_seq1	220	XP_975051.1	PREDICTED: calnexin [Tribolium castaneum]	0.00664511	-1.40752
comp91373_c0_seq4	3116	XP_016656329.1	PREDICTED: uncharacterized protein LOC100570001 isoform X1 [Acyrthosiphon pisum]	0.0041124	-1.40602
comp71009_c0_seq1	2928	ERL85458.1	hypothetical protein D910_02877 [Dendroctonus ponderosae]	0.000157249	-1.40418
comp92056_c1_seq4	2333	XP_969152.1	PREDICTED: methylthioribose-1-phosphate isomerase [Tribolium castaneum]	0.00109965	-1.40415
comp87199_c0_seq1	3139	EFA06899.2	5'-3' exoribonuclease 2 homolog-like Protein [Tribolium castaneum]	0.000724972	-1.40032
comp63420_c0_seq1	2493	XP_967422.1	PREDICTED: DNA replication licensing factor Mcm7 [Tribolium castaneum]	0.00042618	-1.40006
comp108118_c0_seq1	435	ENN79569.1	hypothetical protein YQE_04031, partial [Dendroctonus ponderosae]	0.00323263	-1.39926
comp88763_c1_seq1	1890	KRT81123.1	hypothetical protein AMK59_5403 [Oryctes borbonicus]	0.000457567	-1.39925
comp92900_c1_seq3	1815	No blastx hit	No blastx hit	0.0122738	-1.39887
comp88123_c0_seq3	2584	XP_975592.2	PREDICTED: programmed cell death protein 6 isoform X3 [Tribolium castaneum]	0.0133542	-1.39688
comp7346_c0_seq1	644	EAT41638.1	AAEL006741-PA [Aedes aegypti]	0.00984213	-1.39592
comp94688_c0_seq1	9786	EEZ98377.2	Fibrillin-2-like Protein [Tribolium castaneum]	0.00358185	-1.39314
comp87591_c0_seq2	3706	ERL84752.1	hypothetical protein D910_02177 [Dendroctonus ponderosae]	0.000377412	-1.39296
comp92804_c1_seq2	1647	XP_014486407.1	PREDICTED: uncharacterized protein LOC106750516, partial [Dinoponera quadriceps]	0.00000681743	-1.38858
comp87706_c1_seq21	1062	No blastx hit	No blastx hit	0.00322814	-1.38774
comp79090_c0_seq1	2776	EFA00867.2	hypothetical protein TcasGA2_TC003770 [Tribolium castaneum]	0.000340736	-1.38401
comp72190_c0_seq1	2474	XP_969236.2	PREDICTED: NHL repeat-containing protein 2 isoform X1 [Tribolium castaneum]	0.00501284	-1.38134
comp86270_c2_seq2	1453	ERL94331.1	hypothetical protein D910_11612 [Dendroctonus ponderosae]	0.000418929	-1.38098
comp87330_c0_seq19	1268	XP_014287965.1	PREDICTED: uncharacterized protein LOC106688153 [Halyomorpha halys]	0.00853421	-1.38049
comp89320_c2_seq3	431	No blastx hit	No blastx hit	0.0110955	-1.37851
comp102641_c0_seq1	283	ENN78229.1	hypothetical protein YQE_05380, partial [Dendroctonus ponderosae]	0.0371318	-1.3756
comp90921_c6_seq5	650	No blastx hit	No blastx hit	0.0332433	-1.37527
comp49779_c0_seq1	841	KYB26156.1	Myosin heavy chain, muscle-like Protein [Tribolium castaneum]	0.0271068	-1.37389
comp90633_c2_seq2	3005	AAP94193.1	cytochrome P450 monooxygenase [Tribolium castaneum]	0.0000446954	-1.37332
comp88953_c1_seq1	2009	ERL88746.1	hypothetical protein D910_06128 [Dendroctonus ponderosae]	0.0340672	-1.37304
comp107383_c0_seq1	456	AIY68354.1	esterase [Leptinotarsa decemlineata]	0.0215875	-1.37238
comp94190_c0_seq4	1497	EFA10393.1	Transmembrane emp24 domain-containing protein 5-like Protein [Tribolium castaneum]	0.00692132	-1.36878
comp94048_c1_seq9	8756	XP_008191052.1	PREDICTED: serine-protein kinase ATM isoform X2 [Tribolium castaneum]	0.0188775	-1.36833
comp91373_c0_seq2	875	XP_016656329.1	PREDICTED: uncharacterized protein LOC100570001 isoform X1 [Acyrthosiphon pisum]	0.0128568	-1.3681
comp85211_c0_seq1	293	No blastx hit	No blastx hit	0.024809	-1.36704
comp89903_c0_seq1	1233	XP_970811.3	PREDICTED: vesicle transport protein SEC20 [Tribolium castaneum]	0.0233548	-1.3668
comp88198_c2_seq1	3037	ENN71833.1	hypothetical protein YQE_11453, partial [Dendroctonus ponderosae]	0.0402293	-1.36671
comp87488_c0_seq1	2133	ENN71593.1	hypothetical protein YQE_11692, partial [Dendroctonus ponderosae]	0.000451632	-1.36641
comp75227_c0_seq1	247	AHE77372.1	small heat shock protein [Lissorhoptrus oryzophilus]	0.0472563	-1.36589
comp93911_c0_seq1	3261	XP_008198021.1	PREDICTED: constitutive coactivator of PPAR-gamma-like protein 1 isoform X2 [Tribolium castaneum]	0.00174861	-1.36558
comp90055_c1_seq3	767	No blastx hit	No blastx hit	0.0175929	-1.36393
comp85361_c1_seq19	1839	XP_008199081.1	PREDICTED: heterogeneous nuclear ribonucleoprotein 27C isoform X5 [Tribolium castaneum]	0.00151574	-1.35986
comp92174_c0_seq5	1142	EFX81466.1	hypothetical protein DAPPUDRAFT_317650 [Daphnia pulex]	0.047514	-1.35574
comp91827_c0_seq1	4617	No blastx hit	No blastx hit	0.00442941	-1.35416
comp65450_c0_seq1	692	ENN79477.1	hypothetical protein YQE_04121, partial [Dendroctonus ponderosae]	0.0000323064	-1.35283
comp93345_c2_seq12	3713	XP_969396.3	PREDICTED: fragile X mental retardation syndrome-related protein 1 isoform X2 [Tribolium castaneum]	0.0152004	-1.35129
comp89860_c1_seq17	734	No blastx hit	No blastx hit	0.00591824	-1.35061
comp91559_c3_seq5	1569	ERL91211.1	hypothetical protein D910_08549 [Dendroctonus ponderosae]	0.000987849	-1.35015
comp12024_c0_seq1	1941	AHF27413.1	putative sugar transporter 1 [Phaedon cochleariae]	0.0186292	-1.34971
comp90633_c2_seq10	3638	AAP94193.1	cytochrome P450 monooxygenase [Tribolium castaneum]	0.000145062	-1.34786
comp54754_c0_seq2	360	AEE62084.1	unknown [Dendroctonus ponderosae]	0.0209502	-1.34707
comp90633_c2_seq5	3322	AAP94193.1	cytochrome P450 monooxygenase [Tribolium castaneum]	0.0000921185	-1.34674
comp93251_c0_seq2	920	No blastx hit	No blastx hit	0.000825601	-1.34595
comp81269_c0_seq1	1811	EEZ99469.1	cAMP-dependent protein kinase type I regulatory subunit-like Protein [Tribolium castaneum]	0.0297761	-1.34369
comp92221_c2_seq1	1782	No blastx hit	No blastx hit	0.00499759	-1.34245
comp85821_c0_seq1	3088	ENN80029.1	hypothetical protein YQE_03506, partial [Dendroctonus ponderosae]	0.000507477	-1.34137
comp80069_c0_seq1	1592	XP_008199690.1	PREDICTED: deoxynucleotidyltransferase terminal-interacting protein 1 [Tribolium castaneum]	0.0140484	-1.33975
comp75518_c0_seq2	701	No blastx hit	No blastx hit	0.0122738	-1.33952
comp71005_c0_seq2	983	No blastx hit	No blastx hit	0.000426843	-1.33797
comp98312_c0_seq1	418	XP_012267656.1	PREDICTED: DNA replication licensing factor Mcm7 [Athalia rosae]	0.000771221	-1.33671
comp70010_c0_seq1	1355	XP_008195785.1	PREDICTED: stomatin-like protein 2, mitochondrial isoform X2 [Tribolium castaneum]	0.000297635	-1.33616
comp50739_c0_seq1	2238	EFA01456.2	Nose resistant to fluoxetine protein 6-like Protein [Tribolium castaneum]	0.0080086	-1.33506
comp94470_c1_seq8	586	No blastx hit	No blastx hit	0.00169058	-1.33363
comp83839_c2_seq17	1348	EFA11093.1	Congested-like trachea protein [Tribolium castaneum]	0.000112527	-1.33087
comp88185_c0_seq1	328	ERL83281.1	hypothetical protein D910_00079 [Dendroctonus ponderosae]	0.0227796	-1.32959
comp93722_c1_seq1	3163	EFA02782.2	DNA polymerase subunit gamma-1, mitochondrial-like Protein [Tribolium castaneum]	0.0043794	-1.32933
comp81659_c1_seq1	1694	EFA09424.1	tRNA-splicing ligase RtcB homolog-like Protein [Tribolium castaneum]	0.0000267234	-1.32851
comp81545_c1_seq1	1244	EFA10355.1	Vesicular integral-membrane protein VIP36-like Protein [Tribolium castaneum]	0.00119641	-1.3283
comp89196_c1_seq5	3581	XP_967744.1	PREDICTED: flocculation protein FLO11 isoform X2 [Tribolium castaneum]	0.00177778	-1.3281
comp90449_c0_seq9	1504	XP_012267491.1	PREDICTED: uncharacterized protein LOC105692688 isoform X2 [Athalia rosae]	0.048518	-1.32646
comp92166_c0_seq5	4027	XP_015436995.1	PREDICTED: RNA-directed DNA polymerase from mobile element jockey-like [Dufourea novaeangliae]	0.00683064	-1.32457
comp90208_c2_seq5	810	No blastx hit	No blastx hit	0.0176176	-1.32296
comp92337_c0_seq5	1148	No blastx hit	No blastx hit	0.0368718	-1.31964
comp89323_c0_seq9	2045	XP_011345035.1	PREDICTED: myosin-7-like [Cerapachys biroi]	0.0146374	-1.31961
comp90465_c2_seq4	1229	No blastx hit	No blastx hit	0.0280744	-1.31954
comp86899_c0_seq1	2990	ENN76347.1	hypothetical protein YQE_07124, partial [Dendroctonus ponderosae]	0.000517719	-1.31864
comp50670_c0_seq1	636	XP_014245709.1	PREDICTED: myosin heavy chain, muscle isoform X17 [Cimex lectularius]	0.0253774	-1.31847
comp84591_c0_seq3	1379	EFA02083.1	hypothetical protein TcasGA2_TC007718 [Tribolium castaneum]	0.00249205	-1.31638
comp91862_c1_seq1	558	No blastx hit	No blastx hit	0.00875266	-1.31568
comp91719_c0_seq2	3023	XP_008200400.1	PREDICTED: serine	0.0000500488	-1.31558
comp91841_c0_seq13	1203	ENN76750.1	hypothetical protein YQE_06815, partial [Dendroctonus ponderosae]	0.000200626	-1.31542
comp32526_c0_seq1	1399	XP_966398.2	PREDICTED: BTB	0.00643663	-1.31519
comp92494_c0_seq3	1473	EFA04166.1	ATP-dependent RNA helicase WM6-like Protein [Tribolium castaneum]	0.000112527	-1.31492
comp88151_c3_seq1	1982	No blastx hit	No blastx hit	0.0480797	-1.31463
comp86745_c2_seq9	889	XP_015378108.1	PREDICTED: zinc finger BED domain-containing protein 5-like [Diuraphis noxia]	0.0164999	-1.31313
comp82190_c0_seq1	1208	EEZ99046.2	hypothetical protein TcasGA2_TC004920 [Tribolium castaneum]	0.00253714	-1.3119
comp92525_c2_seq14	1098	No blastx hit	No blastx hit	0.00156147	-1.30868
comp85361_c1_seq6	2011	KYB24982.1	Heterogeneous nuclear ribonucleoprotein 27C-like Protein [Tribolium castaneum]	0.000452572	-1.30559
comp80398_c0_seq1	1303	XP_966829.1	PREDICTED: replication factor C subunit 3 [Tribolium castaneum]	0.00190729	-1.30536
comp93679_c1_seq9	3930	KYB28006.1	Anoctamin-1-like Protein [Tribolium castaneum]	0.00612471	-1.30453
comp88269_c3_seq1	3564	XP_013200639.1	PREDICTED: uncharacterized protein LOC106143167 [Amyelois transitella]	0.0381373	-1.30359
comp88898_c2_seq1	979	No blastx hit	No blastx hit	0.00498884	-1.30319
comp83645_c0_seq1	1603	EFA03332.2	Larval cuticle protein 5-like Protein [Tribolium castaneum]	0.00170257	-1.30208
comp91959_c0_seq1	2980	EFA02739.1	N-acetylgalactosaminyltransferase 7-like Protein [Tribolium castaneum]	0.0023819	-1.30205
comp89683_c1_seq1	1528	EFA04637.1	hypothetical protein TcasGA2_TC013911 [Tribolium castaneum]	0.0046911	-1.30161
comp92494_c0_seq4	1521	AEE63533.1	unknown [Dendroctonus ponderosae]	0.000284827	-1.30088
comp33355_c0_seq1	299	No blastx hit	No blastx hit	0.017674	-1.30054
comp94048_c1_seq4	8783	XP_008191052.1	PREDICTED: serine-protein kinase ATM isoform X2 [Tribolium castaneum]	0.00330769	-1.29967
comp97266_c0_seq1	458	XP_008483491.1	PREDICTED: tRNA-splicing ligase RtcB homolog [Diaphorina citri]	0.000544949	-1.29846
comp33211_c0_seq1	932	ENN81450.1	hypothetical protein YQE_02143, partial [Dendroctonus ponderosae]	0.000482039	-1.29826
comp84771_c0_seq2	2962	NP_001153721.1	ATP-dependent RNA helicase belle [Tribolium castaneum]	0.00000442199	-1.29659
comp81645_c0_seq3	1180	XP_967434.1	PREDICTED: prostatic acid phosphatase [Tribolium castaneum]	0.0225395	-1.29626
comp82482_c0_seq1	2295	XP_015837367.1	PREDICTED: TLD domain-containing protein 1 [Tribolium castaneum]	0.000733627	-1.2958
comp87330_c0_seq21	1232	XP_014277473.1	PREDICTED: uncharacterized protein LOC106681591 [Halyomorpha halys]	0.0147954	-1.29558
comp67605_c0_seq1	1627	ERL89867.1	hypothetical protein D910_07226, partial [Dendroctonus ponderosae]	0.0154178	-1.2951
comp93146_c1_seq2	4146	KRT82400.1	Pleckstrin homology domain containing protein [Oryctes borbonicus]	0.000310385	-1.29399
comp92056_c1_seq3	2580	XP_969152.1	PREDICTED: methylthioribose-1-phosphate isomerase [Tribolium castaneum]	0.0000982134	-1.29398
comp93796_c0_seq9	1193	XP_008196390.1	PREDICTED: BAG family molecular chaperone regulator 2 [Tribolium castaneum]	0.000270795	-1.29308
comp21255_c0_seq1	267	ERL93450.1	hypothetical protein D910_10741, partial [Dendroctonus ponderosae]	0.0184442	-1.29298
comp85146_c0_seq1	1195	XP_967435.1	PREDICTED: uncharacterized protein LOC655780 isoform X1 [Tribolium castaneum]	0.00123881	-1.2929
comp71101_c0_seq2	1232	KRT79060.1	RNA binding protein [Oryctes borbonicus]	0.0000283762	-1.29286
comp88576_c0_seq1	1058	KMQ85847.1	hypothetical protein RF55_15365 [Lasius niger]	0.0488742	-1.29276
comp92571_c0_seq3	4006	XP_015836439.1	PREDICTED: vinculin isoform X2 [Tribolium castaneum]	0.0174219	-1.29264
comp87184_c1_seq1	940	XP_013141188.1	PREDICTED: endocuticle structural glycoprotein SgAbd-2-like [Papilio polytes]	0.0250346	-1.29142
comp83794_c0_seq1	2807	KYB25056.1	hypothetical protein TcasGA2_TC031939 [Tribolium castaneum]	0.000405122	-1.29121
comp72842_c0_seq1	3171	XP_008201070.1	PREDICTED: delta(14)-sterol reductase [Tribolium castaneum]	0.00484835	-1.29095
comp92850_c0_seq4	3995	XP_015834032.1	PREDICTED: uncharacterized protein LOC658718 isoform X2 [Tribolium castaneum]	0.0210757	-1.29026
comp92930_c0_seq5	7228	XP_008190401.1	PREDICTED: unconventional myosin-IXa isoform X1 [Tribolium castaneum]	0.0204724	-1.28723
comp86378_c0_seq4	1162	EFA02018.1	RNA-binding protein Rsf1-like Protein [Tribolium castaneum]	0.000208739	-1.28714
comp94990_c0_seq1	923	XP_970660.2	PREDICTED: peroxiredoxin-6 [Tribolium castaneum]	0.00179919	-1.28635
comp70336_c1_seq1	246	No blastx hit	No blastx hit	0.0387897	-1.28592
comp89960_c1_seq2	1884	XP_011268239.1	PREDICTED: uncharacterized protein LOC105258591 [Camponotus floridanus]	0.0121025	-1.28579
comp87591_c0_seq1	3690	XP_971522.3	PREDICTED: probable DNA mismatch repair protein Msh6 [Tribolium castaneum]	0.00224546	-1.28556
comp94508_c0_seq4	3916	CCH14900.1	endonuclease-reverse transcriptase [Blattella germanica]	0.00237268	-1.28449
comp77906_c0_seq2	3659	ENN79822.1	hypothetical protein YQE_03645, partial [Dendroctonus ponderosae]	0.00307825	-1.28376
comp91459_c0_seq1	1393	EFA08343.2	putative isoaspartyl peptidase	0.0361126	-1.28296
comp86678_c2_seq2	1078	CCH14900.1	endonuclease-reverse transcriptase [Blattella germanica]	0.0155545	-1.28234
comp91684_c2_seq1	1857	ENN75245.1	hypothetical protein YQE_08254, partial [Dendroctonus ponderosae]	0.0000763716	-1.28171
comp93911_c0_seq11	2635	XP_008198021.1	PREDICTED: constitutive coactivator of PPAR-gamma-like protein 1 isoform X2 [Tribolium castaneum]	0.00366478	-1.28093
comp82077_c2_seq1	663	XP_013186231.1	PREDICTED: larval cuticle protein LCP-22-like [Amyelois transitella]	0.000758488	-1.28026
comp84522_c2_seq5	1097	ENN77890.1	hypothetical protein YQE_05567, partial [Dendroctonus ponderosae]	0.0378584	-1.2793
comp90817_c2_seq9	1049	No blastx hit	No blastx hit	0.0445213	-1.27917
comp92571_c0_seq8	4020	XP_015836439.1	PREDICTED: vinculin isoform X2 [Tribolium castaneum]	0.00858882	-1.27848
comp90978_c0_seq3	1581	No blastx hit	No blastx hit	0.0334171	-1.2779
comp73588_c0_seq1	1626	EFA10460.1	Origin recognition complex subunit 5-like Protein [Tribolium castaneum]	0.000152792	-1.27583
comp87570_c4_seq4	2048	No blastx hit	No blastx hit	0.0494724	-1.27511
comp93603_c1_seq36	3859	XP_015839121.1	PREDICTED: TOX high mobility group box family member 4 isoform X2 [Tribolium castaneum]	0.0132696	-1.2739
comp50408_c0_seq1	2601	XP_973660.1	PREDICTED: probable peroxisomal acyl-coenzyme A oxidase 1 [Tribolium castaneum]	0.00566666	-1.27242
comp95019_c0_seq1	849	KRT79028.1	hypothetical protein AMK59_8390, partial [Oryctes borbonicus]	0.00269954	-1.27217
comp87924_c0_seq1	1434	ERL89697.1	hypothetical protein D910_07060 [Dendroctonus ponderosae]	0.00424512	-1.26958
comp84564_c0_seq10	5242	XP_008192045.1	PREDICTED: serine	0.0228164	-1.26903
comp90872_c4_seq10	403	No blastx hit	No blastx hit	0.038098	-1.26894
comp77639_c0_seq1	5515	XP_015436995.1	PREDICTED: RNA-directed DNA polymerase from mobile element jockey-like [Dufourea novaeangliae]	0.00568907	-1.26884
comp87490_c1_seq1	4103	ERL90973.1	hypothetical protein D910_08315 [Dendroctonus ponderosae]	0.0000391798	-1.26692
comp89805_c1_seq2	7369	ENN77195.1	hypothetical protein YQE_06333, partial [Dendroctonus ponderosae]	0.000212988	-1.26679
comp85361_c1_seq9	2089	KYB24981.1	Heterogeneous nuclear ribonucleoprotein 27C-like Protein [Tribolium castaneum]	0.00169058	-1.26596
comp90233_c0_seq1	1484	XP_011313789.1	PREDICTED: histone H2A-like [Fopius arisanus]	0.00679469	-1.26448
comp80522_c0_seq14	5748	EFA03765.2	Eukaryotic translation initiation factor 4 gamma 1-like Protein [Tribolium castaneum]	0.000482039	-1.26302
comp90171_c0_seq5	4452	EFA02632.2	hypothetical protein TcasGA2_TC008352 [Tribolium castaneum]	0.0303783	-1.26222
comp77003_c1_seq1	536	No blastx hit	No blastx hit	0.0043682	-1.26109
comp93561_c0_seq1	5030	XP_008199553.1	PREDICTED: putative ATP-dependent RNA helicase TDRD12 [Tribolium castaneum]	0.00730369	-1.2594
comp66186_c0_seq1	268	No blastx hit	No blastx hit	0.022626	-1.25892
comp85361_c1_seq18	1961	XP_008199081.1	PREDICTED: heterogeneous nuclear ribonucleoprotein 27C isoform X5 [Tribolium castaneum]	0.0061216	-1.25879
comp86554_c1_seq1	2107	XP_014272476.1	PREDICTED: uncharacterized protein LOC106678473 [Halyomorpha halys]	0.0145028	-1.25768
comp77574_c0_seq1	2121	AHF52926.1	heat shock protein 70 [Colaphellus bowringi]	0.000516934	-1.25671
comp88815_c0_seq1	884	No blastx hit	No blastx hit	0.0186708	-1.25571
comp91841_c0_seq9	1891	ERL87767.1	hypothetical protein D910_05156 [Dendroctonus ponderosae]	0.0188775	-1.25379
comp92032_c0_seq4	1172	No blastx hit	No blastx hit	0.0274718	-1.25206
comp74221_c0_seq1	840	XP_015836178.1	PREDICTED: larval cuticle protein LCP-17-like [Tribolium castaneum]	0.00152202	-1.251
comp89805_c1_seq4	6872	ENN77195.1	hypothetical protein YQE_06333, partial [Dendroctonus ponderosae]	0.000191038	-1.25037
comp92534_c2_seq6	1396	ERL87756.1	hypothetical protein D910_05145 [Dendroctonus ponderosae]	0.0361116	-1.25001
comp88645_c1_seq2	3073	XP_008199525.1	PREDICTED: serine	0.0123151	-1.24841
comp89378_c0_seq1	2210	ERL92628.1	hypothetical protein D910_09941 [Dendroctonus ponderosae]	0.0142368	-1.24799
comp34909_c0_seq1	328	ENN74650.1	hypothetical protein YQE_08767, partial [Dendroctonus ponderosae]	0.000856266	-1.24744
comp88651_c1_seq1	1274	ENN70542.1	hypothetical protein YQE_12717, partial [Dendroctonus ponderosae]	0.0146922	-1.24329
comp96842_c0_seq1	586	EFA11998.1	Alpha-aminoadipic semialdehyde dehydrogenase-like Protein [Tribolium castaneum]	0.0161344	-1.24228
comp85813_c0_seq4	1204	XP_008193347.1	PREDICTED: isocitrate dehydrogenase [NAD] subunit gamma, mitochondrial isoform X1 [Tribolium castaneum]	0.0107959	-1.23976
comp107640_c0_seq1	300	No blastx hit	No blastx hit	0.0148897	-1.23922
comp12936_c0_seq1	1095	XP_975196.1	PREDICTED: proliferating cell nuclear antigen [Tribolium castaneum]	0.00208748	-1.23651
comp61251_c0_seq1	496	No blastx hit	No blastx hit	0.0269436	-1.23586
comp86550_c0_seq1	2661	ENN75064.1	hypothetical protein YQE_08377, partial [Dendroctonus ponderosae]	0.00305226	-1.23361
comp87120_c0_seq6	7758	ENN70322.1	hypothetical protein YQE_12833, partial [Dendroctonus ponderosae]	0.0498469	-1.22981
comp77060_c2_seq1	221	EFA12961.1	Facilitated trehalose transporter Tret1-2 homolog-like Protein [Tribolium castaneum]	0.0360707	-1.22934
comp39604_c0_seq1	936	EFA02623.1	Calumenin-like Protein [Tribolium castaneum]	0.00623836	-1.22825
comp84366_c1_seq4	869	No blastx hit	No blastx hit	0.00269942	-1.22785
comp92804_c1_seq5	3106	KMQ82764.1	mariner transposase [Lasius niger]	0.000279756	-1.2272
comp81653_c0_seq1	2540	XP_008195115.1	PREDICTED: LOW QUALITY PROTEIN: transmembrane protein 214-B [Tribolium castaneum]	0.000676323	-1.22659
comp89960_c1_seq1	1633	XP_011877883.1	PREDICTED: uncharacterized protein LOC105567526, partial [Vollenhovia emeryi]	0.0361116	-1.22592
comp78701_c0_seq1	1414	XP_015834972.1	PREDICTED: maltase 2 isoform X2 [Tribolium castaneum]	0.000355193	-1.22525
comp84564_c0_seq1	5131	XP_008192045.1	PREDICTED: serine	0.0416766	-1.22453
comp83846_c0_seq1	2504	XP_008195991.1	PREDICTED: adipocyte plasma membrane-associated protein [Tribolium castaneum]	0.00120571	-1.22172
comp90129_c1_seq1	2044	EFA08727.2	hypothetical protein TcasGA2_TC006402 [Tribolium castaneum]	0.0178241	-1.2214
comp89209_c1_seq4	1186	NP_001153722.1	SAP domain containing ribonucleoprotein [Tribolium castaneum]	0.0285057	-1.22028
comp84906_c1_seq2	2675	XP_008191204.1	PREDICTED: maternal protein tudor isoform X3 [Tribolium castaneum]	0.000876408	-1.21935
comp90584_c0_seq1	3104	ENN73410.1	hypothetical protein YQE_09972, partial [Dendroctonus ponderosae]	0.00442941	-1.21897
comp32318_c0_seq1	400	XP_008197899.1	PREDICTED: RNA-binding protein cabeza [Tribolium castaneum]	0.0000289784	-1.21896
comp89805_c1_seq1	6878	ENN77195.1	hypothetical protein YQE_06333, partial [Dendroctonus ponderosae]	0.000289121	-1.21803
comp111887_c0_seq1	366	KYB26198.1	Thrombospondin-3-like Protein [Tribolium castaneum]	0.00837431	-1.21754
comp93300_c1_seq1	1256	ERL86554.1	hypothetical protein D910_03961 [Dendroctonus ponderosae]	0.0405653	-1.2173
comp91092_c0_seq1	3880	EFA05696.1	translocase of outer membrane 34 [Tribolium castaneum]	0.0000749398	-1.2172
comp91571_c3_seq1	1895	EEZ99044.1	Activator of 90 kDa heat shock protein ATPase homolog 1-like Protein [Tribolium castaneum]	0.00694618	-1.21674
comp70104_c0_seq1	2944	KYB27151.1	subito [Tribolium castaneum]	0.00341002	-1.21484
comp84386_c0_seq3	2945	XP_008193933.1	PREDICTED: choline-phosphate cytidylyltransferase A isoform X1 [Tribolium castaneum]	0.00474357	-1.21393
comp82495_c0_seq1	2990	XP_008197856.1	PREDICTED: WD repeat and HMG-box DNA-binding protein 1 isoform X1 [Tribolium castaneum]	0.00316228	-1.21227
comp77945_c0_seq1	3757	ALE20557.1	PI3K21B [Leptinotarsa decemlineata]	0.00277821	-1.21194
comp85030_c2_seq17	1705	XP_011566866.1	PREDICTED: uncharacterized protein LOC105396567, partial [Plutella xylostella]	0.0285564	-1.20982
comp50796_c0_seq1	1993	EFA10307.1	NADPH--cytochrome P450 reductase-like Protein [Tribolium castaneum]	0.000407488	-1.20966
comp91862_c6_seq2	3457	AEE61815.1	unknown [Dendroctonus ponderosae]	0.00204721	-1.20945
comp91862_c6_seq3	3399	AEE61815.1	unknown [Dendroctonus ponderosae]	0.00366939	-1.20781
comp85146_c1_seq1	282	AEE62448.1	unknown [Dendroctonus ponderosae]	0.0361777	-1.20754
comp94488_c1_seq7	7366	XP_015835384.1	PREDICTED: basement membrane-specific heparan sulfate proteoglycan core protein isoform X15 [Tribolium castaneum]	0.0480085	-1.20728
comp93226_c1_seq2	2427	EFA11505.1	Protein jagunal-like Protein [Tribolium castaneum]	0.0298371	-1.20265
comp50186_c0_seq1	1524	XP_008190508.1	PREDICTED: protein FAM60A [Tribolium castaneum]	0.0108454	-1.20252
comp84372_c1_seq1	687	No blastx hit	No blastx hit	0.00152386	-1.20218
comp79271_c0_seq1	6976	EFA02970.2	Protein abnormal spindle-like Protein [Tribolium castaneum]	0.000173395	-1.19896
comp85813_c0_seq5	1338	XP_974070.3	PREDICTED: isocitrate dehydrogenase [NAD] subunit gamma, mitochondrial isoform X2 [Tribolium castaneum]	0.0110172	-1.19787
comp86656_c0_seq1	2850	XP_972954.1	PREDICTED: ubiquitin carboxyl-terminal hydrolase 36 [Tribolium castaneum]	0.00243805	-1.19569
comp113134_c0_seq1	222	No blastx hit	No blastx hit	0.0110355	-1.19516
comp93487_c1_seq5	4986	XP_967027.2	PREDICTED: ras GTPase-activating protein 1 [Tribolium castaneum]	0.0103337	-1.19507
comp35085_c0_seq1	424	AMO13046.1	ATP-dependent chromatin remodeler, partial [Diabrotica virgifera virgifera]	0.0287804	-1.19491
comp58381_c1_seq1	371	XP_015836670.1	PREDICTED: heterogeneous nuclear ribonucleoprotein K isoform X2 [Tribolium castaneum]	0.00807787	-1.19474
comp60595_c1_seq1	1009	KXZ75714.1	hypothetical protein TcasGA2_TC031727 [Tribolium castaneum]	0.0476027	-1.19395
comp82713_c0_seq1	337	EHJ68410.1	putative 3-hydroxyacyl-coa dehyrogenase [Danaus plexippus]	0.0491219	-1.19384
comp33200_c0_seq1	2412	XP_015836849.1	PREDICTED: LOW QUALITY PROTEIN: DNA replication licensing factor Mcm5 [Tribolium castaneum]	0.00187188	-1.19195
comp85407_c0_seq1	1203	KMQ85847.1	hypothetical protein RF55_15365 [Lasius niger]	0.0166538	-1.19064
comp92779_c2_seq3	1333	No blastx hit	No blastx hit	0.0488742	-1.18875
comp85994_c0_seq4	6548	KRT86467.1	hypothetical protein AMK59_1153, partial [Oryctes borbonicus]	0.00581268	-1.18873
comp84771_c0_seq1	2937	NP_001153721.1	ATP-dependent RNA helicase belle [Tribolium castaneum]	0.0000735561	-1.18787
comp82525_c0_seq1	1703	EEZ98786.1	hypothetical protein TcasGA2_TC001350 [Tribolium castaneum]	0.00380645	-1.18765
comp95942_c0_seq1	285	KRT85984.1	hypothetical protein AMK59_1139, partial [Oryctes borbonicus]	0.0106069	-1.1874
comp53060_c0_seq1	452	AHF52926.1	heat shock protein 70 [Colaphellus bowringi]	0.00050905	-1.18585
comp82498_c1_seq2	901	No blastx hit	No blastx hit	0.000214524	-1.18438
comp87480_c6_seq1	2319	ERL87909.1	hypothetical protein D910_05297 [Dendroctonus ponderosae]	0.0234733	-1.1836
comp80325_c0_seq1	1374	XP_975012.1	PREDICTED: hydroxylysine kinase [Tribolium castaneum]	0.0248691	-1.18346
comp78499_c0_seq1	4130	ERL87181.1	hypothetical protein D910_04581 [Dendroctonus ponderosae]	0.0267533	-1.18294
comp91841_c0_seq8	2370	ERL87767.1	hypothetical protein D910_05156 [Dendroctonus ponderosae]	0.00494339	-1.18294
comp92619_c1_seq1	1756	ERL84050.1	hypothetical protein D910_01379 [Dendroctonus ponderosae]	0.00505903	-1.18286
comp85947_c0_seq1	2275	AEB91339.1	salicyl alcohol oxidase paralog 1 [Chrysomela lapponica]	0.0193977	-1.18277
comp15182_c0_seq2	778	XP_973479.1	PREDICTED: histone-binding protein RBBP4 [Tribolium castaneum]	0.00138882	-1.18235
comp93251_c0_seq3	245	No blastx hit	No blastx hit	0.00875266	-1.18212
comp87575_c0_seq1	355	No blastx hit	No blastx hit	0.0484593	-1.18188
comp86633_c1_seq10	5107	EFA07762.1	Ubiquitin carboxyl-terminal hydrolase 7-like Protein [Tribolium castaneum]	0.00132316	-1.18147
comp63226_c0_seq2	2452	XP_966444.1	PREDICTED: myc box-dependent-interacting protein 1 isoform X1 [Tribolium castaneum]	0.0139016	-1.18057
comp13282_c0_seq1	215	XP_008200952.1	PREDICTED: V-type proton ATPase 116 kDa subunit a isoform 1 [Tribolium castaneum]	0.0279962	-1.17943
comp82756_c2_seq1	368	EFA03067.1	Methionine-R-sulfoxide reductase B1-like Protein [Tribolium castaneum]	0.030176	-1.17927
comp89758_c1_seq14	2558	XP_008549055.1	PREDICTED: uncharacterized protein LOC103572301 [Microplitis demolitor]	0.0244064	-1.17724
comp89628_c2_seq1	792	XP_969562.1	PREDICTED: vacuolar fusion protein MON1 homolog A [Tribolium castaneum]	0.00795465	-1.17664
comp87330_c0_seq2	890	XP_014287965.1	PREDICTED: uncharacterized protein LOC106688153 [Halyomorpha halys]	0.0168008	-1.1765
comp82498_c0_seq1	2066	EEZ98089.2	hypothetical protein TcasGA2_TC000502 [Tribolium castaneum]	0.00228059	-1.1737
comp93604_c0_seq1	5516	XP_015835355.1	PREDICTED: antigen KI-67 isoform X2 [Tribolium castaneum]	0.00012963	-1.17256
comp58064_c0_seq1	755	EFA04092.2	Collagen alpha-1(IV) chain-like Protein [Tribolium castaneum]	0.0292887	-1.17105
comp89781_c0_seq6	1377	XP_004531145.1	PREDICTED: venom peptide HsVx1-like [Ceratitis capitata]	0.0111089	-1.17013
comp81164_c0_seq2	3536	ERL88904.1	hypothetical protein D910_06285, partial [Dendroctonus ponderosae]	0.000177983	-1.16824
comp84657_c0_seq3	292	No blastx hit	No blastx hit	0.0315866	-1.16768
comp88406_c0_seq2	584	No blastx hit	No blastx hit	0.0422151	-1.16725
comp70536_c0_seq1	2590	KRT85783.1	protein kinase [Oryctes borbonicus]	0.000157769	-1.16717
comp91127_c2_seq4	1142	EFA12113.1	hypothetical protein TcasGA2_TC002259 [Tribolium castaneum]	0.00165008	-1.16708
comp90115_c0_seq1	1413	No blastx hit	No blastx hit	0.0148897	-1.16603
comp59158_c0_seq1	423	KDR23225.1	Unc-45-like protein A, partial [Zootermopsis nevadensis]	0.0139346	-1.16575
comp51007_c0_seq1	689	No blastx hit	No blastx hit	0.0273703	-1.16564
comp84948_c0_seq1	2495	XP_008199650.1	PREDICTED: TATA box-binding protein-associated factor RNA polymerase I subunit B isoform X1 [Tribolium castaneum]	0.0125364	-1.16403
comp93561_c0_seq2	5005	XP_008199553.1	PREDICTED: putative ATP-dependent RNA helicase TDRD12 [Tribolium castaneum]	0.0093465	-1.16373
comp86315_c0_seq1	4639	KRT81253.1	F-box domain-containing protein, partial [Oryctes borbonicus]	0.0499745	-1.16305
comp85267_c0_seq2	781	KYB26855.1	hypothetical protein TcasGA2_TC033506 [Tribolium castaneum]	0.0464562	-1.16152
comp92772_c0_seq1	396	No blastx hit	No blastx hit	0.0314717	-1.16112
comp127016_c0_seq1	409	XP_008192449.1	PREDICTED: nose resistant to fluoxetine protein 6 [Tribolium castaneum]	0.0188775	-1.16098
comp92032_c0_seq10	4214	EFA05524.2	hypothetical protein TcasGA2_TC015711 [Tribolium castaneum]	0.00139384	-1.16089
comp85171_c0_seq1	1989	XP_008199325.1	PREDICTED: secretory phospholipase A2 receptor isoform X1 [Tribolium castaneum]	0.0120579	-1.15985
[truncated: 2,831 more rows]

## Sheet: RB vs SB 24h
Contig name	Sequence Length	Top Hit Accessary	Description	FDR	Log2FoldChange
[truncated: 44 more rows]

[truncated: 1 more sheets: RI vs SI 24h]
