# Supplementary material for: Differential gene expression in response to eCry3.1Ab ingestion in an unselected and eCry3.1Ab-selected western corn rootworm (Diabrotica virgifera virgifera LeConte) population
Source: Sci Rep. 2019 Mar 20;9:4896. doi: 10.1038/s41598-019-41067-7 (PMC6427003; doi:10.1038/s41598-019-41067-7)
Supplement: Supplementary file 2 — Supplementary Dataset 2 [file 41598_2019_41067_MOESM2_ESM.xlsx]

## Sheet: RB vs RI 12h
Contig name	Sequence Length	Top Hit Accessary	Description	FDR	Log2FoldChange
comp115955_c0_seq3	2096	XP_966592.1	PREDICTED: uncharacterized protein LOC658985 isoform X8 [Tribolium castaneum]	0.0410882	-2.34855
comp128063_c0_seq3	2219	XP_017303980.1	PREDICTED: RNA-directed DNA polymerase from mobile element jockey-like, partial [Diaphorina citri]	0.000442551	-2.07966
comp128331_c0_seq1	2106	No blastx hit	No blastx hit	0.0350912	-2.0066
comp128063_c0_seq2	3230	XP_011552918.1	PREDICTED: RNA-directed DNA polymerase from mobile element jockey-like [Plutella xylostella]	0.00399545	-1.64071
comp127451_c2_seq1	2748	KFM59232.1	Retrovirus-related Pol polyprotein from transposon 412, partial [Stegodyphus mimosarum]	0.0154675	-1.58748
comp125514_c2_seq9	917	JAS39873.1	hypothetical protein g.22246, partial [Cuerna arida]	0.0325604	-1.48389
comp125281_c1_seq8	1557	XP_318829.4	AGAP009745-PA [Anopheles gambiae str. PEST]	0.0412519	-1.4136
comp121682_c0_seq1	1119	KMQ92919.1	endonuclease-reverse transcriptase [Lasius niger]	0.0456955	-1.34222
comp128946_c0_seq1	295	XP_011630593.1	PREDICTED: cystathionine beta-synthase-like [Pogonomyrmex barbatus]	0.0277207	-1.27235
comp127763_c0_seq2	1800	XP_014259836.1	PREDICTED: uncharacterized protein LOC106672712 [Cimex lectularius]	0.0248463	-1.193
comp123722_c11_seq1	1759	XP_017775312.1	PREDICTED: glucose dehydrogenase [FAD, quinone]-like [Nicrophorus vespilloides]	0.0275082	-1.1592
comp123722_c11_seq2	897	XP_017775312.1	PREDICTED: glucose dehydrogenase [FAD, quinone]-like [Nicrophorus vespilloides]	0.00858184	-1.15797
comp110779_c0_seq4	906	XP_011265652.1	PREDICTED: uncharacterized protein LOC105257014 [Camponotus floridanus]	0.0184907	-1.11109
comp119580_c0_seq1	1865	ENN82297.1	hypothetical protein YQE_01327, partial [Dendroctonus ponderosae]	0.0434645	-1.10246
comp126531_c0_seq4	4035	XP_016656329.1	PREDICTED: uncharacterized protein LOC100570001 isoform X1 [Acyrthosiphon pisum]	0.0440254	-1.09493
comp110779_c0_seq6	1081	XP_011265652.1	PREDICTED: uncharacterized protein LOC105257014 [Camponotus floridanus]	0.0442865	-1.07338
comp119523_c1_seq1	2792	EFA12961.1	Facilitated trehalose transporter Tret1-2 homolog-like Protein [Tribolium castaneum]	0.0484862	-1.07182
comp119172_c0_seq2	1929	XP_017775312.1	PREDICTED: glucose dehydrogenase [FAD, quinone]-like [Nicrophorus vespilloides]	0.0481072	-1.0627
comp119523_c1_seq2	2778	EFA12961.1	Facilitated trehalose transporter Tret1-2 homolog-like Protein [Tribolium castaneum]	0.035659	-1.05813
comp119172_c0_seq3	698	XP_017775312.1	PREDICTED: glucose dehydrogenase [FAD, quinone]-like [Nicrophorus vespilloides]	0.041454	-1.05519
comp134307_c0_seq1	406	XP_001846368.1	multidrug resistance-associated protein 1 [Culex quinquefasciatus]	0.0177335	-1.04086
comp114504_c0_seq1	2146	XP_015838016.1	PREDICTED: putative inorganic phosphate cotransporter isoform X1 [Tribolium castaneum]	0.023118	-0.98133
comp129048_c0_seq1	2283	XP_966729.2	PREDICTED: 5-aminolevulinate synthase, erythroid-specific, mitochondrial isoform X2 [Tribolium castaneum]	0.02247	-0.961396
comp106365_c0_seq1	1673	XP_967762.1	PREDICTED: UDP-glucuronosyltransferase 2B16 [Tribolium castaneum]	0.0499072	-0.956771
comp121418_c0_seq1	1778	AGT57858.1	cytochrome P450 6ef1, partial [Leptinotarsa decemlineata]	0.0405834	-0.92104
comp128178_c1_seq1	4509	XP_015835557.1	PREDICTED: probable multidrug resistance-associated protein lethal(2)03659 [Tribolium castaneum]	0.0442865	-0.857427
comp109117_c0_seq1	4692	EFA10719.1	chitin synthase 2 [Tribolium castaneum]	0.0277207	0.817466
comp126218_c1_seq3	2646	NULL	NULL	0.0127631	0.898281
comp128684_c0_seq7	2856	EJY57493.1	AAEL017480-PA, partial [Aedes aegypti]	0.0340123	0.911565
comp121787_c0_seq3	2413	ERL88511.1	hypothetical protein D910_05897 [Dendroctonus ponderosae]	0.0405834	0.934902
comp123603_c0_seq2	3182	XP_969665.1	PREDICTED: breast cancer anti-estrogen resistance protein 1 [Tribolium castaneum]	0.0284731	0.947866
comp121263_c0_seq2	2744	XP_973105.1	PREDICTED: signal transducing adapter molecule 2 [Tribolium castaneum]	0.0110371	0.952122
comp127306_c0_seq23	995	NULL	NULL	0.035659	0.976758
comp41108_c0_seq2	2289	ERL95188.1	hypothetical protein D910_12456 [Dendroctonus ponderosae]	0.0447785	0.978845
comp115172_c0_seq1	3918	ERL87890.1	hypothetical protein D910_05278 [Dendroctonus ponderosae]	0.0180524	0.988571
comp129325_c0_seq1	2412	ENN81156.1	hypothetical protein YQE_02522, partial [Dendroctonus ponderosae]	0.0221378	1.00168
comp114982_c0_seq1	2840	XP_015833127.1	PREDICTED: uncharacterized protein LOC655748 [Tribolium castaneum]	0.0340123	1.00627
comp124140_c0_seq1	2756	XP_016659867.1	PREDICTED: uncharacterized protein LOC107883745 [Acyrthosiphon pisum]	0.0485219	1.0092
comp45436_c0_seq1	1654	XP_971039.1	PREDICTED: protein salvador homolog 1 [Tribolium castaneum]	0.0050742	1.01279
comp124542_c0_seq18	3999	XP_971429.2	PREDICTED: mothers against decapentaplegic homolog 4 isoform X3 [Tribolium castaneum]	0.0485219	1.01781
comp126941_c0_seq1	3412	ERL86931.1	hypothetical protein D910_04334, partial [Dendroctonus ponderosae]	0.0395569	1.02388
comp120516_c0_seq1	3263	AOT99587.1	trehalase 1a [Leptinotarsa decemlineata]	0.041035	1.02617
comp127306_c0_seq20	1010	NULL	NULL	0.0280964	1.03019
comp124542_c0_seq4	3671	XP_971429.2	PREDICTED: mothers against decapentaplegic homolog 4 isoform X3 [Tribolium castaneum]	0.0275826	1.03234
comp128242_c4_seq1	642	NULL	NULL	0.0419053	1.03453
comp121611_c0_seq3	3223	NP_001165864.1	extended synaptotagmin-like protein 2a [Tribolium castaneum]	0.0232279	1.03945
comp121611_c0_seq2	3204	NP_001165864.1	extended synaptotagmin-like protein 2a [Tribolium castaneum]	0.0424437	1.04549
comp120670_c0_seq1	2117	XP_974454.1	PREDICTED: heparan-alpha-glucosaminide N-acetyltransferase [Tribolium castaneum]	0.0391362	1.05518
comp121629_c0_seq2	3402	XP_971544.1	PREDICTED: elongation of very long chain fatty acids protein AAEL008004 [Tribolium castaneum]	0.0426442	1.0571
comp123603_c0_seq1	3047	XP_969665.1	PREDICTED: breast cancer anti-estrogen resistance protein 1 [Tribolium castaneum]	0.00582785	1.06044
comp41108_c0_seq1	1687	ERL95188.1	hypothetical protein D910_12456 [Dendroctonus ponderosae]	0.0350912	1.06444
comp102683_c0_seq3	1382	XP_008196566.1	PREDICTED: uncharacterized protein LOC660374 [Tribolium castaneum]	0.0440254	1.06684
comp125113_c1_seq1	2045	NULL	NULL	0.0443862	1.0698
comp125341_c0_seq1	5008	XP_008199812.1	PREDICTED: Niemann-Pick C1 protein isoform X4 [Tribolium castaneum]	0.032407	1.07043
comp128684_c0_seq4	2973	EJY57493.1	AAEL017480-PA, partial [Aedes aegypti]	0.0106805	1.07213
comp128684_c0_seq1	3052	EJY57493.1	AAEL017480-PA, partial [Aedes aegypti]	0.00446435	1.07842
comp125341_c0_seq2	5085	KYB26045.1	Niemann-Pick C1 protein-like Protein [Tribolium castaneum]	0.020785	1.08727
comp6035_c0_seq1	370	AFK08615.1	chitin synthase 2 [Locusta migratoria]	0.00601264	1.09892
comp114982_c0_seq3	2909	XP_015833127.1	PREDICTED: uncharacterized protein LOC655748 [Tribolium castaneum]	0.0170386	1.10156
comp116714_c0_seq5	1354	XP_975035.1	PREDICTED: pseudouridine-5'-phosphatase [Tribolium castaneum]	0.0485219	1.11088
comp105582_c0_seq3	421	EFA02686.1	Protein mesh-like Protein [Tribolium castaneum]	0.0352593	1.1189
comp128408_c1_seq3	1234	KMQ92919.1	endonuclease-reverse transcriptase [Lasius niger]	0.0234943	1.12116
comp96870_c0_seq1	263	NULL	NULL	0.0499072	1.12735
comp121629_c0_seq1	3696	XP_971544.1	PREDICTED: elongation of very long chain fatty acids protein AAEL008004 [Tribolium castaneum]	0.0110371	1.13153
comp110550_c0_seq1	263	NULL	NULL	0.0391362	1.13164
comp125113_c1_seq2	2077	NULL	NULL	0.0453538	1.13916
comp103284_c0_seq1	1553	EFA03426.1	Beta-lactamase-like protein 2 homolog [Tribolium castaneum]	0.00180173	1.14098
comp77268_c0_seq2	2548	ERL85788.1	hypothetical protein D910_03203 [Dendroctonus ponderosae]	0.0497247	1.1415
comp123811_c0_seq2	3412	XP_017785169.1	PREDICTED: cysteine and histidine-rich protein 1 homolog [Nicrophorus vespilloides]	0.035659	1.1467
comp120670_c0_seq2	2138	XP_974454.1	PREDICTED: heparan-alpha-glucosaminide N-acetyltransferase [Tribolium castaneum]	0.0093714	1.16023
comp128221_c5_seq1	1847	EFA04344.2	Transmembrane protein 26-like Protein [Tribolium castaneum]	0.0146039	1.16143
comp125518_c0_seq1	2146	NULL	NULL	0.0172732	1.16297
comp44576_c0_seq1	1741	EFA11080.2	hypothetical protein TcasGA2_TC004676 [Tribolium castaneum]	0.0137873	1.16375
comp121263_c0_seq1	2228	XP_973105.1	PREDICTED: signal transducing adapter molecule 2 [Tribolium castaneum]	0.00241344	1.16475
comp125113_c1_seq3	1555	NULL	NULL	0.0457334	1.16671
comp99308_c0_seq1	2122	EFA11080.2	hypothetical protein TcasGA2_TC004676 [Tribolium castaneum]	0.0133647	1.16895
comp110411_c0_seq3	1214	ERL86410.1	hypothetical protein D910_03817 [Dendroctonus ponderosae]	0.0485219	1.16946
comp115371_c0_seq1	1430	ERL86410.1	hypothetical protein D910_03817 [Dendroctonus ponderosae]	0.035659	1.16994
comp124619_c2_seq1	288	XP_015835140.1	PREDICTED: chondroitin proteoglycan-2 isoform X2 [Tribolium castaneum]	0.0138189	1.1707
comp92785_c0_seq1	751	NULL	NULL	0.0183373	1.17604
comp122247_c3_seq2	2470	NULL	NULL	0.0289203	1.17921
comp124619_c2_seq3	382	XP_015835140.1	PREDICTED: chondroitin proteoglycan-2 isoform X2 [Tribolium castaneum]	0.0118454	1.18359
comp123811_c0_seq3	3374	XP_017785169.1	PREDICTED: cysteine and histidine-rich protein 1 homolog [Nicrophorus vespilloides]	0.032407	1.18506
comp124241_c4_seq3	2023	XP_972374.2	PREDICTED: protein D2 [Tribolium castaneum]	0.0118006	1.18628
comp120921_c0_seq1	1878	NULL	NULL	0.00308965	1.18908
comp124619_c1_seq1	229	ERL88631.1	hypothetical protein D910_06016 [Dendroctonus ponderosae]	0.0110023	1.19314
comp117213_c0_seq1	1716	NULL	NULL	0.0340123	1.19318
comp129409_c0_seq1	1459	NULL	NULL	0.0296571	1.19675
comp124463_c1_seq2	3018	NULL	NULL	0.0252615	1.20042
comp114888_c1_seq1	1342	KYB28554.1	hypothetical protein TcasGA2_TC034604 [Tribolium castaneum]	0.0395569	1.20183
comp92633_c0_seq1	606	NULL	NULL	0.0189459	1.20451
comp77429_c0_seq1	1902	AHF27420.1	putative sugar transporter 6 [Phaedon cochleariae]	0.0287549	1.21077
comp120584_c1_seq1	246	AEV76946.1	putative juvenile hormone-inducible protein [Phyllotreta striolata]	0.0366364	1.21524
comp4177_c0_seq1	303	EFA01538.1	4-coumarate--CoA ligase 1-like Protein [Tribolium castaneum]	0.0232279	1.21571
comp122247_c3_seq7	2408	NULL	NULL	0.0340123	1.21848
comp126379_c0_seq1	5339	NULL	NULL	0.0217949	1.22318
comp123605_c0_seq24	1793	XP_011568960.1	PREDICTED: RNA-directed DNA polymerase from mobile element jockey-like [Plutella xylostella]	0.0340123	1.22567
comp109244_c0_seq2	1642	NULL	NULL	0.0319585	1.23213
comp127638_c0_seq1	3851	NP_001157646.1	matrix metalloproteinase 1 isoform 1 precursor [Tribolium castaneum]	0.00777626	1.23228
comp128684_c0_seq14	811	EJY57493.1	AAEL017480-PA, partial [Aedes aegypti]	0.0210122	1.23523
comp127638_c0_seq3	3826	XP_008193599.1	PREDICTED: matrix metalloproteinase 1 isoform X4 [Tribolium castaneum]	0.00729289	1.24124
comp117730_c0_seq1	3373	XP_008196980.1	PREDICTED: dual 3',5'-cyclic-AMP and -GMP phosphodiesterase 11 isoform X2 [Tribolium castaneum]	0.000196382	1.2465
comp123605_c0_seq16	2666	XP_011568960.1	PREDICTED: RNA-directed DNA polymerase from mobile element jockey-like [Plutella xylostella]	0.0177542	1.24815
comp44576_c0_seq2	396	ERL89958.1	hypothetical protein D910_07317 [Dendroctonus ponderosae]	0.0248463	1.24931
comp99433_c1_seq1	1210	KYB29432.1	Protein slit-like Protein [Tribolium castaneum]	0.0145016	1.25449
comp128048_c0_seq1	1178	NULL	NULL	0.0396837	1.25526
comp78360_c0_seq1	257	ABM55482.1	digestive cysteine protease intestain [Leptinotarsa decemlineata]	0.000771383	1.26215
comp125327_c3_seq1	754	NULL	NULL	0.00122554	1.2754
comp122860_c3_seq1	1720	NULL	NULL	0.0180524	1.27884
comp54546_c0_seq1	405	CAE47497.1	cathepsin L-like proteinase [Diabrotica virgifera virgifera]	0.0139285	1.28109
comp128979_c0_seq1	645	NULL	NULL	0.0499072	1.28703
comp106547_c0_seq2	2198	XP_001813445.1	PREDICTED: uncharacterized protein LOC100142172 isoform X1 [Tribolium castaneum]	0.0387289	1.29316
comp49172_c0_seq2	328	EFA10719.1	chitin synthase 2 [Tribolium castaneum]	0.0234265	1.2961
comp41452_c0_seq1	681	NULL	NULL	0.0395569	1.30186
comp111105_c0_seq1	1189	EFA09029.1	E3 ubiquitin-protein ligase sina-like Protein [Tribolium castaneum]	0.0352593	1.30378
comp88242_c0_seq1	376	ABM55482.1	digestive cysteine protease intestain [Leptinotarsa decemlineata]	0.00127488	1.30584
comp117730_c0_seq3	3310	XP_008196980.1	PREDICTED: dual 3',5'-cyclic-AMP and -GMP phosphodiesterase 11 isoform X2 [Tribolium castaneum]	0.0000709283	1.30653
comp113309_c1_seq13	1637	XP_001649474.1	AAEL014742-PA, partial [Aedes aegypti]	0.0153883	1.30755
comp126196_c1_seq8	2716	NULL	NULL	0.0188772	1.31007
comp126778_c2_seq2	1059	NULL	NULL	0.035659	1.31126
comp131133_c0_seq1	342	XP_011642772.1	PREDICTED: uncharacterized protein LOC105430768 isoform X2 [Pogonomyrmex barbatus]	0.0206639	1.31193
comp67069_c0_seq2	625	BAG14263.1	GNBP1 [Tenebrio molitor]	0.0443862	1.3161
comp97993_c0_seq1	665	ALR72503.1	odorant binding protein 15 [Colaphellus bowringi]	0.0496916	1.31636
comp127638_c0_seq2	3770	XP_008193597.1	PREDICTED: matrix metalloproteinase 1 isoform X1 [Tribolium castaneum]	0.00357021	1.32006
comp90507_c0_seq1	832	CAE47497.1	cathepsin L-like proteinase [Diabrotica virgifera virgifera]	0.00971721	1.32399
comp93763_c0_seq7	1348	XP_973284.2	PREDICTED: phosphatidylserine decarboxylase proenzyme, mitochondrial isoform X2 [Tribolium castaneum]	0.0440254	1.33195
comp121892_c1_seq1	667	NULL	NULL	0.0117489	1.33237
comp115473_c1_seq3	566	NULL	NULL	0.0325604	1.34106
comp107959_c1_seq1	804	NULL	NULL	0.0106805	1.34418
comp117807_c0_seq4	1682	NULL	NULL	0.0238945	1.34672
comp116122_c0_seq1	1536	BAG14263.1	GNBP1 [Tenebrio molitor]	0.0266632	1.34779
comp125122_c2_seq1	916	NULL	NULL	0.0276024	1.34876
comp127886_c0_seq1	1746	XP_012545128.1	PREDICTED: transposable element Tcb1 transposase [Bombyx mori]	0.0133647	1.36231
comp93763_c0_seq3	1514	XP_008200909.1	PREDICTED: phosphatidylserine decarboxylase proenzyme, mitochondrial isoform X1 [Tribolium castaneum]	0.0362388	1.36594
comp116724_c1_seq4	1079	XP_967804.1	PREDICTED: uncharacterized protein LOC656166 isoform X1 [Tribolium castaneum]	0.0296571	1.36835
comp119437_c0_seq4	294	NULL	NULL	0.0132904	1.36849
comp128684_c0_seq13	1180	EJY57493.1	AAEL017480-PA, partial [Aedes aegypti]	0.000854949	1.37198
comp107183_c0_seq2	782	NULL	NULL	0.027046	1.37308
comp36998_c0_seq1	1820	EEZ97917.1	Synaptic vesicle glycoprotein 2C-like Protein [Tribolium castaneum]	0.047027	1.37454
comp125123_c0_seq1	2096	EFA04005.1	Inter-alpha-trypsin inhibitor heavy chain H4-like Protein [Tribolium castaneum]	0.0273381	1.37555
comp41524_c0_seq1	737	NULL	NULL	0.0146366	1.37555
comp118001_c2_seq2	2682	XP_015838645.1	PREDICTED: uncharacterized protein LOC662719 [Tribolium castaneum]	0.0215898	1.37671
comp76204_c0_seq1	642	XP_973284.2	PREDICTED: phosphatidylserine decarboxylase proenzyme, mitochondrial isoform X2 [Tribolium castaneum]	0.0422383	1.37825
comp127638_c0_seq4	3907	XP_008193598.1	PREDICTED: matrix metalloproteinase 1 isoform X2 [Tribolium castaneum]	0.000854949	1.38375
comp123541_c1_seq2	2927	XP_017779219.1	PREDICTED: rho guanine nucleotide exchange factor 4-like [Nicrophorus vespilloides]	0.0422383	1.38677
comp61199_c0_seq1	809	KRT81312.1	VWA domain-containing protein [Oryctes borbonicus]	0.015808	1.38679
comp41873_c0_seq1	2242	ENN70298.1	hypothetical protein YQE_12809, partial [Dendroctonus ponderosae]	0.0156349	1.38814
comp106547_c0_seq1	1793	KRT85472.1	Pleckstrin homology domain containing protein [Oryctes borbonicus]	0.0300876	1.40398
comp29787_c0_seq2	406	XP_001815706.1	PREDICTED: uncharacterized protein LOC100142247 [Tribolium castaneum]	0.0340123	1.41312
comp115604_c0_seq1	1209	NULL	NULL	0.0485219	1.41491
comp106822_c0_seq2	265	NULL	NULL	0.0259171	1.41657
comp120113_c0_seq1	2692	KYB29080.1	Chorion peroxidase-like Protein [Tribolium castaneum]	0.0408608	1.41712
comp119993_c2_seq1	379	NULL	NULL	0.023118	1.41946
comp126629_c6_seq4	228	JAS43395.1	hypothetical protein g.21574, partial [Cuerna arida]	0.022443	1.42105
comp122869_c4_seq1	676	NULL	NULL	0.0101736	1.43109
comp99433_c0_seq1	403	EFA08885.1	Connectin-like Protein [Tribolium castaneum]	0.0248463	1.43146
comp124463_c1_seq1	3052	NULL	NULL	0.000771383	1.43219
comp105293_c0_seq1	645	ENN77495.1	hypothetical protein YQE_06021, partial [Dendroctonus ponderosae]	0.040168	1.43332
comp126196_c1_seq1	2688	NULL	NULL	0.00202733	1.44178
comp125867_c1_seq1	1628	NULL	NULL	0.0488542	1.44223
comp141025_c0_seq1	282	XP_015794099.1	PREDICTED: cathepsin L1-like [Tetranychus urticae]	0.0485219	1.44525
comp123780_c6_seq1	923	XP_014357403.1	PREDICTED: uncharacterized protein LOC106709987 [Papilio machaon]	0.0277207	1.45771
comp78478_c0_seq2	991	XP_967905.1	PREDICTED: regucalcin [Tribolium castaneum]	0.0158608	1.46036
comp92119_c0_seq1	401	NULL	NULL	0.0340123	1.46217
comp106475_c0_seq2	411	XP_015838236.1	PREDICTED: antichymotrypsin-2 isoform X4 [Tribolium castaneum]	0.0424437	1.46395
comp93763_c0_seq6	1429	XP_973284.2	PREDICTED: phosphatidylserine decarboxylase proenzyme, mitochondrial isoform X2 [Tribolium castaneum]	0.0405688	1.46448
comp45764_c0_seq1	573	XP_975378.1	PREDICTED: lipase 3 [Tribolium castaneum]	0.0319142	1.46551
comp32223_c0_seq1	459	NULL	NULL	0.0166679	1.46835
comp103616_c0_seq1	1940	XP_008178409.1	PREDICTED: piggyBac transposable element-derived protein 4-like [Acyrthosiphon pisum]	0.0200066	1.46837
comp86572_c0_seq1	1316	XP_011642769.1	PREDICTED: uncharacterized protein LOC105430768 isoform X1 [Pogonomyrmex barbatus]	0.0014358	1.46854
comp93763_c0_seq4	1291	XP_015838184.1	PREDICTED: phosphatidylserine decarboxylase proenzyme, mitochondrial isoform X3 [Tribolium castaneum]	0.0331026	1.47464
comp123159_c6_seq2	2144	EFA12375.1	hypothetical protein TcasGA2_TC002081 [Tribolium castaneum]	0.0309657	1.47546
comp73553_c0_seq1	227	ACP18843.1	cysteine proteinase 4 [Chrysomela tremula]	0.0011868	1.47723
comp128684_c0_seq3	3596	EJY57493.1	AAEL017480-PA, partial [Aedes aegypti]	0.0000063515	1.47765
comp126778_c2_seq6	2461	EEZ97839.2	putative RNA helicase armi-like Protein [Tribolium castaneum]	0.00354495	1.47832
comp96578_c0_seq2	485	AMK48635.1	venom protein R-like protein, partial [Rhynchophorus ferrugineus]	0.00614491	1.47965
comp126629_c0_seq2	216	XP_015028682.1	uncharacterized protein Dvir_GJ21841, isoform B [Drosophila virilis]	0.0155048	1.48041
comp120584_c2_seq1	1183	AEV76946.1	putative juvenile hormone-inducible protein [Phyllotreta striolata]	0.00322068	1.48592
comp122963_c1_seq6	962	XP_015113111.1	PREDICTED: insulin-like growth factor-binding protein complex acid labile subunit [Diachasma alloeum]	0.0340123	1.4927
comp123687_c2_seq2	431	NULL	NULL	0.0298836	1.49281
comp93763_c0_seq5	1508	XP_015838184.1	PREDICTED: phosphatidylserine decarboxylase proenzyme, mitochondrial isoform X3 [Tribolium castaneum]	0.0429272	1.49697
comp123159_c6_seq1	2210	EFA12375.1	hypothetical protein TcasGA2_TC002081 [Tribolium castaneum]	0.0215898	1.4998
comp91272_c0_seq2	451	NULL	NULL	0.00285447	1.51107
comp96957_c0_seq1	1570	XP_008199531.1	PREDICTED: uncharacterized protein LOC103314688 [Tribolium castaneum]	0.00133268	1.5154
comp130576_c0_seq1	416	ERL89495.1	hypothetical protein D910_06861 [Dendroctonus ponderosae]	0.0141148	1.51557
comp31958_c0_seq1	333	NULL	NULL	0.00258623	1.51686
comp46525_c0_seq1	297	AMK48635.1	venom protein R-like protein, partial [Rhynchophorus ferrugineus]	0.00898383	1.51991
comp132462_c0_seq1	317	NULL	NULL	0.00020218	1.52871
comp154208_c0_seq1	232	XP_017866037.1	PREDICTED: alaserpin-like isoform X2 [Drosophila arizonae]	0.0310061	1.53248
comp122963_c1_seq4	1004	XP_015113111.1	PREDICTED: insulin-like growth factor-binding protein complex acid labile subunit [Diachasma alloeum]	0.0239398	1.53359
comp105588_c0_seq1	1678	KYB26390.1	Proton-coupled folate transporter-like Protein [Tribolium castaneum]	0.00046449	1.54713
comp125273_c0_seq1	2805	XP_014244290.1	PREDICTED: slit homolog 3 protein [Cimex lectularius]	0.0206049	1.55207
comp124619_c2_seq2	382	XP_015835140.1	PREDICTED: chondroitin proteoglycan-2 isoform X2 [Tribolium castaneum]	0.0297582	1.55334
comp60188_c0_seq1	277	XP_015836272.1	PREDICTED: uncharacterized protein LOC655370 [Tribolium castaneum]	0.0187295	1.55679
comp126307_c0_seq2	804	XP_017770111.1	PREDICTED: uncharacterized protein LOC108557909 [Nicrophorus vespilloides]	0.00428206	1.55699
comp93763_c0_seq8	1370	XP_015838184.1	PREDICTED: phosphatidylserine decarboxylase proenzyme, mitochondrial isoform X3 [Tribolium castaneum]	0.0289203	1.55923
comp151650_c0_seq1	295	ERL89961.1	hypothetical protein D910_07320 [Dendroctonus ponderosae]	0.0315039	1.56229
comp121410_c0_seq1	2455	XP_975378.1	PREDICTED: lipase 3 [Tribolium castaneum]	0.00308965	1.56417
comp99433_c0_seq3	245	EFA08885.1	Connectin-like Protein [Tribolium castaneum]	0.037191	1.56499
comp131598_c0_seq1	279	NULL	NULL	0.0018213	1.57202
comp127601_c2_seq2	1808	NULL	NULL	0.0000709283	1.58541
comp126778_c2_seq1	3063	EEZ97839.2	putative RNA helicase armi-like Protein [Tribolium castaneum]	0.000694233	1.58776
comp122963_c1_seq3	1746	XP_015110393.1	PREDICTED: leucine-rich repeat-containing protein 15 [Diachasma alloeum]	0.00951963	1.59108
comp126629_c6_seq3	241	JAS43395.1	hypothetical protein g.21574, partial [Cuerna arida]	0.0111098	1.59127
comp45562_c0_seq1	1381	EFA08453.1	D-arabinitol dehydrogenase 1-like Protein [Tribolium castaneum]	0.0127094	1.59959
comp122307_c0_seq2	2556	XP_017774751.1	PREDICTED: peroxisomal acyl-coenzyme A oxidase 3 isoform X1 [Nicrophorus vespilloides]	0.00202733	1.60058
comp126589_c0_seq1	5063	KYB27166.1	X-linked interleukin-1 receptor accessory protein-like 2 [Tribolium castaneum]	0.00293914	1.6033
comp118295_c0_seq1	1754	XP_015838395.1	PREDICTED: amyloid beta A4 precursor protein-binding family B member 1-interacting protein-like [Tribolium castaneum]	0.000394798	1.60506
comp42490_c0_seq3	1089	XP_011310153.1	PREDICTED: connectin-like [Fopius arisanus]	0.00467211	1.61053
comp155207_c0_seq1	241	NULL	NULL	0.0222418	1.61569
comp112811_c0_seq1	802	NULL	NULL	0.0170386	1.61642
comp115163_c0_seq1	2834	XP_008201564.1	PREDICTED: titin [Tribolium castaneum]	0.029421	1.62011
comp80563_c0_seq3	258	NULL	NULL	0.0333814	1.62564
comp125558_c3_seq4	244	NULL	NULL	0.00244186	1.62997
comp127909_c2_seq2	232	XP_014371867.1	PREDICTED: RNA-directed DNA polymerase from mobile element jockey-like [Papilio machaon]	0.0300876	1.63175
comp36836_c0_seq1	664	KYB28103.1	hypothetical protein TcasGA2_TC032881 [Tribolium castaneum]	0.0035957	1.63594
comp102107_c1_seq1	869	NULL	NULL	0.0146366	1.63869
comp98872_c0_seq2	735	XP_011637243.1	PREDICTED: uncharacterized protein LOC105427270 [Pogonomyrmex barbatus]	0.0126973	1.6395
comp119504_c2_seq1	1195	AAS20593.1	digestive cysteine proteinase intestain [Leptinotarsa decemlineata]	0.000181686	1.64697
comp129095_c0_seq1	1917	XP_015835100.1	PREDICTED: LOW QUALITY PROTEIN: glucose dehydrogenase [FAD, quinone] [Tribolium castaneum]	0.0000416394	1.64727
comp118350_c1_seq3	1311	ERL85175.1	hypothetical protein D910_02597 [Dendroctonus ponderosae]	0.0133304	1.65663
comp126268_c0_seq1	4188	EFA04139.1	putative multidrug resistance-associated protein lethal(2)03659-like Protein [Tribolium castaneum]	0.0391362	1.66084
comp110848_c0_seq1	1174	AEE61942.1	unknown [Dendroctonus ponderosae]	0.000415467	1.66101
comp128704_c0_seq2	9949	XP_008191781.1	PREDICTED: protein bark beetle isoform X1 [Tribolium castaneum]	0.032407	1.66183
comp95780_c0_seq2	993	XP_015840562.1	PREDICTED: uncharacterized protein LOC663390 isoform X4 [Tribolium castaneum]	0.000667486	1.6658
comp124422_c9_seq5	528	NULL	NULL	0.0000551511	1.66892
comp123605_c0_seq9	2636	XP_011568960.1	PREDICTED: RNA-directed DNA polymerase from mobile element jockey-like [Plutella xylostella]	0.000291178	1.66968
comp117325_c0_seq1	1226	XP_008190576.1	PREDICTED: techylectin-5B-like [Tribolium castaneum]	0.00143141	1.67347
comp127805_c2_seq2	1294	XP_015838846.1	PREDICTED: tumor necrosis factor alpha-induced protein 8-like protein isoform X1 [Tribolium castaneum]	0.0149516	1.67663
comp119504_c2_seq2	1195	AAS20593.1	digestive cysteine proteinase intestain [Leptinotarsa decemlineata]	0.000208973	1.68004
comp122963_c1_seq2	1331	XP_015110393.1	PREDICTED: leucine-rich repeat-containing protein 15 [Diachasma alloeum]	0.0166225	1.68275
comp116851_c0_seq1	1941	XP_015832986.1	PREDICTED: dual specificity protein phosphatase 10 isoform X1 [Tribolium castaneum]	0.0226068	1.68716
comp100712_c0_seq2	1521	XP_971980.1	PREDICTED: protein drumstick isoform X2 [Tribolium castaneum]	0.0443862	1.69188
comp118295_c0_seq2	1742	XP_015838395.1	PREDICTED: amyloid beta A4 precursor protein-binding family B member 1-interacting protein-like [Tribolium castaneum]	0.0000565365	1.69609
comp113309_c1_seq3	712	EJY57493.1	AAEL017480-PA, partial [Aedes aegypti]	0.000230467	1.69673
comp88004_c0_seq1	228	NULL	NULL	0.000923209	1.70053
comp110330_c1_seq6	719	NULL	NULL	0.0418383	1.70182
comp100712_c0_seq1	1582	XP_971980.1	PREDICTED: protein drumstick isoform X2 [Tribolium castaneum]	0.0352593	1.71289
comp112323_c1_seq1	1092	ERL88884.1	hypothetical protein D910_06266 [Dendroctonus ponderosae]	0.00414243	1.71437
comp68094_c0_seq2	537	NULL	NULL	0.00304313	1.72085
comp121453_c5_seq1	332	NULL	NULL	0.0146366	1.72189
comp128556_c0_seq1	5707	XP_008190900.1	PREDICTED: laminin subunit alpha [Tribolium castaneum]	0.0115398	1.72385
comp126629_c6_seq2	205	JAS43395.1	hypothetical protein g.21574, partial [Cuerna arida]	0.00209149	1.72816
comp119504_c1_seq1	398	CAE47500.1	cathepsin L-like proteinase [Diabrotica virgifera virgifera]	0.0298058	1.73183
comp115466_c0_seq2	1753	KYB26825.1	G-protein coupled receptor Mth-like Protein [Tribolium castaneum]	0.0422383	1.73199
comp123616_c1_seq2	2191	NULL	NULL	0.00602255	1.73658
comp159327_c0_seq1	240	ENN70836.1	hypothetical protein YQE_12500, partial [Dendroctonus ponderosae]	0.023969	1.73685
comp125327_c2_seq3	2623	XP_976452.1	PREDICTED: uncharacterized protein LOC663436 isoform X2 [Tribolium castaneum]	0.00487274	1.74776
comp111940_c0_seq1	1752	NULL	NULL	0.00411185	1.75361
comp123504_c0_seq3	1863	KMQ92919.1	endonuclease-reverse transcriptase [Lasius niger]	0.0325604	1.75542
comp90826_c0_seq2	486	AMK48553.1	chitin binding peritrophin-a domain, partial [Rhynchophorus ferrugineus]	0.0215898	1.7634
comp123616_c1_seq1	2227	NULL	NULL	0.0025057	1.76507
comp45562_c0_seq2	1041	EFA08453.1	D-arabinitol dehydrogenase 1-like Protein [Tribolium castaneum]	0.004131	1.76699
comp129069_c0_seq1	847	EGI63812.1	Zinc finger protein 559, partial [Acromyrmex echinatior]	0.00000254976	1.77698
comp107883_c0_seq1	1154	XP_008191196.1	PREDICTED: UMP-CMP kinase 2, mitochondrial [Tribolium castaneum]	0.0110023	1.78739
comp89450_c1_seq1	846	AAN05630.1	diapause-associated transcript-2 [Leptinotarsa decemlineata]	0.00795433	1.7925
comp121147_c8_seq1	942	NULL	NULL	0.0152682	1.79442
comp117526_c0_seq1	1688	NP_001034529.1	cytochrome P450, family 4, subfamily Q, polypeptide 4 precursor [Tribolium castaneum]	0.0287549	1.79908
comp88004_c0_seq2	436	XP_013776552.1	PREDICTED: fibrillin-1-like [Limulus polyphemus]	0.000444278	1.8029
comp162668_c0_seq1	205	NULL	NULL	0.00649058	1.80366
comp108490_c0_seq1	753	AAN05630.1	diapause-associated transcript-2 [Leptinotarsa decemlineata]	0.00769527	1.80874
comp90696_c0_seq1	641	XP_011301353.1	PREDICTED: uncharacterized protein LOC105265519 [Fopius arisanus]	0.018513	1.81362
comp93955_c0_seq1	503	ERL89502.1	hypothetical protein D910_06868 [Dendroctonus ponderosae]	0.000298781	1.81864
comp121179_c1_seq1	1377	XP_008196012.2	PREDICTED: leucine-rich repeat-containing protein 70-like [Tribolium castaneum]	0.0134589	1.82523
comp127719_c0_seq2	850	NULL	NULL	0.0177137	1.83081
comp118350_c1_seq2	1090	ERL85175.1	hypothetical protein D910_02597 [Dendroctonus ponderosae]	0.00601264	1.8333
comp119890_c0_seq1	1720	ERL89502.1	hypothetical protein D910_06868 [Dendroctonus ponderosae]	0.0000264508	1.84342
comp119284_c1_seq1	1764	AGT57849.1	cytochrome P450 6bq15, partial [Leptinotarsa decemlineata]	0.00634819	1.849
comp103088_c0_seq1	298	NULL	NULL	0.000281498	1.85575
comp121882_c0_seq1	1790	EEZ99507.1	Protein henna-like Protein [Tribolium castaneum]	0.0172732	1.85864
comp134017_c0_seq1	418	AGT57849.1	cytochrome P450 6bq15, partial [Leptinotarsa decemlineata]	0.00387473	1.86192
comp41472_c0_seq1	903	XP_002030206.1	GM25311 [Drosophila sechellia]	0.000126944	1.8651
comp116379_c0_seq7	848	JAT88242.1	hypothetical protein g.2777, partial [Pectinophora gossypiella]	0.0156363	1.87151
comp127805_c2_seq1	1052	XP_015838848.1	PREDICTED: tumor necrosis factor alpha-induced protein 8-like protein isoform X2 [Tribolium castaneum]	0.00261393	1.88959
comp119890_c0_seq2	1991	ERL89502.1	hypothetical protein D910_06868 [Dendroctonus ponderosae]	0.0000287535	1.8944
comp118650_c0_seq1	1648	KYB26390.1	Proton-coupled folate transporter-like Protein [Tribolium castaneum]	0.00067108	1.89469
comp72961_c0_seq1	670	ERL89502.1	hypothetical protein D910_06868 [Dendroctonus ponderosae]	0.00000460992	1.89939
comp92961_c0_seq1	404	AMK48553.1	chitin binding peritrophin-a domain, partial [Rhynchophorus ferrugineus]	0.00530731	1.90504
comp103088_c0_seq2	348	NULL	NULL	0.00022446	1.91633
comp111940_c1_seq1	652	NULL	NULL	0.000442379	1.91664
comp81552_c0_seq1	745	NULL	NULL	0.000126944	1.91919
comp90826_c0_seq3	474	AMK48553.1	chitin binding peritrophin-a domain, partial [Rhynchophorus ferrugineus]	0.00982211	1.91955
comp114673_c0_seq1	741	NULL	NULL	0.00204169	1.93833
comp122307_c0_seq1	2611	XP_017774751.1	PREDICTED: peroxisomal acyl-coenzyme A oxidase 3 isoform X1 [Nicrophorus vespilloides]	0.00036577	1.94025
comp117807_c0_seq11	1220	XP_014272948.1	PREDICTED: uncharacterized protein LOC106678734 [Halyomorpha halys]	0.0000834273	1.94378
comp116379_c0_seq6	751	JAT88242.1	hypothetical protein g.2777, partial [Pectinophora gossypiella]	0.0277207	1.94978
comp116714_c0_seq1	1394	XP_975035.1	PREDICTED: pseudouridine-5'-phosphatase [Tribolium castaneum]	0.0000238238	1.95279
comp135630_c0_seq1	333	XP_008190576.1	PREDICTED: techylectin-5B-like [Tribolium castaneum]	0.0239266	1.96446
comp68094_c0_seq1	319	NULL	NULL	0.000764175	1.9754
comp121179_c1_seq6	1510	XP_008196012.2	PREDICTED: leucine-rich repeat-containing protein 70-like [Tribolium castaneum]	0.00789367	1.9793
comp124422_c9_seq7	394	NULL	NULL	0.00000036291	1.98252
comp137503_c0_seq1	385	XP_002030206.1	GM25311 [Drosophila sechellia]	0.0000962897	1.98337
comp145742_c0_seq1	330	XP_001815706.1	PREDICTED: uncharacterized protein LOC100142247 [Tribolium castaneum]	0.00411185	1.98789
comp42001_c0_seq1	1696	KRT78166.1	phosphotransferase [Oryctes borbonicus]	0.0134589	1.99038
comp75330_c0_seq1	763	NULL	NULL	0.00987564	2.00229
comp98991_c0_seq1	899	NULL	NULL	0.000325362	2.01025
comp122088_c0_seq7	625	NULL	NULL	0.0499072	2.01088
comp98991_c0_seq2	808	NULL	NULL	0.0186167	2.02228
comp102795_c0_seq1	552	NULL	NULL	0.000124546	2.02406
comp122246_c1_seq1	1665	XP_013198576.1	PREDICTED: piggyBac transposable element-derived protein 3-like [Amyelois transitella]	0.00122569	2.02674
comp123504_c0_seq4	2001	KMQ92919.1	endonuclease-reverse transcriptase [Lasius niger]	0.0263761	2.02781
comp12238_c0_seq1	306	AIY68384.1	putative alpha-esterase [Leptinotarsa decemlineata]	0.0029362	2.02936
comp115403_c0_seq1	260	XP_008191196.1	PREDICTED: UMP-CMP kinase 2, mitochondrial [Tribolium castaneum]	0.00182463	2.03062
comp124047_c0_seq1	2543	XP_008196167.1	PREDICTED: multiple inositol polyphosphate phosphatase 1 isoform X2 [Tribolium castaneum]	0.0118795	2.03555
comp85389_c0_seq1	318	NULL	NULL	0.0000371023	2.03574
comp75639_c0_seq1	416	NULL	NULL	0.00486806	2.03775
comp124483_c2_seq1	6677	XP_008195344.1	PREDICTED: zinc finger FYVE domain-containing protein 26 isoform X1 [Tribolium castaneum]	0.0000744253	2.04483
comp121179_c1_seq5	1545	XP_008196012.2	PREDICTED: leucine-rich repeat-containing protein 70-like [Tribolium castaneum]	0.00601264	2.05015
comp78391_c0_seq1	1231	EFA02765.1	Transposable element Tc3 transposase-like Protein [Tribolium castaneum]	0.0000188819	2.05769
comp46372_c0_seq1	408	NULL	NULL	0.000667486	2.10149
comp117807_c0_seq2	860	XP_014272948.1	PREDICTED: uncharacterized protein LOC106678734 [Halyomorpha halys]	0.000498506	2.1026
comp115403_c2_seq1	219	NULL	NULL	0.0139474	2.1032
comp113850_c0_seq2	2975	XP_015835503.1	PREDICTED: inter-alpha-trypsin inhibitor heavy chain H4 isoform X3 [Tribolium castaneum]	0.000667486	2.12874
comp95780_c0_seq1	1107	XP_976221.1	PREDICTED: uncharacterized protein LOC663390 isoform X2 [Tribolium castaneum]	0.00000417291	2.12908
comp125651_c1_seq1	1679	XP_015187255.1	PREDICTED: uncharacterized protein LOC107072109 [Polistes dominula]	0.0028571	2.13027
comp116714_c0_seq2	1441	XP_975035.1	PREDICTED: pseudouridine-5'-phosphatase [Tribolium castaneum]	0.000465391	2.13144
comp125879_c3_seq3	853	NULL	NULL	0.0000362057	2.14114
comp124422_c9_seq8	1928	NULL	NULL	0.000000312765	2.14961
comp121179_c1_seq4	1342	XP_008196012.2	PREDICTED: leucine-rich repeat-containing protein 70-like [Tribolium castaneum]	0.00643869	2.15898
comp120268_c5_seq2	1198	NULL	NULL	0.0143645	2.17148
comp94808_c0_seq1	877	KRF84350.1	uncharacterized protein Dvir_GJ12142, isoform B [Drosophila virilis]	0.0379222	2.19067
comp107422_c3_seq1	1376	NULL	NULL	0.00000529759	2.19882
comp116588_c1_seq1	2424	AIY68384.1	putative alpha-esterase [Leptinotarsa decemlineata]	0.00000235137	2.20555
comp116588_c1_seq3	2680	AIY68384.1	putative alpha-esterase [Leptinotarsa decemlineata]	0.00000364304	2.20811
comp131176_c0_seq1	239	AIY68384.1	putative alpha-esterase [Leptinotarsa decemlineata]	0.0142704	2.2193
comp124831_c9_seq2	1485	NULL	NULL	0.012184	2.22431
comp116851_c0_seq2	1366	ERL94238.1	hypothetical protein D910_11519, partial [Dendroctonus ponderosae]	0.00350612	2.22617
comp123651_c0_seq3	2348	XP_008189789.1	PREDICTED: uncharacterized protein LOC103311826 [Acyrthosiphon pisum]	0.0131449	2.22661
comp90350_c0_seq1	535	NULL	NULL	0.000402015	2.23324
comp119022_c0_seq1	1843	XP_974272.1	PREDICTED: G-protein coupled receptor moody isoform X1 [Tribolium castaneum]	0.0207078	2.23815
comp58706_c0_seq1	204	AGT57849.1	cytochrome P450 6bq15, partial [Leptinotarsa decemlineata]	0.00285447	2.23842
comp124047_c0_seq2	2374	XP_008196167.1	PREDICTED: multiple inositol polyphosphate phosphatase 1 isoform X2 [Tribolium castaneum]	0.00306001	2.26008
comp129093_c0_seq1	1327	ERL90235.1	hypothetical protein D910_07588 [Dendroctonus ponderosae]	0.00135053	2.27363
comp113850_c0_seq1	3011	XP_008193328.1	PREDICTED: inter-alpha-trypsin inhibitor heavy chain H4 isoform X1 [Tribolium castaneum]	0.0000732664	2.27691
comp98271_c0_seq1	305	NULL	NULL	0.00000276578	2.29028
comp109963_c0_seq1	911	ERL91195.1	hypothetical protein D910_08534 [Dendroctonus ponderosae]	0.0177137	2.29313
comp124483_c2_seq3	6730	XP_008195344.1	PREDICTED: zinc finger FYVE domain-containing protein 26 isoform X1 [Tribolium castaneum]	0.00000103002	2.30399
comp98271_c0_seq2	403	NULL	NULL	0.00000274992	2.30596
comp88564_c0_seq1	1732	XP_008191816.1	PREDICTED: UDP-glucuronosyltransferase 1-7C isoform X4 [Tribolium castaneum]	0.0000121865	2.30839
comp111672_c0_seq2	817	NULL	NULL	0.00253321	2.31217
comp127715_c1_seq2	590	NP_001127918.1	uncharacterized protein LOC100187736 [Tribolium castaneum]	0.000467641	2.31251
comp116379_c0_seq1	736	JAT88242.1	hypothetical protein g.2777, partial [Pectinophora gossypiella]	0.0324276	2.325
comp115403_c1_seq1	1244	XP_008191196.1	PREDICTED: UMP-CMP kinase 2, mitochondrial [Tribolium castaneum]	0.000371017	2.33468
comp55954_c1_seq1	246	NULL	NULL	0.0093714	2.34069
comp123621_c0_seq3	573	NULL	NULL	0.00463705	2.35587
comp111114_c3_seq1	351	NULL	NULL	0.0303616	2.3752
comp129375_c0_seq1	1161	NULL	NULL	0.000418024	2.37859
comp117807_c0_seq6	886	XP_014272948.1	PREDICTED: uncharacterized protein LOC106678734 [Halyomorpha halys]	0.000371017	2.38264
comp119520_c4_seq2	1916	ENN74936.1	hypothetical protein YQE_08514, partial [Dendroctonus ponderosae]	0.00000000757481	2.40363
comp117807_c0_seq9	1246	XP_014272948.1	PREDICTED: uncharacterized protein LOC106678734 [Halyomorpha halys]	0.000658452	2.42288
comp124626_c5_seq3	1960	NULL	NULL	0.000000346999	2.45465
comp126797_c0_seq3	2085	NULL	NULL	0.0115398	2.47792
comp117807_c0_seq7	1008	NULL	NULL	0.0106805	2.48186
comp116617_c0_seq1	1971	XP_015836506.1	PREDICTED: uncharacterized protein LOC107398093 [Tribolium castaneum]	0.0204362	2.49246
comp120903_c0_seq1	1181	XP_967390.1	PREDICTED: low density lipoprotein receptor adapter protein 1 [Tribolium castaneum]	0.000538354	2.49424
comp119136_c0_seq1	3052	XP_008195910.1	PREDICTED: integrin alpha-PS4 isoform X2 [Tribolium castaneum]	0.00000000748843	2.49587
comp128684_c1_seq1	215	KXJ77271.1	hypothetical protein RP20_CCG007969 [Aedes albopictus]	0.00000125453	2.49957
comp126196_c1_seq6	1681	NULL	NULL	0.0000269049	2.51694
comp107134_c0_seq1	506	NULL	NULL	0.0166679	2.51979
comp124422_c9_seq2	2030	NULL	NULL	0.00000000748843	2.54204
comp116379_c0_seq14	788	JAT88242.1	hypothetical protein g.2777, partial [Pectinophora gossypiella]	0.000923209	2.54375
comp126778_c2_seq3	713	NULL	NULL	0.00712639	2.54891
comp110330_c1_seq1	438	NULL	NULL	0.0172449	2.55554
comp125651_c1_seq2	1648	XP_015187255.1	PREDICTED: uncharacterized protein LOC107072109 [Polistes dominula]	0.0166679	2.56291
comp124283_c1_seq1	1347	KYB29432.1	Protein slit-like Protein [Tribolium castaneum]	0.0000732163	2.5669
comp74764_c0_seq1	674	KYB28340.1	Sensory neuron membrane protein 2-like Protein [Tribolium castaneum]	0.00690755	2.56717
comp100507_c0_seq2	418	NULL	NULL	0.00000121217	2.60595
comp111672_c0_seq1	646	NULL	NULL	0.0161095	2.60725
comp77700_c1_seq1	306	NULL	NULL	0.0266939	2.60807
comp119554_c2_seq3	269	NULL	NULL	0.0000000307051	2.62257
comp94808_c0_seq2	739	KRF84350.1	uncharacterized protein Dvir_GJ12142, isoform B [Drosophila virilis]	0.00136989	2.62967
comp119648_c0_seq1	1397	NULL	NULL	0.0491239	2.63729
comp124283_c2_seq1	658	KYB29432.1	Protein slit-like Protein [Tribolium castaneum]	0.000104149	2.6387
comp37581_c0_seq1	1157	NULL	NULL	0.00182463	2.63936
comp156542_c0_seq1	267	XP_015835503.1	PREDICTED: inter-alpha-trypsin inhibitor heavy chain H4 isoform X3 [Tribolium castaneum]	0.00615855	2.64674
comp124422_c9_seq6	496	NULL	NULL	0.00000000301608	2.65131
comp108341_c0_seq3	1170	NP_001280517.1	glycoprotein hormone beta-5 precursor [Tribolium castaneum]	0.00293914	2.65774
comp100507_c0_seq1	346	NULL	NULL	0.00000853171	2.70065
comp128062_c2_seq2	1607	NULL	NULL	0.032407	2.7174
comp119357_c0_seq1	2758	EFA04008.2	Inter-alpha-trypsin inhibitor heavy chain H4-like Protein [Tribolium castaneum]	0.00000538651	2.72022
comp110967_c0_seq1	881	NULL	NULL	0.000000399979	2.74493
comp126399_c1_seq1	282	ENN80954.1	hypothetical protein YQE_02659, partial [Dendroctonus ponderosae]	0.00000538651	2.74992
comp114310_c0_seq1	1600	XP_008193328.1	PREDICTED: inter-alpha-trypsin inhibitor heavy chain H4 isoform X1 [Tribolium castaneum]	0.00000891655	2.75136
comp117807_c0_seq13	925	NULL	NULL	0.00116415	2.75168
comp114310_c0_seq2	1323	XP_008193326.1	PREDICTED: inter-alpha-trypsin inhibitor heavy chain H4 isoform X2 [Tribolium castaneum]	0.00000910946	2.78434
comp126170_c0_seq1	4404	XP_017768322.1	PREDICTED: xanthine dehydrogenase isoform X1 [Nicrophorus vespilloides]	0.0000622403	2.79553
comp123352_c0_seq1	716	NULL	NULL	0.0000190214	2.79876
comp124422_c9_seq1	630	NULL	NULL	0.0000000000897905	2.80198
comp111924_c0_seq1	784	NULL	NULL	0.023118	2.80242
comp126399_c6_seq4	2479	ENN80954.1	hypothetical protein YQE_02659, partial [Dendroctonus ponderosae]	0.000000508928	2.80743
comp126399_c6_seq5	2521	ENN80954.1	hypothetical protein YQE_02659, partial [Dendroctonus ponderosae]	0.000000261992	2.82365
comp115148_c1_seq2	446	NULL	NULL	0.000832411	2.82407
comp111466_c0_seq2	2673	XP_008193328.1	PREDICTED: inter-alpha-trypsin inhibitor heavy chain H4 isoform X1 [Tribolium castaneum]	0.00000331113	2.82575
comp116379_c0_seq4	780	JAT88242.1	hypothetical protein g.2777, partial [Pectinophora gossypiella]	0.00285524	2.83049
comp94808_c0_seq3	746	KRT80849.1	C-type lectin, partial [Oryctes borbonicus]	0.00374914	2.83225
comp108341_c0_seq1	1069	NP_001280517.1	glycoprotein hormone beta-5 precursor [Tribolium castaneum]	0.0294465	2.84937
comp115747_c0_seq3	855	NULL	NULL	0.00000203291	2.85396
comp111466_c0_seq1	2703	EFA04008.2	Inter-alpha-trypsin inhibitor heavy chain H4-like Protein [Tribolium castaneum]	0.00000264773	2.87186
comp124831_c9_seq3	658	NULL	NULL	0.013673	2.87557
comp126399_c6_seq3	2362	ENN80954.1	hypothetical protein YQE_02659, partial [Dendroctonus ponderosae]	0.000000382607	2.87579
comp116379_c0_seq2	679	JAT88242.1	hypothetical protein g.2777, partial [Pectinophora gossypiella]	0.00617633	2.87953
comp125879_c3_seq1	346	NULL	NULL	0.00671752	2.88312
comp55521_c0_seq1	501	EFA04008.2	Inter-alpha-trypsin inhibitor heavy chain H4-like Protein [Tribolium castaneum]	0.0000122661	2.896
comp38681_c0_seq1	293	XP_968079.1	PREDICTED: xanthine dehydrogenase [Tribolium castaneum]	0.0143992	2.90998
comp125651_c2_seq2	1121	XP_012224225.1	PREDICTED: uncharacterized protein LOC105673278 [Linepithema humile]	0.0000362057	2.91016
comp78149_c0_seq2	308	ERL91287.1	hypothetical protein D910_08620 [Dendroctonus ponderosae]	0.0000203866	2.91486
comp115747_c0_seq1	813	NULL	NULL	0.000000662837	2.92169
comp126399_c6_seq2	2404	ENN80954.1	hypothetical protein YQE_02659, partial [Dendroctonus ponderosae]	0.0000000515299	2.9332
comp124027_c1_seq6	3434	NULL	NULL	0.00000103002	2.94983
comp116379_c0_seq13	702	JAT88242.1	hypothetical protein g.2777, partial [Pectinophora gossypiella]	0.00729289	2.9504
comp124200_c0_seq4	1118	NULL	NULL	0.0000508694	2.95286
comp124283_c2_seq2	222	NULL	NULL	0.0000569034	2.95323
comp129273_c0_seq1	357	NULL	NULL	0.000764175	2.95394
comp118366_c0_seq2	478	XP_015835503.1	PREDICTED: inter-alpha-trypsin inhibitor heavy chain H4 isoform X3 [Tribolium castaneum]	0.00000371787	2.95448
comp124027_c1_seq7	3054	NULL	NULL	0.000000875612	2.97689
comp143321_c0_seq1	341	KRT84618.1	hypothetical protein AMK59_2841, partial [Oryctes borbonicus]	0.000503174	2.99344
comp118366_c0_seq1	508	XP_015835503.1	PREDICTED: inter-alpha-trypsin inhibitor heavy chain H4 isoform X3 [Tribolium castaneum]	0.000000922145	3.0068
comp78149_c0_seq1	274	XP_008193326.1	PREDICTED: inter-alpha-trypsin inhibitor heavy chain H4 isoform X2 [Tribolium castaneum]	0.0000115381	3.00815
comp138010_c0_seq1	263	NULL	NULL	0.00134859	3.03321
comp119136_c0_seq2	2154	XP_015837354.1	PREDICTED: integrin alpha-PS4 isoform X1 [Tribolium castaneum]	0.000000605546	3.04751
comp118350_c1_seq4	1280	ERL85175.1	hypothetical protein D910_02597 [Dendroctonus ponderosae]	0.000120299	3.09083
comp94200_c0_seq1	208	EFA04005.1	Inter-alpha-trypsin inhibitor heavy chain H4-like Protein [Tribolium castaneum]	0.0000140733	3.11182
comp124422_c9_seq4	2417	XP_018355073.1	PREDICTED: uncharacterized protein LOC108756029 [Trachymyrmex septentrionalis]	0.000000000107496	3.114
comp73201_c0_seq1	3007	XP_008193182.1	PREDICTED: integrin beta-PS [Tribolium castaneum]	0.0000000515299	3.15727
comp119087_c0_seq2	742	NULL	NULL	0.0324525	3.16124
comp122754_c5_seq1	533	NULL	NULL	0.000141204	3.18367
comp92545_c0_seq1	910	XP_013119380.1	PREDICTED: perlucin-like [Stomoxys calcitrans]	0.000413606	3.23968
comp113550_c0_seq1	1674	NULL	NULL	0.00127488	3.25098
comp40097_c0_seq1	362	ENN80954.1	hypothetical protein YQE_02659, partial [Dendroctonus ponderosae]	0.0000000561736	3.26555
comp126170_c0_seq2	4517	XP_017768322.1	PREDICTED: xanthine dehydrogenase isoform X1 [Nicrophorus vespilloides]	0.0000286366	3.29461
comp119648_c0_seq2	1432	NULL	NULL	0.00122569	3.31743
comp112775_c0_seq1	1412	ERL89791.1	hypothetical protein D910_07152 [Dendroctonus ponderosae]	0.0183373	3.32159
comp121535_c0_seq2	501	JAS14283.1	hypothetical protein g.39065 [Clastoptera arizonana]	0.00731984	3.34014
comp36841_c0_seq1	502	NULL	NULL	0.00407949	3.37627
comp98399_c0_seq1	415	NULL	NULL	0.00000118856	3.3798
comp126196_c1_seq3	1963	NULL	NULL	0.00000000757481	3.38017
comp129388_c0_seq1	393	NULL	NULL	0.012382	3.40734
comp122754_c5_seq2	475	NULL	NULL	0.000871496	3.44672
comp118703_c0_seq2	1891	XP_011174423.1	PREDICTED: uncharacterized protein LOC105206641 [Solenopsis invicta]	0.0294465	3.54233
comp124200_c0_seq2	1497	NULL	NULL	0.00000215075	3.55794
comp81067_c0_seq1	848	NULL	NULL	0.0000000329914	3.57035
comp98399_c0_seq2	531	NULL	NULL	0.000000360263	3.58931
comp98399_c0_seq3	476	NULL	NULL	0.000000499435	3.58995
comp120975_c2_seq3	836	EFA07372.2	hypothetical protein TcasGA2_TC016347 [Tribolium castaneum]	0.000000399979	3.63697
comp90826_c0_seq4	466	AMK48553.1	chitin binding peritrophin-a domain, partial [Rhynchophorus ferrugineus]	0.0000000515299	3.67569
comp120975_c2_seq1	823	EFA07372.2	hypothetical protein TcasGA2_TC016347 [Tribolium castaneum]	0.000000346999	3.69613
comp119911_c0_seq1	1704	EFA10939.1	putative chitinase 3-like Protein [Tribolium castaneum]	0.00000417291	3.70864
comp126196_c1_seq7	1535	NULL	NULL	0.00000000000984829	3.73302
comp116552_c0_seq1	1093	NULL	NULL	0.00000266919	3.73816
comp120975_c7_seq3	298	XP_966436.1	PREDICTED: uncharacterized protein LOC655909 isoform X2 [Tribolium castaneum]	0.000000935554	3.75847
comp123604_c3_seq3	2421	EFA10056.1	Facilitated trehalose transporter Tret1-2 homolog-like Protein [Tribolium castaneum]	0.000000567116	3.76358
comp124422_c9_seq9	1017	XP_018339035.1	PREDICTED: uncharacterized protein LOC108746632 [Trachymyrmex septentrionalis]	0.00000000709275	3.76387
comp117354_c0_seq1	692	KZS07894.1	Uncharacterized protein APZ42_028243 [Daphnia magna]	0.0000136857	3.76548
comp118840_c1_seq1	411	NULL	NULL	0.0121671	3.79472
comp126418_c1_seq7	404	NULL	NULL	0.00000215075	3.80699
comp37170_c0_seq1	828	NULL	NULL	0.00000207047	3.81747
comp140306_c0_seq1	367	XP_008193182.1	PREDICTED: integrin beta-PS [Tribolium castaneum]	0.0000016447	3.82777
comp116552_c0_seq2	1110	NULL	NULL	0.00000255216	3.86388
comp117430_c0_seq18	562	NULL	NULL	0.00000182061	3.87418
comp92934_c0_seq1	884	NULL	NULL	0.0000016447	3.87467
comp124422_c9_seq3	883	XP_018355073.1	PREDICTED: uncharacterized protein LOC108756029 [Trachymyrmex septentrionalis]	0.00000000929725	3.88825
comp110330_c1_seq2	522	NULL	NULL	0.00182463	3.9002
comp120975_c7_seq2	257	XP_008199965.1	PREDICTED: uncharacterized protein LOC656897 [Tribolium castaneum]	0.00000000929725	3.91208
comp165304_c0_seq1	295	JAT13514.1	hypothetical protein g.25596, partial [Graphocephala atropunctata]	0.0020613	3.91474
comp120975_c2_seq4	836	EFA07372.2	hypothetical protein TcasGA2_TC016347 [Tribolium castaneum]	0.0000000252549	3.91698
comp118703_c0_seq3	1898	XP_011174423.1	PREDICTED: uncharacterized protein LOC105206641 [Solenopsis invicta]	0.0325392	3.97608
comp129493_c0_seq1	717	NULL	NULL	0.000563148	3.98405
comp120975_c2_seq5	802	EFA07372.2	hypothetical protein TcasGA2_TC016347 [Tribolium castaneum]	0.00000000748843	3.9886
comp120975_c2_seq2	817	EFA07372.2	hypothetical protein TcasGA2_TC016347 [Tribolium castaneum]	0.0000000294843	4.02668
comp117354_c1_seq1	343	KXJ81415.1	hypothetical protein RP20_CCG019892 [Aedes albopictus]	0.00582785	4.03012
comp126196_c1_seq2	1709	NULL	NULL	0.000000000002113	4.10079
comp129848_c0_seq1	217	NULL	NULL	0.000230467	4.18681
comp120713_c3_seq1	697	NULL	NULL	0.0000269049	4.2181
comp120975_c7_seq1	302	XP_008199965.1	PREDICTED: uncharacterized protein LOC656897 [Tribolium castaneum]	0.0000694258	4.25037
comp118350_c1_seq1	1304	ERL85175.1	hypothetical protein D910_02597 [Dendroctonus ponderosae]	0.0000000561736	4.29833
comp123366_c0_seq1	1959	NULL	NULL	0.0000000808522	4.37501
comp102796_c1_seq1	1030	CAA77014.1	chitinase [Phaedon cochleariae]	0.000344188	4.51805
comp102796_c0_seq1	402	BAF49605.1	chitinase [Monochamus alternatus]	0.000923209	4.55792
comp110654_c0_seq1	1340	KNC25659.1	hypothetical protein FF38_04940 [Lucilia cuprina]	0.00000320201	4.56926
comp41166_c0_seq1	277	NULL	NULL	0.000000508928	4.61409
comp52256_c0_seq1	281	AMK48553.1	chitin binding peritrophin-a domain, partial [Rhynchophorus ferrugineus]	0.00000000108204	4.63398
comp90826_c0_seq1	454	AMK48553.1	chitin binding peritrophin-a domain, partial [Rhynchophorus ferrugineus]	0.000000000002113	4.63538
comp80593_c0_seq1	354	CAA77014.1	chitinase [Phaedon cochleariae]	0.0000709283	4.65567
comp126300_c0_seq1	2062	JAS39351.1	hypothetical protein g.13854, partial [Cuerna arida]	0.000667486	4.66194
comp129262_c0_seq1	336	NULL	NULL	0.00000273422	4.79615
comp130140_c0_seq1	205	XP_017890421.1	PREDICTED: acidic mammalian chitinase-like [Ceratina calcarata]	0.000281036	4.81507
comp117851_c0_seq1	778	NULL	NULL	0.0000573028	4.85337
comp123366_c1_seq1	427	XP_015929125.1	PREDICTED: tissue factor pathway inhibitor-like, partial [Parasteatoda tepidariorum]	0.00000000267683	5.19577
comp50679_c0_seq1	206	NULL	NULL	0.00000000757481	5.5157
comp124200_c0_seq3	274	NULL	NULL	0.00000529759	5.60372
comp37021_c0_seq1	210	NULL	NULL	0.000000875612	5.85584
comp74408_c0_seq1	440	NULL	NULL	0.00000538651	5.98876
comp123589_c2_seq1	549	NULL	NULL	0.000258101	6.30844
comp36407_c0_seq1	233	NULL	NULL	0.00000666661	7.13499

## Sheet: SB vs SI 12h
Contig name	Sequence Length	Top Hit Accessary	Description	FDR	Log2FoldChange
comp106943_c0_seq1	4238	AAB66358.1	reverse transcriptase [Popillia japonica]	0.00985916	-5.57962
comp128444_c1_seq2	363	No blastx hit	No blastx hit	0.000317417	-5.09374
comp128331_c0_seq3	1981	No blastx hit	No blastx hit	0.00000000686008	-4.52457
comp123712_c0_seq5	458	No blastx hit	No blastx hit	0.000166014	-4.49842
comp128331_c0_seq1	2106	No blastx hit	No blastx hit	0.0000000274186	-4.29832
comp127685_c1_seq1	1080	KPJ16668.1	hypothetical protein RR48_10267 [Papilio machaon]	0.0000146403	-4.228
comp123230_c2_seq1	1629	AJE75670.1	putative glycosyl hydrolase [Chrysomela lapponica]	0.0000341202	-4.17048
comp124626_c7_seq2	207	AJE75670.1	putative glycosyl hydrolase [Chrysomela lapponica]	0.0000017527	-3.94401
comp127685_c1_seq6	1047	No blastx hit	No blastx hit	0.0000612717	-3.90938
comp127685_c1_seq2	1120	KPJ16668.1	hypothetical protein RR48_10267 [Papilio machaon]	0.00000523576	-3.79177
comp124626_c7_seq1	467	AJE75670.1	putative glycosyl hydrolase [Chrysomela lapponica]	0.0000157627	-3.72511
comp127685_c1_seq4	1137	KPJ20102.1	Lipoma HMGIC fusion partner-like 3 protein [Papilio machaon]	0.000104927	-3.44665
comp125451_c4_seq1	297	ERL86262.1	hypothetical protein D910_03672, partial [Dendroctonus ponderosae]	0.00054696	-3.35241
comp119146_c0_seq7	663	XP_015915956.1	PREDICTED: RNA-directed DNA polymerase from mobile element jockey-like [Parasteatoda tepidariorum]	0.00599987	-3.29116
comp85408_c0_seq1	705	No blastx hit	No blastx hit	0.0163042	-3.28405
comp123727_c0_seq2	1236	No blastx hit	No blastx hit	0.00928721	-3.23474
comp117728_c0_seq1	1281	AHJ09934.1	glycoside hydrolase family 28 [Diabrotica virgifera virgifera]	0.0000249045	-2.66379
comp127070_c1_seq2	4134	AAA29354.1	reverse transcriptase-like protein, partial [Aedes aegypti]	0.00393744	-2.64774
comp127070_c1_seq4	4553	AAA29354.1	reverse transcriptase-like protein, partial [Aedes aegypti]	0.00342506	-2.53963
comp120728_c1_seq4	358	No blastx hit	No blastx hit	0.00893047	-2.4916
comp127070_c1_seq3	3228	AAA29354.1	reverse transcriptase-like protein, partial [Aedes aegypti]	0.00574818	-2.46069
comp42463_c0_seq1	417	No blastx hit	No blastx hit	0.00120734	-2.42986
comp18365_c0_seq1	207	AJE75668.1	putative glycosyl hydrolase [Chrysomela lapponica]	0.000128187	-2.41896
comp30457_c0_seq1	281	AHF27413.1	putative sugar transporter 1 [Phaedon cochleariae]	0.000527298	-2.39404
comp126310_c1_seq1	1141	XP_008195688.1	PREDICTED: uncharacterized protein LOC103313644 [Tribolium castaneum]	0.00199359	-2.37384
comp120206_c1_seq9	1039	XP_017302702.1	PREDICTED: uncharacterized protein LOC103516800 [Diaphorina citri]	0.0228499	-2.34055
comp126556_c2_seq1	271	XP_018323310.1	PREDICTED: regucalcin-like [Agrilus planipennis]	0.0427011	-2.32509
comp108822_c0_seq3	287	No blastx hit	No blastx hit	0.0214103	-2.31869
comp125451_c2_seq3	1747	EFA06748.1	Facilitated trehalose transporter Tret1-2 homolog-like Protein [Tribolium castaneum]	0.000000644212	-2.30479
comp100827_c0_seq1	1656	AHZ59664.1	glycoside hydrolase family 1 [Phyllotreta striolata]	0.000148575	-2.29949
comp134229_c0_seq1	779	AHZ59664.1	glycoside hydrolase family 1 [Phyllotreta striolata]	0.000130665	-2.29815
comp120776_c1_seq1	868	No blastx hit	No blastx hit	0.00600565	-2.28804
comp125451_c2_seq8	970	EFA06747.1	Facilitated trehalose transporter Tret1-2 homolog-like Protein [Tribolium castaneum]	0.000000603971	-2.28447
comp126556_c4_seq1	1579	XP_011685835.1	PREDICTED: regucalcin-like isoform X1 [Wasmannia auropunctata]	0.0357873	-2.28199
comp128162_c0_seq3	1287	No blastx hit	No blastx hit	0.00809035	-2.28029
comp116668_c1_seq1	341	No blastx hit	No blastx hit	0.00000789799	-2.26851
comp31406_c0_seq1	235	AHZ59664.1	glycoside hydrolase family 1 [Phyllotreta striolata]	0.000904343	-2.24604
comp127070_c1_seq1	2809	AAA29354.1	reverse transcriptase-like protein, partial [Aedes aegypti]	0.0172671	-2.23389
comp126845_c1_seq2	480	No blastx hit	No blastx hit	0.0000629037	-2.20498
comp115190_c0_seq1	1741	ENN83076.1	hypothetical protein YQE_00562, partial [Dendroctonus ponderosae]	0.0000484229	-2.19451
comp125451_c2_seq7	1058	EFA06748.1	Facilitated trehalose transporter Tret1-2 homolog-like Protein [Tribolium castaneum]	0.00144061	-2.17739
comp127451_c2_seq1	2748	KFM59232.1	Retrovirus-related Pol polyprotein from transposon 412, partial [Stegodyphus mimosarum]	0.0000329715	-2.16054
comp126042_c2_seq1	896	AFI56547.1	endogenous endoglucanase [Diabrotica virgifera virgifera]	0.000725135	-2.15998
comp128402_c0_seq4	2198	No blastx hit	No blastx hit	0.0000369139	-2.15571
comp115955_c0_seq1	2929	XP_015834480.1	PREDICTED: uncharacterized protein LOC658985 isoform X4 [Tribolium castaneum]	0.0174363	-2.15369
comp124584_c1_seq9	1452	No blastx hit	No blastx hit	0.0000194305	-2.14469
comp125451_c3_seq1	355	EFA06747.1	Facilitated trehalose transporter Tret1-2 homolog-like Protein [Tribolium castaneum]	0.0000530052	-2.14002
comp121095_c1_seq2	1668	XP_012269674.1	PREDICTED: zinc finger MYM-type protein 1-like [Athalia rosae]	0.00314799	-2.13098
comp42180_c0_seq1	391	AHF27413.1	putative sugar transporter 1 [Phaedon cochleariae]	0.000206946	-2.12155
comp125990_c0_seq1	891	KXZ75572.1	RNA-directed DNA polymerase from mobile element jockey-like Protein [Tribolium castaneum]	0.000346938	-2.08618
comp125514_c2_seq9	917	JAS39873.1	hypothetical protein g.22246, partial [Cuerna arida]	0.000194748	-2.07649
comp116685_c0_seq2	1128	XP_974372.1	PREDICTED: facilitated trehalose transporter Tret1 [Tribolium castaneum]	0.00681663	-2.05882
comp126845_c1_seq5	459	No blastx hit	No blastx hit	0.0000572503	-2.04538
comp136730_c0_seq1	365	XP_015835557.1	PREDICTED: probable multidrug resistance-associated protein lethal(2)03659 [Tribolium castaneum]	0.00111335	-2.03582
comp102494_c0_seq1	932	ENN75764.1	hypothetical protein YQE_07723, partial [Dendroctonus ponderosae]	0.00825071	-2.03453
comp128402_c0_seq3	9064	XP_015436995.1	PREDICTED: RNA-directed DNA polymerase from mobile element jockey-like [Dufourea novaeangliae]	0.0000253158	-2.02929
comp137177_c0_seq1	268	XP_015835557.1	PREDICTED: probable multidrug resistance-associated protein lethal(2)03659 [Tribolium castaneum]	0.000213192	-2.01661
comp127077_c4_seq1	1384	EFA13486.1	putative RNA-directed DNA polymerase from transposon BS-like Protein [Tribolium castaneum]	0.030998	-2.01555
comp122249_c0_seq5	2174	No blastx hit	No blastx hit	0.0000632515	-2.01449
comp119377_c0_seq1	1617	EFA12961.1	Facilitated trehalose transporter Tret1-2 homolog-like Protein [Tribolium castaneum]	0.0129666	-2.00985
comp128402_c0_seq2	1978	No blastx hit	No blastx hit	0.00047178	-2.00899
comp114479_c0_seq1	1334	ERL93924.1	hypothetical protein D910_11210 [Dendroctonus ponderosae]	0.00517108	-2.00409
comp128162_c0_seq1	3246	JAS39351.1	hypothetical protein g.13854, partial [Cuerna arida]	0.00577286	-1.99722
comp125971_c0_seq2	2663	XP_015835557.1	PREDICTED: probable multidrug resistance-associated protein lethal(2)03659 [Tribolium castaneum]	0.000232082	-1.99276
comp123061_c2_seq2	211	No blastx hit	No blastx hit	0.00175141	-1.98749
comp120041_c0_seq2	1466	KYB26390.1	Proton-coupled folate transporter-like Protein [Tribolium castaneum]	0.00560962	-1.98623
comp106767_c1_seq1	370	ENN78229.1	hypothetical protein YQE_05380, partial [Dendroctonus ponderosae]	0.0152962	-1.98291
comp125971_c0_seq1	1813	ENN78464.1	hypothetical protein YQE_05102, partial [Dendroctonus ponderosae]	0.0000666906	-1.97827
comp125514_c2_seq12	912	JAS39873.1	hypothetical protein g.22246, partial [Cuerna arida]	0.000574762	-1.97645
comp120776_c1_seq2	832	No blastx hit	No blastx hit	0.0478302	-1.9744
comp116576_c1_seq9	1245	No blastx hit	No blastx hit	0.0200116	-1.97288
comp124678_c2_seq3	4468	XP_008198324.2	PREDICTED: cyclin-dependent kinase 12 isoform X2 [Tribolium castaneum]	0.000304603	-1.96062
comp126005_c0_seq1	1456	No blastx hit	No blastx hit	0.010953	-1.93734
comp126536_c0_seq1	1460	XP_013785550.1	PREDICTED: uncharacterized protein LOC106469594 [Limulus polyphemus]	0.00100435	-1.93713
comp125990_c0_seq7	622	XP_012148630.1	PREDICTED: uncharacterized protein LOC105663567 [Megachile rotundata]	0.000166892	-1.93627
comp145239_c0_seq1	324	XP_012262524.1	PREDICTED: probable multidrug resistance-associated protein lethal(2)03659 [Athalia rosae]	0.000358279	-1.92974
comp114479_c0_seq3	1199	ERL93924.1	hypothetical protein D910_11210 [Dendroctonus ponderosae]	0.00652319	-1.92917
comp122249_c0_seq6	2089	No blastx hit	No blastx hit	0.000198866	-1.92721
comp126375_c3_seq2	1745	ERL93924.1	hypothetical protein D910_11210 [Dendroctonus ponderosae]	0.0089999	-1.92405
comp116576_c1_seq1	1383	No blastx hit	No blastx hit	0.0119672	-1.92185
comp115955_c0_seq3	2096	XP_966592.1	PREDICTED: uncharacterized protein LOC658985 isoform X8 [Tribolium castaneum]	0.038463	-1.91381
comp119908_c4_seq2	493	XP_015181515.1	PREDICTED: uncharacterized protein LOC107069067 [Polistes dominula]	0.0262766	-1.9054
comp41612_c0_seq1	1831	AHF27413.1	putative sugar transporter 1 [Phaedon cochleariae]	0.00242923	-1.90248
comp136115_c0_seq1	346	No blastx hit	No blastx hit	0.00339044	-1.90168
comp129411_c0_seq1	716	No blastx hit	No blastx hit	0.00508015	-1.88577
comp117191_c3_seq1	3285	XP_013200639.1	PREDICTED: uncharacterized protein LOC106143167 [Amyelois transitella]	0.00885822	-1.88066
comp125451_c2_seq1	1688	EFA06747.1	Facilitated trehalose transporter Tret1-2 homolog-like Protein [Tribolium castaneum]	0.00015457	-1.87542
comp140904_c0_seq1	209	No blastx hit	No blastx hit	0.000601711	-1.87518
comp122350_c4_seq5	1845	AEE62736.1	unknown [Dendroctonus ponderosae]	0.0156085	-1.87278
comp81415_c0_seq1	1705	AJE75664.1	putative glycosyl hydrolase [Chrysomela lapponica]	0.00611564	-1.87169
comp104119_c0_seq1	316	EFA05154.1	hypothetical protein TcasGA2_TC015272 [Tribolium castaneum]	0.0148627	-1.86065
comp129302_c0_seq1	1250	EFA03214.1	Larval cuticle protein LCP-30-like Protein [Tribolium castaneum]	0.0328363	-1.85824
comp107454_c0_seq1	368	No blastx hit	No blastx hit	0.0027041	-1.85736
comp127538_c0_seq3	639	No blastx hit	No blastx hit	0.0250623	-1.84734
comp121378_c0_seq5	1656	ADF18552.1	endonuclease-reverse transcriptase [Bombyx mori]	0.0103401	-1.84613
comp120891_c1_seq1	2233	EFA01493.1	Protein white-like Protein [Tribolium castaneum]	0.000000373655	-1.83643
comp101693_c0_seq1	1202	ENN77426.1	hypothetical protein YQE_06251, partial [Dendroctonus ponderosae]	0.00363132	-1.83476
comp128402_c0_seq1	7912	XP_015436995.1	PREDICTED: RNA-directed DNA polymerase from mobile element jockey-like [Dufourea novaeangliae]	0.0005029	-1.82929
comp58412_c0_seq1	877	AJE75664.1	putative glycosyl hydrolase [Chrysomela lapponica]	0.00517108	-1.82885
comp120537_c2_seq2	989	No blastx hit	No blastx hit	0.00144874	-1.82512
comp124584_c1_seq1	1428	No blastx hit	No blastx hit	0.0000123946	-1.82194
comp127358_c1_seq2	2987	XP_013199885.1	PREDICTED: uncharacterized protein LOC106142604 [Amyelois transitella]	0.0020428	-1.82145
comp124021_c0_seq1	3147	ENN73410.1	hypothetical protein YQE_09972, partial [Dendroctonus ponderosae]	0.0000597196	-1.80793
comp125460_c1_seq10	605	No blastx hit	No blastx hit	0.0123886	-1.80743
comp120537_c2_seq4	1184	No blastx hit	No blastx hit	0.000331081	-1.80398
comp15306_c0_seq1	239	No blastx hit	No blastx hit	0.00727829	-1.80223
comp126375_c3_seq4	1745	ERL93924.1	hypothetical protein D910_11210 [Dendroctonus ponderosae]	0.014802	-1.80101
comp145254_c0_seq1	293	No blastx hit	No blastx hit	0.00658945	-1.798
comp114967_c2_seq1	545	XP_015834777.1	PREDICTED: glucose dehydrogenase [FAD, quinone] [Tribolium castaneum]	0.0000814722	-1.79599
comp119235_c0_seq1	415	No blastx hit	No blastx hit	0.0128212	-1.79462
comp135239_c0_seq1	208	XP_001654500.1	AAEL010386-PA, partial [Aedes aegypti]	0.00644015	-1.7824
comp58412_c0_seq2	398	AJE75664.1	putative glycosyl hydrolase [Chrysomela lapponica]	0.00897496	-1.78175
comp130090_c0_seq1	464	AHZ59673.1	glycoside hydrolase family 1, partial [Phyllotreta striolata]	0.0093966	-1.78
comp108822_c0_seq4	209	No blastx hit	No blastx hit	0.0089999	-1.77356
comp114967_c0_seq1	1915	XP_015834777.1	PREDICTED: glucose dehydrogenase [FAD, quinone] [Tribolium castaneum]	0.0000899984	-1.7645
comp114118_c0_seq2	289	No blastx hit	No blastx hit	0.00126948	-1.76183
comp98757_c0_seq1	1785	EFA12856.1	cytochrome P450 345A1 [Tribolium castaneum]	0.00686166	-1.75466
comp128649_c0_seq3	647	XP_011299809.1	PREDICTED: RNA-directed DNA polymerase from mobile element jockey-like [Fopius arisanus]	0.00441917	-1.75439
comp19771_c0_seq1	243	KYB24717.1	hypothetical protein TcasGA2_TC031654 [Tribolium castaneum]	0.00314799	-1.75325
comp110402_c0_seq1	1833	AJE75665.1	putative glycosyl hydrolase [Chrysomela lapponica]	0.00394515	-1.75216
comp119580_c0_seq3	405	No blastx hit	No blastx hit	0.000274229	-1.75113
comp120241_c2_seq15	747	KMQ83449.1	histone-lysine n-methyltransferase setmar [Lasius niger]	0.00242745	-1.75073
comp121682_c0_seq1	1119	KMQ92919.1	endonuclease-reverse transcriptase [Lasius niger]	0.00101072	-1.74747
comp2922_c0_seq1	353	CCJ09454.1	glycoside hydrolase family 45 protein [Phaedon cochleariae]	0.0253143	-1.74736
comp124517_c5_seq3	430	No blastx hit	No blastx hit	0.00189377	-1.74586
comp121278_c0_seq1	2060	AIY68361.1	esterase [Leptinotarsa decemlineata]	0.00129044	-1.74359
comp123916_c0_seq4	1946	XP_972187.1	PREDICTED: facilitated trehalose transporter Tret1 [Tribolium castaneum]	0.0188696	-1.74233
comp39491_c0_seq1	1723	AHZ59660.1	glycoside hydrolase family 1 [Phyllotreta striolata]	0.000345462	-1.7376
comp101623_c0_seq1	223	No blastx hit	No blastx hit	0.00138047	-1.73729
comp114479_c0_seq2	1334	ERL93924.1	hypothetical protein D910_11210 [Dendroctonus ponderosae]	0.0180848	-1.73567
comp125451_c2_seq5	1034	EFA06748.1	Facilitated trehalose transporter Tret1-2 homolog-like Protein [Tribolium castaneum]	0.0122336	-1.73227
comp119118_c1_seq1	945	No blastx hit	No blastx hit	0.000249949	-1.72985
comp36479_c0_seq1	479	No blastx hit	No blastx hit	0.00022556	-1.72896
comp38239_c0_seq1	313	KYB29167.1	Thiamin pyrophosphokinase 1-like Protein [Tribolium castaneum]	0.0419826	-1.72322
comp125990_c0_seq3	1498	XP_012144350.1	PREDICTED: uncharacterized protein LOC105662936 [Megachile rotundata]	0.000435147	-1.7185
comp104090_c0_seq1	501	No blastx hit	No blastx hit	0.0194997	-1.71206
comp128632_c9_seq7	3220	EFA09088.1	Eukaryotic translation initiation factor 4E-binding protein 2-like Protein [Tribolium castaneum]	0.000199607	-1.71001
comp41177_c0_seq1	206	EFA06747.1	Facilitated trehalose transporter Tret1-2 homolog-like Protein [Tribolium castaneum]	0.0179074	-1.7093
comp140315_c0_seq1	339	XP_008192449.1	PREDICTED: nose resistant to fluoxetine protein 6 [Tribolium castaneum]	0.00446897	-1.70926
comp122173_c0_seq1	474	No blastx hit	No blastx hit	0.0199887	-1.70891
comp128928_c0_seq1	619	XP_968540.2	PREDICTED: cystathionine beta-synthase isoform X2 [Tribolium castaneum]	0.000529435	-1.70123
comp121197_c0_seq9	729	No blastx hit	No blastx hit	0.0135674	-1.69932
comp128063_c0_seq3	2219	XP_017303980.1	PREDICTED: RNA-directed DNA polymerase from mobile element jockey-like, partial [Diaphorina citri]	0.0035042	-1.69804
comp128632_c9_seq1	966	No blastx hit	No blastx hit	0.0177201	-1.69652
comp121013_c1_seq4	706	JAS50506.1	hypothetical protein g.40122 [Cuerna arida]	0.0286798	-1.69494
comp127161_c1_seq1	1117	No blastx hit	No blastx hit	0.00416213	-1.68908
comp131789_c0_seq1	471	ERL85835.1	hypothetical protein D910_03250 [Dendroctonus ponderosae]	0.0123625	-1.68817
comp110463_c0_seq1	2083	ADU33354.1	glycoside hydrolase family protein 48 [Leptinotarsa decemlineata]	0.00270907	-1.68724
comp125990_c0_seq2	1842	XP_008482588.1	PREDICTED: uncharacterized protein LOC103519282 [Diaphorina citri]	0.00121997	-1.68702
comp128632_c9_seq6	4078	EFA09088.1	Eukaryotic translation initiation factor 4E-binding protein 2-like Protein [Tribolium castaneum]	0.0000538155	-1.68596
comp125451_c2_seq4	1753	EFA06748.1	Facilitated trehalose transporter Tret1-2 homolog-like Protein [Tribolium castaneum]	0.00194189	-1.68578
comp17399_c0_seq2	368	No blastx hit	No blastx hit	0.00475012	-1.68518
comp123545_c1_seq2	1330	XP_014290153.1	PREDICTED: uncharacterized protein LOC106689603 [Halyomorpha halys]	0.0148328	-1.68096
comp125451_c2_seq6	1093	EFA06748.1	Facilitated trehalose transporter Tret1-2 homolog-like Protein [Tribolium castaneum]	0.00718976	-1.68019
comp127763_c0_seq2	1800	XP_014259836.1	PREDICTED: uncharacterized protein LOC106672712 [Cimex lectularius]	0.000100735	-1.67452
comp121600_c5_seq1	1326	XP_968475.1	PREDICTED: 1-acyl-sn-glycerol-3-phosphate acyltransferase alpha [Tribolium castaneum]	0.0331792	-1.67423
comp115719_c0_seq1	2034	EFA06863.2	putative beta-hexosaminidase fdl-like Protein [Tribolium castaneum]	0.0000225211	-1.67383
comp99098_c0_seq1	554	AGT57858.1	cytochrome P450 6ef1, partial [Leptinotarsa decemlineata]	0.00000028006	-1.6736
comp125451_c2_seq2	1694	EFA06748.1	Facilitated trehalose transporter Tret1-2 homolog-like Protein [Tribolium castaneum]	0.00696962	-1.6733
comp123274_c2_seq1	1151	XP_015840762.1	PREDICTED: thiamin pyrophosphokinase 1 isoform X1 [Tribolium castaneum]	0.0448096	-1.67005
comp76463_c0_seq2	402	AGT57858.1	cytochrome P450 6ef1, partial [Leptinotarsa decemlineata]	0.0000334275	-1.66716
comp66176_c0_seq2	368	EFA05613.1	Histone chaperone asf1-like Protein [Tribolium castaneum]	0.000578984	-1.6636
comp120776_c1_seq3	827	No blastx hit	No blastx hit	0.0284258	-1.66101
comp113505_c0_seq3	243	No blastx hit	No blastx hit	0.000255975	-1.65884
comp116178_c1_seq1	940	EFA05154.1	hypothetical protein TcasGA2_TC015272 [Tribolium castaneum]	0.0277403	-1.65799
comp124954_c2_seq1	236	No blastx hit	No blastx hit	0.000824271	-1.6577
comp110460_c0_seq1	1284	AHJ09927.1	glycoside hydrolase family 28 [Diabrotica virgifera virgifera]	0.0106666	-1.65633
comp123921_c3_seq4	830	XP_011568535.1	PREDICTED: RNA-directed DNA polymerase from mobile element jockey-like [Plutella xylostella]	0.0496055	-1.65598
comp130130_c0_seq1	285	XP_018336652.1	PREDICTED: probable multidrug resistance-associated protein lethal(2)03659 [Agrilus planipennis]	0.00251549	-1.65155
comp119580_c0_seq4	2107	ENN82297.1	hypothetical protein YQE_01327, partial [Dendroctonus ponderosae]	0.0000341202	-1.64453
comp119580_c0_seq1	1865	ENN82297.1	hypothetical protein YQE_01327, partial [Dendroctonus ponderosae]	0.0000714222	-1.64136
comp127608_c1_seq10	505	No blastx hit	No blastx hit	0.0233534	-1.64097
comp116178_c0_seq1	674	XP_966903.1	PREDICTED: uncharacterized protein LOC655281 [Tribolium castaneum]	0.00734644	-1.6379
comp114623_c0_seq1	1921	ERL90749.1	hypothetical protein D910_08096 [Dendroctonus ponderosae]	0.0424091	-1.63473
comp120776_c2_seq1	361	No blastx hit	No blastx hit	0.0487412	-1.63466
comp106000_c0_seq1	2018	EFA00684.1	Heparan-alpha-glucosaminide N-acetyltransferase-like Protein [Tribolium castaneum]	0.000146673	-1.6346
comp38926_c0_seq1	1017	ENN71201.1	hypothetical protein YQE_12130, partial [Dendroctonus ponderosae]	0.0000632515	-1.63452
comp127358_c1_seq1	3432	XP_013199885.1	PREDICTED: uncharacterized protein LOC106142604 [Amyelois transitella]	0.00809035	-1.63207
comp126617_c1_seq19	3516	XP_016656329.1	PREDICTED: uncharacterized protein LOC100570001 isoform X1 [Acyrthosiphon pisum]	0.000522855	-1.62992
comp115719_c0_seq2	2285	EFA06863.2	putative beta-hexosaminidase fdl-like Protein [Tribolium castaneum]	0.000074239	-1.62884
comp116668_c4_seq2	2303	No blastx hit	No blastx hit	0.000000359444	-1.62735
comp122038_c0_seq6	553	No blastx hit	No blastx hit	0.0120132	-1.62558
comp119169_c0_seq5	2264	AHF27419.1	putative sugar transporter 5 [Phaedon cochleariae]	0.00377345	-1.62035
comp105679_c0_seq1	358	No blastx hit	No blastx hit	0.0287046	-1.61824
comp121378_c0_seq3	1014	No blastx hit	No blastx hit	0.00511372	-1.61741
comp42255_c1_seq1	632	AAG17127.1	AF190653_1cathepsin L-like cysteine proteinase CAL1 [Diabrotica virgifera virgifera]	0.0192984	-1.61522
comp124540_c2_seq1	1845	ENN72638.1	hypothetical protein YQE_10736, partial [Dendroctonus ponderosae]	0.00518087	-1.61446
comp122038_c0_seq4	872	No blastx hit	No blastx hit	0.0211684	-1.61347
comp114967_c1_seq1	272	XP_015834777.1	PREDICTED: glucose dehydrogenase [FAD, quinone] [Tribolium castaneum]	0.0050607	-1.61301
comp143719_c0_seq1	285	AHZ59660.1	glycoside hydrolase family 1 [Phyllotreta striolata]	0.0124616	-1.61281
comp128946_c0_seq1	295	XP_011630593.1	PREDICTED: cystathionine beta-synthase-like [Pogonomyrmex barbatus]	0.0000798179	-1.61197
comp119063_c1_seq1	2956	XP_008190583.1	PREDICTED: uncharacterized protein LOC663065 isoform X2 [Tribolium castaneum]	0.00129617	-1.61057
comp122965_c1_seq2	694	No blastx hit	No blastx hit	0.000068826	-1.60923
comp128098_c0_seq3	2279	No blastx hit	No blastx hit	0.000415727	-1.60742
comp127690_c4_seq4	364	No blastx hit	No blastx hit	0.00666101	-1.60476
comp76463_c0_seq1	373	ALD15920.1	cytochrome P450 [Dendroctonus armandi]	0.0000128643	-1.60219
comp90349_c0_seq1	986	No blastx hit	No blastx hit	0.000995596	-1.59991
comp126617_c1_seq10	1863	XP_016656329.1	PREDICTED: uncharacterized protein LOC100570001 isoform X1 [Acyrthosiphon pisum]	0.00320075	-1.5985
comp122252_c0_seq2	706	No blastx hit	No blastx hit	0.0350971	-1.59704
comp124617_c0_seq1	949	No blastx hit	No blastx hit	0.0000687718	-1.59412
comp122071_c4_seq7	807	No blastx hit	No blastx hit	0.00470353	-1.59152
comp119903_c3_seq3	344	No blastx hit	No blastx hit	0.00771662	-1.58623
comp95681_c0_seq2	491	ENN78666.1	hypothetical protein YQE_04838, partial [Dendroctonus ponderosae]	0.00276365	-1.58511
comp73371_c0_seq2	346	ERL91218.1	hypothetical protein D910_08555 [Dendroctonus ponderosae]	0.000512609	-1.58156
comp37680_c0_seq1	407	XP_013195393.1	PREDICTED: 1-acyl-sn-glycerol-3-phosphate acyltransferase alpha-like [Amyelois transitella]	0.00749173	-1.5813
comp117620_c0_seq1	1640	AHZ59665.1	glycoside hydrolase family 1 [Phyllotreta striolata]	0.00650388	-1.58045
comp121418_c0_seq1	1778	AGT57858.1	cytochrome P450 6ef1, partial [Leptinotarsa decemlineata]	0.00000109619	-1.57894
comp115719_c0_seq3	2019	EFA06863.2	putative beta-hexosaminidase fdl-like Protein [Tribolium castaneum]	0.000087104	-1.57618
comp116089_c4_seq2	375	No blastx hit	No blastx hit	0.00987168	-1.57219
comp10156_c0_seq1	234	ENN79652.1	hypothetical protein YQE_03910, partial [Dendroctonus ponderosae]	0.000887471	-1.57213
comp117969_c1_seq2	2158	XP_014203710.1	PREDICTED: uridine phosphorylase 1-like isoform X1 [Copidosoma floridanum]	0.000330296	-1.57145
comp123622_c0_seq5	2866	EFA04396.1	ATPase family AAA domain-containing protein 3-like Protein [Tribolium castaneum]	0.0452793	-1.57097
comp126617_c1_seq17	3590	XP_016656329.1	PREDICTED: uncharacterized protein LOC100570001 isoform X1 [Acyrthosiphon pisum]	0.00118379	-1.57005
comp128926_c0_seq1	217	ENN79652.1	hypothetical protein YQE_03910, partial [Dendroctonus ponderosae]	0.0003602	-1.56424
comp126617_c1_seq11	2855	XP_016656329.1	PREDICTED: uncharacterized protein LOC100570001 isoform X1 [Acyrthosiphon pisum]	0.000797362	-1.56385
comp122252_c0_seq6	629	No blastx hit	No blastx hit	0.0332159	-1.56359
comp126470_c1_seq2	586	No blastx hit	No blastx hit	0.000116386	-1.55898
comp119594_c0_seq1	389	No blastx hit	No blastx hit	0.0033166	-1.55755
comp4334_c0_seq1	227	XP_968540.2	PREDICTED: cystathionine beta-synthase isoform X2 [Tribolium castaneum]	0.00310788	-1.55562
comp98883_c0_seq2	1146	ENN73791.1	hypothetical protein YQE_09571, partial [Dendroctonus ponderosae]	0.00154675	-1.55428
comp123274_c0_seq6	1427	No blastx hit	No blastx hit	0.0288219	-1.55235
comp121418_c0_seq2	1720	AGT57858.1	cytochrome P450 6ef1, partial [Leptinotarsa decemlineata]	0.000000934037	-1.55052
comp90272_c0_seq2	1393	EFA05862.1	Deoxyuridine 5'-triphosphate nucleotidohydrolase-like Protein [Tribolium castaneum]	0.00478635	-1.54663
comp124171_c2_seq1	2057	No blastx hit	No blastx hit	0.00264651	-1.5434
comp117971_c3_seq6	3340	XP_972583.1	PREDICTED: small nuclear ribonucleoprotein Sm D3 [Tribolium castaneum]	0.00000663571	-1.54007
comp125786_c1_seq1	478	No blastx hit	No blastx hit	0.0211684	-1.5395
comp131468_c0_seq1	258	XP_011630593.1	PREDICTED: cystathionine beta-synthase-like [Pogonomyrmex barbatus]	0.000219017	-1.53654
comp124954_c1_seq4	2463	XP_008190850.1	PREDICTED: early endosome antigen 1 [Tribolium castaneum]	0.0000708424	-1.5359
comp80198_c0_seq1	951	EFA04145.1	Dopamine N-acetyltransferase-like Protein [Tribolium castaneum]	0.00284631	-1.53532
comp121755_c2_seq1	612	No blastx hit	No blastx hit	0.0001663	-1.53419
comp145624_c0_seq1	322	No blastx hit	No blastx hit	0.00266211	-1.53311
comp149431_c0_seq1	244	AGT57858.1	cytochrome P450 6ef1, partial [Leptinotarsa decemlineata]	0.000153617	-1.53303
comp92730_c0_seq1	223	CAE47502.1	cathepsin B-like proteinase [Diabrotica virgifera virgifera]	0.0030635	-1.53296
comp126796_c2_seq6	3379	XP_015436995.1	PREDICTED: RNA-directed DNA polymerase from mobile element jockey-like [Dufourea novaeangliae]	0.0328104	-1.53265
comp126531_c0_seq3	1241	No blastx hit	No blastx hit	0.000379965	-1.53235
comp124540_c2_seq4	1847	ENN72638.1	hypothetical protein YQE_10736, partial [Dendroctonus ponderosae]	0.0030635	-1.53104
comp126531_c0_seq2	3952	EFN70002.1	hypothetical protein EAG_10539, partial [Camponotus floridanus]	0.000270587	-1.52898
comp126617_c1_seq5	3815	XP_016656329.1	PREDICTED: uncharacterized protein LOC100570001 isoform X1 [Acyrthosiphon pisum]	0.00211861	-1.52758
comp119118_c7_seq1	741	No blastx hit	No blastx hit	0.00330683	-1.52577
comp127008_c1_seq9	3657	XP_969928.1	PREDICTED: lactosylceramide 4-alpha-galactosyltransferase [Tribolium castaneum]	0.00259754	-1.52361
comp95681_c0_seq1	447	XP_011869727.1	PREDICTED: uncharacterized protein LOC105563058 isoform X1 [Vollenhovia emeryi]	0.00425091	-1.51985
comp102139_c0_seq1	679	AAZ94271.1	cytochrome P450 [Leptinotarsa decemlineata]	0.0029656	-1.51813
comp120920_c0_seq7	706	No blastx hit	No blastx hit	0.00138047	-1.51787
comp42255_c0_seq1	290	AAG17127.1	AF190653_1cathepsin L-like cysteine proteinase CAL1 [Diabrotica virgifera virgifera]	0.0251598	-1.51523
comp128813_c1_seq4	2825	No blastx hit	No blastx hit	0.00282976	-1.51137
comp73485_c0_seq1	1316	EFA11337.1	Werner Syndrome-like exonuclease [Tribolium castaneum]	0.00025252	-1.51117
comp114504_c0_seq1	2146	XP_015838016.1	PREDICTED: putative inorganic phosphate cotransporter isoform X1 [Tribolium castaneum]	0.0000037015	-1.50778
comp123877_c3_seq1	1255	KYB25883.1	Alpha-tocopherol transfer protein-like [Tribolium castaneum]	0.000478406	-1.50759
comp116936_c0_seq2	1005	No blastx hit	No blastx hit	0.00693951	-1.50692
comp150395_c0_seq1	474	XP_015523232.1	PREDICTED: proton-coupled amino acid transporter 1 [Neodiprion lecontei]	0.0024693	-1.50647
comp105181_c0_seq1	819	No blastx hit	No blastx hit	0.0000688746	-1.50503
comp142458_c0_seq1	282	AKF11871.1	putative juvenile hormone epoxide hydrolase 2 [Leptinotarsa decemlineata]	0.0185953	-1.50236
comp117971_c3_seq19	3054	XP_972583.1	PREDICTED: small nuclear ribonucleoprotein Sm D3 [Tribolium castaneum]	0.000632481	-1.50156
comp125096_c4_seq2	332	No blastx hit	No blastx hit	0.0105774	-1.49927
comp44305_c1_seq1	452	XP_016656381.1	PREDICTED: uncharacterized protein LOC107882500 [Acyrthosiphon pisum]	0.0012837	-1.4989
comp126617_c1_seq16	2143	XP_016656329.1	PREDICTED: uncharacterized protein LOC100570001 isoform X1 [Acyrthosiphon pisum]	0.00648458	-1.49615
comp127008_c1_seq1	3852	XP_969928.1	PREDICTED: lactosylceramide 4-alpha-galactosyltransferase [Tribolium castaneum]	0.00696448	-1.49432
comp56339_c0_seq2	310	KRT79028.1	hypothetical protein AMK59_8390, partial [Oryctes borbonicus]	0.0175641	-1.49416
comp119302_c2_seq4	1602	No blastx hit	No blastx hit	0.000202652	-1.49135
comp46086_c1_seq1	350	No blastx hit	No blastx hit	0.0439789	-1.49027
comp126800_c0_seq6	1571	No blastx hit	No blastx hit	0.00136519	-1.49008
comp92718_c0_seq1	602	AAG17127.1	AF190653_1cathepsin L-like cysteine proteinase CAL1 [Diabrotica virgifera virgifera]	0.0402425	-1.48991
comp126531_c0_seq6	4023	XP_016656329.1	PREDICTED: uncharacterized protein LOC100570001 isoform X1 [Acyrthosiphon pisum]	0.000178642	-1.48908
comp128819_c0_seq1	3960	No blastx hit	No blastx hit	0.0000934133	-1.48406
comp124600_c0_seq3	1056	No blastx hit	No blastx hit	0.0148541	-1.48376
comp128813_c1_seq2	3262	KYB27246.1	Dipeptidase 1-like Protein [Tribolium castaneum]	0.00102875	-1.47946
comp125693_c0_seq2	2458	KXZ75595.1	hypothetical protein TcasGA2_TC031602 [Tribolium castaneum]	0.0224029	-1.47882
comp73456_c0_seq1	580	AAG17127.1	AF190653_1cathepsin L-like cysteine proteinase CAL1 [Diabrotica virgifera virgifera]	0.0398836	-1.47721
comp126617_c1_seq3	2800	XP_016656329.1	PREDICTED: uncharacterized protein LOC100570001 isoform X1 [Acyrthosiphon pisum]	0.00812017	-1.47464
comp123148_c4_seq7	717	No blastx hit	No blastx hit	0.00112612	-1.47216
comp110779_c0_seq1	863	XP_011265652.1	PREDICTED: uncharacterized protein LOC105257014 [Camponotus floridanus]	0.000689747	-1.47177
comp41469_c0_seq1	4404	XP_972325.1	PREDICTED: nidogen-1 [Tribolium castaneum]	0.0215381	-1.47169
comp120578_c1_seq1	205	No blastx hit	No blastx hit	0.0237877	-1.46578
comp126617_c1_seq15	3135	XP_016656329.1	PREDICTED: uncharacterized protein LOC100570001 isoform X1 [Acyrthosiphon pisum]	0.00537653	-1.46573
comp128632_c9_seq2	4269	EFA09088.1	Eukaryotic translation initiation factor 4E-binding protein 2-like Protein [Tribolium castaneum]	0.000229614	-1.46448
comp129101_c0_seq1	768	No blastx hit	No blastx hit	0.0104035	-1.46317
comp75465_c0_seq1	411	NP_001092318.1	hexosaminidase 1 precursor [Tribolium castaneum]	0.000966002	-1.46026
comp119235_c2_seq1	715	No blastx hit	No blastx hit	0.0305242	-1.45888
comp115719_c1_seq1	230	EFA06863.2	putative beta-hexosaminidase fdl-like Protein [Tribolium castaneum]	0.00360439	-1.45831
comp127759_c1_seq1	1304	No blastx hit	No blastx hit	0.0339432	-1.45576
comp133461_c0_seq1	248	EFA00626.1	putative histone-binding protein Caf1-like Protein [Tribolium castaneum]	0.000249746	-1.45385
comp80558_c0_seq1	2245	EFA01456.2	Nose resistant to fluoxetine protein 6-like Protein [Tribolium castaneum]	0.00238505	-1.45172
comp126499_c7_seq8	464	No blastx hit	No blastx hit	0.0113244	-1.45159
comp123620_c6_seq7	1428	XP_013144778.1	PREDICTED: uncharacterized protein LOC106108224 [Papilio polytes]	0.00979408	-1.45067
comp93379_c0_seq2	1442	ERL95526.1	hypothetical protein D910_12788 [Dendroctonus ponderosae]	0.0291126	-1.44907
comp119496_c7_seq3	2938	AAZ94271.1	cytochrome P450 [Leptinotarsa decemlineata]	0.00276365	-1.44789
comp106365_c0_seq1	1673	XP_967762.1	PREDICTED: UDP-glucuronosyltransferase 2B16 [Tribolium castaneum]	0.0000836636	-1.44658
comp54304_c0_seq1	379	AIY68344.1	esterase, partial [Leptinotarsa decemlineata]	0.00488191	-1.44539
comp34602_c0_seq1	3912	EEZ99220.1	timeout [Tribolium castaneum]	0.0000710058	-1.44501
comp125301_c2_seq5	751	KNC26212.1	hypothetical protein FF38_05374 [Lucilia cuprina]	0.0330006	-1.44396
comp5529_c0_seq1	233	XP_004535625.1	PREDICTED: probable cytochrome P450 6d5 [Ceratitis capitata]	0.0104901	-1.44206
comp115113_c1_seq1	1673	AHZ59660.1	glycoside hydrolase family 1 [Phyllotreta striolata]	0.000456063	-1.43988
comp113908_c0_seq1	615	No blastx hit	No blastx hit	0.0019298	-1.43852
comp41671_c0_seq1	351	AAZ94271.1	cytochrome P450 [Leptinotarsa decemlineata]	0.0170265	-1.43672
comp93320_c0_seq1	460	No blastx hit	No blastx hit	0.026377	-1.43672
comp126617_c1_seq6	4251	XP_016656329.1	PREDICTED: uncharacterized protein LOC100570001 isoform X1 [Acyrthosiphon pisum]	0.00638992	-1.43636
comp124869_c5_seq1	571	No blastx hit	No blastx hit	0.00213266	-1.43422
comp90272_c0_seq1	1116	EFA05862.1	Deoxyuridine 5'-triphosphate nucleotidohydrolase-like Protein [Tribolium castaneum]	0.00883508	-1.43019
comp127354_c3_seq9	565	No blastx hit	No blastx hit	0.0467267	-1.42894
comp122518_c1_seq6	2869	KYB28388.1	Regulator of chromosome condensation-like Protein [Tribolium castaneum]	0.00387615	-1.42817
comp116335_c0_seq1	4889	ENN79822.1	hypothetical protein YQE_03645, partial [Dendroctonus ponderosae]	0.000106503	-1.4272
comp123960_c0_seq3	1886	JAS07704.1	hypothetical protein g.37121, partial [Clastoptera arizonana]	0.0253358	-1.42622
comp126531_c0_seq1	3964	EFN70002.1	hypothetical protein EAG_10539, partial [Camponotus floridanus]	0.0005029	-1.42484
comp110779_c0_seq2	1017	XP_011265652.1	PREDICTED: uncharacterized protein LOC105257014 [Camponotus floridanus]	0.00027355	-1.42422
comp101466_c0_seq1	876	No blastx hit	No blastx hit	0.0156178	-1.42047
comp110779_c0_seq3	970	XP_011265652.1	PREDICTED: uncharacterized protein LOC105257014 [Camponotus floridanus]	0.000215614	-1.41898
comp125514_c2_seq5	886	XP_014288016.1	PREDICTED: uncharacterized protein LOC106688179 isoform X1 [Halyomorpha halys]	0.0307063	-1.41863
comp106767_c0_seq1	1154	ENN78229.1	hypothetical protein YQE_05380, partial [Dendroctonus ponderosae]	0.000574762	-1.41762
comp108822_c0_seq1	277	No blastx hit	No blastx hit	0.00693807	-1.41758
comp66176_c0_seq1	358	ENN81450.1	hypothetical protein YQE_02143, partial [Dendroctonus ponderosae]	0.00093886	-1.41703
comp126617_c1_seq13	4195	XP_016656329.1	PREDICTED: uncharacterized protein LOC100570001 isoform X1 [Acyrthosiphon pisum]	0.00377345	-1.41452
comp128813_c1_seq5	3072	No blastx hit	No blastx hit	0.0161206	-1.41333
comp73371_c0_seq1	509	ERL91218.1	hypothetical protein D910_08555 [Dendroctonus ponderosae]	0.000158028	-1.41281
comp74572_c0_seq1	1952	EFA00312.1	Mini-chromosome maintenance complex-binding protein-like Protein [Tribolium castaneum]	0.0000371319	-1.4105
comp37653_c0_seq1	1600	AHZ59647.1	glycoside hydrolase family 1 [Phyllotreta striolata]	0.00378553	-1.40844
comp116685_c0_seq1	1636	ERL94362.1	hypothetical protein D910_11642 [Dendroctonus ponderosae]	0.00213264	-1.40617
comp79368_c0_seq1	497	EFZ10822.1	hypothetical protein SINV_12129, partial [Solenopsis invicta]	0.0111514	-1.40586
comp127763_c0_seq11	1739	XP_014259836.1	PREDICTED: uncharacterized protein LOC106672712 [Cimex lectularius]	0.00540795	-1.40504
comp116495_c3_seq3	447	AAG17127.1	AF190653_1cathepsin L-like cysteine proteinase CAL1, partial [Diabrotica virgifera virgifera]	0.0341316	-1.40332
comp118002_c1_seq1	1341	No blastx hit	No blastx hit	0.0249554	-1.40308
comp94370_c0_seq1	614	No blastx hit	No blastx hit	0.0169481	-1.40174
comp124171_c2_seq5	1986	No blastx hit	No blastx hit	0.003045	-1.40062
comp126617_c1_seq18	2524	XP_016656329.1	PREDICTED: uncharacterized protein LOC100570001 isoform X1 [Acyrthosiphon pisum]	0.0043066	-1.39945
comp123618_c0_seq3	1750	No blastx hit	No blastx hit	0.0127184	-1.39918
comp56762_c0_seq2	390	XP_008193867.1	PREDICTED: long-chain-fatty-acid--CoA ligase 4 isoform X9 [Tribolium castaneum]	0.0148328	-1.39857
comp111601_c1_seq1	1142	AHJ09936.1	glycoside hydrolase family 28 [Diabrotica virgifera virgifera]	0.00132021	-1.39786
comp119594_c2_seq1	921	JAS58690.1	hypothetical protein g.22244, partial [Cuerna arida]	0.00131704	-1.39621
comp120537_c2_seq7	956	No blastx hit	No blastx hit	0.0318877	-1.394
comp78082_c0_seq1	1979	XP_008197858.1	PREDICTED: feline leukemia virus subgroup C receptor-related protein 2 [Tribolium castaneum]	0.000832593	-1.39356
comp126531_c0_seq4	4035	XP_016656329.1	PREDICTED: uncharacterized protein LOC100570001 isoform X1 [Acyrthosiphon pisum]	0.000632481	-1.39209
comp121726_c6_seq9	1955	XP_975012.1	PREDICTED: hydroxylysine kinase [Tribolium castaneum]	0.00224667	-1.39157
comp117971_c3_seq3	3239	XP_972583.1	PREDICTED: small nuclear ribonucleoprotein Sm D3 [Tribolium castaneum]	0.000221743	-1.38526
comp132856_c0_seq1	265	XP_018330867.1	PREDICTED: pancreatic triacylglycerol lipase-like isoform X1 [Agrilus planipennis]	0.0124041	-1.38394
comp125786_c2_seq1	809	No blastx hit	No blastx hit	0.0288219	-1.38285
comp136870_c0_seq1	389	AHZ59660.1	glycoside hydrolase family 1 [Phyllotreta striolata]	0.000675712	-1.38284
comp126859_c1_seq4	380	No blastx hit	No blastx hit	0.0165321	-1.38237
comp128336_c1_seq9	1463	No blastx hit	No blastx hit	0.00119375	-1.38114
comp119904_c0_seq2	1229	No blastx hit	No blastx hit	0.0000506657	-1.38094
comp120616_c2_seq28	2865	No blastx hit	No blastx hit	0.0000895944	-1.38036
comp36180_c0_seq1	1085	XP_975196.1	PREDICTED: proliferating cell nuclear antigen [Tribolium castaneum]	0.000199596	-1.37997
comp121974_c1_seq3	1327	XP_013107274.1	PREDICTED: uncharacterized protein LOC106086974 isoform X2 [Stomoxys calcitrans]	0.0115374	-1.37967
comp44747_c0_seq1	646	No blastx hit	No blastx hit	0.0187287	-1.37959
comp126531_c0_seq5	1401	KMQ85359.1	leucine-rich repeat-containing protein [Lasius niger]	0.0029656	-1.37738
comp92770_c1_seq2	376	No blastx hit	No blastx hit	0.0019308	-1.37704
comp125786_c1_seq2	252	No blastx hit	No blastx hit	0.0464224	-1.37587
comp117969_c1_seq1	2612	XP_968417.2	PREDICTED: uridine phosphorylase 1 isoform X2 [Tribolium castaneum]	0.00315081	-1.37578
comp126464_c4_seq3	1672	AHZ59647.1	glycoside hydrolase family 1 [Phyllotreta striolata]	0.000454161	-1.3754
comp32444_c0_seq1	295	KNC21699.1	hypothetical protein FF38_09753 [Lucilia cuprina]	0.0366278	-1.37142
comp127008_c1_seq3	760	XP_969928.1	PREDICTED: lactosylceramide 4-alpha-galactosyltransferase [Tribolium castaneum]	0.0130875	-1.37112
comp122518_c1_seq1	2924	KYB28388.1	Regulator of chromosome condensation-like Protein [Tribolium castaneum]	0.00550307	-1.36949
comp100086_c0_seq2	2218	XP_008191456.1	PREDICTED: uncharacterized protein LOC103312495 [Tribolium castaneum]	0.00353803	-1.36658
comp136594_c0_seq1	310	No blastx hit	No blastx hit	0.00572796	-1.3657
comp110473_c0_seq2	1883	AEE63570.1	unknown [Dendroctonus ponderosae]	0.000259745	-1.36482
comp118754_c0_seq1	1718	No blastx hit	No blastx hit	0.00916759	-1.36388
comp121379_c0_seq4	362	No blastx hit	No blastx hit	0.00975148	-1.3636
comp129427_c0_seq1	1680	EFA07506.2	serine protease P96 [Tribolium castaneum]	0.0192593	-1.36353
comp125389_c1_seq24	1767	XP_008200644.1	PREDICTED: glycerol-3-phosphate acyltransferase 4 isoform X2 [Tribolium castaneum]	0.00693951	-1.36263
comp126183_c1_seq1	2579	XP_008191221.1	PREDICTED: LOW QUALITY PROTEIN: histone-lysine N-methyltransferase SETMAR-like, partial [Tribolium castaneum]	0.0000266936	-1.36256
comp122038_c0_seq2	564	No blastx hit	No blastx hit	0.004732	-1.36231
comp118709_c0_seq1	1913	EEZ98361.1	Putative transporter ZK637.1-like Protein [Tribolium castaneum]	0.000204063	-1.35912
comp112849_c0_seq1	1257	XP_966829.1	PREDICTED: replication factor C subunit 3 [Tribolium castaneum]	0.000114739	-1.35828
comp151206_c0_seq1	403	No blastx hit	No blastx hit	0.00873401	-1.35713
comp125389_c1_seq20	3114	XP_008200643.1	PREDICTED: glycerol-3-phosphate acyltransferase 3 isoform X1 [Tribolium castaneum]	0.000315085	-1.35633
comp56339_c0_seq1	464	KRT79028.1	hypothetical protein AMK59_8390, partial [Oryctes borbonicus]	0.000725397	-1.35623
comp127541_c1_seq6	3235	AHF27416.1	putative sugar transporter 3_2 [Phaedon cochleariae]	0.000725326	-1.35548
comp126687_c3_seq1	950	EFA05680.2	serine protease P151 [Tribolium castaneum]	0.0115983	-1.35546
comp119172_c0_seq1	1929	XP_017775312.1	PREDICTED: glucose dehydrogenase [FAD, quinone]-like [Nicrophorus vespilloides]	0.0012837	-1.35368
comp110779_c0_seq4	906	XP_011265652.1	PREDICTED: uncharacterized protein LOC105257014 [Camponotus floridanus]	0.000259037	-1.35344
comp127008_c1_seq10	2627	XP_969928.1	PREDICTED: lactosylceramide 4-alpha-galactosyltransferase [Tribolium castaneum]	0.00381821	-1.3529
comp126617_c1_seq9	3460	XP_016656329.1	PREDICTED: uncharacterized protein LOC100570001 isoform X1 [Acyrthosiphon pisum]	0.0126979	-1.35268
comp119594_c2_seq2	801	JAS58690.1	hypothetical protein g.22244, partial [Cuerna arida]	0.00236924	-1.3521
comp122038_c0_seq1	822	No blastx hit	No blastx hit	0.0229678	-1.35182
comp117969_c1_seq4	2383	XP_014203710.1	PREDICTED: uridine phosphorylase 1-like isoform X1 [Copidosoma floridanum]	0.00106726	-1.35071
comp128336_c1_seq4	2355	No blastx hit	No blastx hit	0.000476573	-1.3507
comp125389_c1_seq17	2838	XP_008200643.1	PREDICTED: glycerol-3-phosphate acyltransferase 3 isoform X1 [Tribolium castaneum]	0.00175144	-1.3488
comp120616_c2_seq2	3243	No blastx hit	No blastx hit	0.000181587	-1.34676
comp119223_c1_seq2	3947	XP_008199587.1	PREDICTED: protein rolling stone [Tribolium castaneum]	0.000153171	-1.34554
comp138819_c0_seq1	373	XP_015838016.1	PREDICTED: putative inorganic phosphate cotransporter isoform X1 [Tribolium castaneum]	0.000170659	-1.34402
comp121143_c0_seq1	1623	AHF27413.1	putative sugar transporter 1 [Phaedon cochleariae]	0.040964	-1.34397
comp126869_c5_seq5	1516	XP_012267491.1	PREDICTED: uncharacterized protein LOC105692688 isoform X2 [Athalia rosae]	0.00275347	-1.34142
comp126617_c1_seq1	3088	XP_016656329.1	PREDICTED: uncharacterized protein LOC100570001 isoform X1 [Acyrthosiphon pisum]	0.00601501	-1.33927
comp93379_c0_seq1	1593	ERL95526.1	hypothetical protein D910_12788 [Dendroctonus ponderosae]	0.0348103	-1.33855
comp126617_c1_seq12	2684	XP_016656329.1	PREDICTED: uncharacterized protein LOC100570001 isoform X1 [Acyrthosiphon pisum]	0.0116182	-1.33702
comp126340_c0_seq1	3477	XP_008191205.1	PREDICTED: maternal protein tudor isoform X4 [Tribolium castaneum]	0.00738468	-1.33481
comp125389_c1_seq3	3034	XP_008200644.1	PREDICTED: glycerol-3-phosphate acyltransferase 4 isoform X2 [Tribolium castaneum]	0.000993333	-1.33426
comp129209_c0_seq1	1537	ERL84269.1	hypothetical protein D910_01650 [Dendroctonus ponderosae]	0.000130539	-1.33365
comp123722_c11_seq1	1759	XP_017775312.1	PREDICTED: glucose dehydrogenase [FAD, quinone]-like [Nicrophorus vespilloides]	0.0012141	-1.33358
comp136315_c0_seq1	329	XP_001846368.1	multidrug resistance-associated protein 1 [Culex quinquefasciatus]	0.00520106	-1.33271
comp3900_c0_seq1	442	AEE63570.1	unknown [Dendroctonus ponderosae]	0.000571121	-1.33203
comp146443_c0_seq1	288	XP_017777636.1	PREDICTED: DNA replication licensing factor MCM4 [Nicrophorus vespilloides]	0.0268444	-1.33023
comp110779_c0_seq7	1213	XP_011265652.1	PREDICTED: uncharacterized protein LOC105257014 [Camponotus floridanus]	0.000441364	-1.32922
comp128178_c1_seq1	4509	XP_015835557.1	PREDICTED: probable multidrug resistance-associated protein lethal(2)03659 [Tribolium castaneum]	0.0000169191	-1.3287
comp126464_c4_seq4	1692	AHZ59647.1	glycoside hydrolase family 1 [Phyllotreta striolata]	0.000567534	-1.32856
comp126617_c1_seq2	3080	XP_016656329.1	PREDICTED: uncharacterized protein LOC100570001 isoform X1 [Acyrthosiphon pisum]	0.0102474	-1.32583
comp126687_c0_seq1	220	EFA05680.2	serine protease P151 [Tribolium castaneum]	0.0133679	-1.32492
comp108340_c2_seq1	222	No blastx hit	No blastx hit	0.0135644	-1.32491
comp119927_c4_seq1	998	KPI94977.1	hypothetical protein RR46_11981 [Papilio xuthus]	0.0204399	-1.32374
comp125389_c1_seq23	3063	XP_008200643.1	PREDICTED: glycerol-3-phosphate acyltransferase 3 isoform X1 [Tribolium castaneum]	0.000710273	-1.32315
comp128336_c1_seq6	2371	No blastx hit	No blastx hit	0.000824271	-1.32246
comp127008_c1_seq2	2821	XP_969928.1	PREDICTED: lactosylceramide 4-alpha-galactosyltransferase [Tribolium castaneum]	0.0114488	-1.32122
comp78736_c0_seq1	1423	ENN76345.1	hypothetical protein YQE_07122, partial [Dendroctonus ponderosae]	0.000781163	-1.31991
comp124076_c8_seq1	706	NP_001161084.1	chymotrypsin-like proteinase 6D precursor [Tribolium castaneum]	0.00622811	-1.31958
comp124076_c8_seq3	637	NP_001161084.1	chymotrypsin-like proteinase 6D precursor [Tribolium castaneum]	0.00644599	-1.31845
comp30237_c0_seq1	386	XP_015835557.1	PREDICTED: probable multidrug resistance-associated protein lethal(2)03659 [Tribolium castaneum]	0.000116434	-1.31819
comp134307_c0_seq1	406	XP_001846368.1	multidrug resistance-associated protein 1 [Culex quinquefasciatus]	0.000138237	-1.31805
comp122689_c1_seq1	468	EFA05737.2	eukaryotic translation initiation factor 4E nuclear import factor 1 [Tribolium castaneum]	0.0119409	-1.3176
comp128336_c1_seq1	1477	No blastx hit	No blastx hit	0.001575	-1.31745
comp41643_c0_seq1	1613	XP_015838016.1	PREDICTED: putative inorganic phosphate cotransporter isoform X1 [Tribolium castaneum]	0.000584198	-1.31696
comp121868_c5_seq6	735	No blastx hit	No blastx hit	0.0369567	-1.3158
comp123751_c3_seq1	2207	KYB27201.1	Solute carrier family 35 member E1 homolog-like Protein [Tribolium castaneum]	0.00382586	-1.31535
comp116414_c0_seq1	1939	EFA07863.1	Putative inorganic phosphate cotransporter-like Protein [Tribolium castaneum]	0.0157233	-1.31529
comp119223_c1_seq3	3966	XP_008199587.1	PREDICTED: protein rolling stone [Tribolium castaneum]	0.000258716	-1.31519
comp127365_c2_seq9	1475	KRF97428.1	uncharacterized protein Dwil_GK26988, partial [Drosophila willistoni]	0.0268313	-1.3149
comp127008_c1_seq14	1838	XP_969928.1	PREDICTED: lactosylceramide 4-alpha-galactosyltransferase [Tribolium castaneum]	0.00707868	-1.31364
comp125451_c2_seq9	986	EFA06747.1	Facilitated trehalose transporter Tret1-2 homolog-like Protein [Tribolium castaneum]	0.04282	-1.31265
comp126470_c0_seq1	606	No blastx hit	No blastx hit	0.0206762	-1.3125
comp124540_c2_seq2	1828	ENN72638.1	hypothetical protein YQE_10736, partial [Dendroctonus ponderosae]	0.0461764	-1.30922
comp124871_c5_seq22	332	No blastx hit	No blastx hit	0.0023101	-1.30794
comp37092_c0_seq1	679	No blastx hit	No blastx hit	0.000126826	-1.3069
comp123052_c0_seq2	1105	No blastx hit	No blastx hit	0.0461393	-1.30659
comp107371_c0_seq1	2898	ENN76911.1	hypothetical protein YQE_06558, partial [Dendroctonus ponderosae]	0.00119465	-1.30397
comp123322_c1_seq1	998	No blastx hit	No blastx hit	0.0130954	-1.30141
comp127413_c2_seq1	584	ERL92019.1	hypothetical protein D910_09341 [Dendroctonus ponderosae]	0.00765534	-1.30111
comp127763_c0_seq6	2351	XP_014259836.1	PREDICTED: uncharacterized protein LOC106672712 [Cimex lectularius]	0.000901052	-1.30069
comp113590_c0_seq1	1059	AAT09846.1	trypsin-like serine proteinase [Anthonomus grandis]	0.00450069	-1.29958
comp104525_c0_seq2	1890	XP_016660289.1	PREDICTED: zinc finger protein 271-like [Acyrthosiphon pisum]	0.00147877	-1.29842
comp124076_c8_seq2	278	XP_011305432.1	PREDICTED: transmembrane protease serine 9-like [Fopius arisanus]	0.00507152	-1.29629
comp110779_c0_seq6	1081	XP_011265652.1	PREDICTED: uncharacterized protein LOC105257014 [Camponotus floridanus]	0.00110551	-1.29524
comp149529_c0_seq1	218	XP_011156150.1	PREDICTED: putative inorganic phosphate cotransporter [Solenopsis invicta]	0.00190556	-1.29273
comp135423_c0_seq1	255	EFA05290.2	Alpha-tocopherol transfer protein-like [Tribolium castaneum]	0.0216729	-1.29179
comp128336_c1_seq8	2200	No blastx hit	No blastx hit	0.000982834	-1.29106
comp66233_c0_seq1	323	EFA05376.1	Prestin-like Protein [Tribolium castaneum]	0.00408322	-1.29072
comp123722_c11_seq2	897	XP_017775312.1	PREDICTED: glucose dehydrogenase [FAD, quinone]-like [Nicrophorus vespilloides]	0.000417179	-1.28628
comp120909_c0_seq1	1615	AKF11871.1	putative juvenile hormone epoxide hydrolase 2 [Leptinotarsa decemlineata]	0.0164711	-1.28556
comp128336_c1_seq2	2216	No blastx hit	No blastx hit	0.000771547	-1.28492
comp119904_c1_seq1	209	No blastx hit	No blastx hit	0.000921136	-1.28324
comp58038_c1_seq1	239	No blastx hit	No blastx hit	0.007765	-1.28313
comp118142_c0_seq1	934	No blastx hit	No blastx hit	0.0232486	-1.28203
comp125389_c1_seq16	3037	XP_008200643.1	PREDICTED: glycerol-3-phosphate acyltransferase 3 isoform X1 [Tribolium castaneum]	0.00341581	-1.28186
comp113505_c0_seq7	724	ENN77195.1	hypothetical protein YQE_06333, partial [Dendroctonus ponderosae]	0.000100584	-1.28124
comp116560_c1_seq14	1813	ERL89867.1	hypothetical protein D910_07226, partial [Dendroctonus ponderosae]	0.00209724	-1.28002
comp128118_c1_seq1	966	XP_014365539.1	PREDICTED: RNA-directed DNA polymerase from mobile element jockey-like [Papilio machaon]	0.000538451	-1.27856
comp121726_c6_seq4	1970	XP_975012.1	PREDICTED: hydroxylysine kinase [Tribolium castaneum]	0.00414212	-1.27781
comp119169_c0_seq12	2168	AHF27419.1	putative sugar transporter 5 [Phaedon cochleariae]	0.0211684	-1.27705
comp36743_c0_seq1	975	AEE63512.1	unknown [Dendroctonus ponderosae]	0.0192984	-1.27702
comp122967_c1_seq4	463	EFA00132.1	putative pyruvate dehydrogenase E1 component subunit alpha, mitochondrial-like Protein [Tribolium castaneum]	0.00477756	-1.27644
comp88929_c0_seq1	1148	XP_008199535.1	PREDICTED: tRNA (guanine-N(7)-)-methyltransferase non-catalytic subunit wuho [Tribolium castaneum]	0.000330296	-1.27473
comp100068_c0_seq2	578	No blastx hit	No blastx hit	0.0309635	-1.27464
comp126480_c1_seq1	307	No blastx hit	No blastx hit	0.00578642	-1.27293
comp122518_c1_seq4	2579	KYB28388.1	Regulator of chromosome condensation-like Protein [Tribolium castaneum]	0.00266318	-1.27242
comp129994_c0_seq1	734	AEE63512.1	unknown [Dendroctonus ponderosae]	0.0125314	-1.27215
comp124171_c2_seq7	2667	No blastx hit	No blastx hit	0.00475012	-1.27103
comp40236_c0_seq1	1315	EFN60909.1	Transmembrane protein 120-like protein [Camponotus floridanus]	0.00468254	-1.26955
comp127413_c1_seq2	1736	ERL92019.1	hypothetical protein D910_09341 [Dendroctonus ponderosae]	0.00141966	-1.26897
comp91220_c0_seq1	2479	XP_967422.1	PREDICTED: DNA replication licensing factor Mcm7 [Tribolium castaneum]	0.000247956	-1.26896
comp125337_c0_seq1	1773	EFA13480.1	putative RNA-directed DNA polymerase from transposon BS-like Protein [Tribolium castaneum]	0.0287375	-1.26888
comp116714_c0_seq3	812	XP_975035.1	PREDICTED: pseudouridine-5'-phosphatase [Tribolium castaneum]	0.00537356	-1.26881
comp122892_c0_seq2	2718	XP_008201712.1	PREDICTED: solute carrier family 26 member 10 isoform X1 [Tribolium castaneum]	0.0000345072	-1.26879
comp117814_c6_seq1	1778	EFA04459.2	Protein crossbronx-like Protein [Tribolium castaneum]	0.00330811	-1.26745
comp17399_c0_seq1	422	No blastx hit	No blastx hit	0.0408137	-1.26669
comp122038_c0_seq3	919	No blastx hit	No blastx hit	0.0103259	-1.26586
comp127039_c0_seq1	3102	No blastx hit	No blastx hit	0.000219017	-1.26584
comp117971_c3_seq27	2537	XP_972583.1	PREDICTED: small nuclear ribonucleoprotein Sm D3 [Tribolium castaneum]	0.000200892	-1.26477
comp114845_c0_seq1	1580	ERL94834.1	hypothetical protein D910_12107 [Dendroctonus ponderosae]	0.0130731	-1.26453
comp129245_c0_seq1	1614	KYB26390.1	Proton-coupled folate transporter-like Protein [Tribolium castaneum]	0.0115374	-1.26404
comp127919_c1_seq12	2276	No blastx hit	No blastx hit	0.0174363	-1.26336
comp33239_c0_seq1	393	ENN75443.1	hypothetical protein YQE_07994, partial [Dendroctonus ponderosae]	0.0338543	-1.26233
comp126647_c1_seq1	4658	XP_008484571.1	PREDICTED: uncharacterized protein LOC103521244 [Diaphorina citri]	0.00122372	-1.26056
comp126647_c1_seq4	4673	XP_008484571.1	PREDICTED: uncharacterized protein LOC103521244 [Diaphorina citri]	0.00123661	-1.26016
comp108641_c0_seq4	1552	AHZ59646.1	glycoside hydrolase family 1 [Phyllotreta striolata]	0.0089999	-1.25924
comp123845_c0_seq4	2613	EFA06747.1	Facilitated trehalose transporter Tret1-2 homolog-like Protein [Tribolium castaneum]	0.00517108	-1.25903
comp122967_c1_seq3	596	XP_001599954.3	PREDICTED: pyruvate dehydrogenase E1 component subunit alpha type II, mitochondrial [Nasonia vitripennis]	0.00516503	-1.25817
comp122518_c1_seq10	2480	KYB28388.1	Regulator of chromosome condensation-like Protein [Tribolium castaneum]	0.00239027	-1.25682
comp118462_c2_seq6	506	No blastx hit	No blastx hit	0.034283	-1.25651
comp107371_c0_seq2	2950	ENN76911.1	hypothetical protein YQE_06558, partial [Dendroctonus ponderosae]	0.000701837	-1.25588
comp105995_c0_seq1	1427	ERL91218.1	hypothetical protein D910_08555 [Dendroctonus ponderosae]	0.00163316	-1.25485
comp127008_c1_seq6	2492	XP_969928.1	PREDICTED: lactosylceramide 4-alpha-galactosyltransferase [Tribolium castaneum]	0.0111388	-1.25415
comp74879_c0_seq1	2581	XP_015523232.1	PREDICTED: proton-coupled amino acid transporter 1 [Neodiprion lecontei]	0.0123932	-1.25414
comp126647_c1_seq2	4687	XP_008484571.1	PREDICTED: uncharacterized protein LOC103521244 [Diaphorina citri]	0.00149269	-1.25274
comp126464_c4_seq1	1692	AHZ59647.1	glycoside hydrolase family 1 [Phyllotreta striolata]	0.00327316	-1.25272
comp117016_c0_seq2	2429	EFA05805.2	DNA repair and recombination protein RAD54-like [Tribolium castaneum]	0.0226711	-1.25241
comp126647_c1_seq3	4673	XP_008484571.1	PREDICTED: uncharacterized protein LOC103521244 [Diaphorina citri]	0.00137432	-1.25174
comp150105_c0_seq1	663	XP_015838016.1	PREDICTED: putative inorganic phosphate cotransporter isoform X1 [Tribolium castaneum]	0.0080109	-1.25098
comp121608_c3_seq2	1614	KYB27752.1	hypothetical protein TcasGA2_TC031095 [Tribolium castaneum]	0.00221717	-1.24711
comp36305_c0_seq1	1949	AIY68350.1	esterase [Leptinotarsa decemlineata]	0.00136777	-1.24701
comp115113_c2_seq1	207	XP_972182.1	PREDICTED: myrosinase 1-like [Tribolium castaneum]	0.0160664	-1.24683
comp119733_c0_seq2	2952	ERL94464.1	hypothetical protein D910_11741 [Dendroctonus ponderosae]	0.000476573	-1.24498
comp128063_c0_seq2	3230	XP_011552918.1	PREDICTED: RNA-directed DNA polymerase from mobile element jockey-like [Plutella xylostella]	0.0104962	-1.24481
comp42954_c0_seq1	997	No blastx hit	No blastx hit	0.0409778	-1.24417
comp75053_c0_seq1	1794	KRT82717.1	hypothetical protein AMK59_3420, partial [Oryctes borbonicus]	0.00124697	-1.24349
comp127039_c0_seq6	2868	No blastx hit	No blastx hit	0.000365283	-1.24268
comp128632_c9_seq8	4006	EFA09088.1	Eukaryotic translation initiation factor 4E-binding protein 2-like Protein [Tribolium castaneum]	0.00124248	-1.24186
comp126033_c4_seq1	2149	XP_015833861.1	PREDICTED: pickpocket protein 28 isoform X1 [Tribolium castaneum]	0.030742	-1.23998
comp38118_c0_seq2	624	XP_015834337.1	PREDICTED: uncharacterized protein LOC661718 [Tribolium castaneum]	0.00100322	-1.23762
comp38127_c0_seq1	288	KRT82409.1	hypothetical protein AMK59_3354 [Oryctes borbonicus]	0.0146498	-1.23465
comp123734_c5_seq1	737	XP_008190648.1	PREDICTED: adenylate kinase isoenzyme 6 [Tribolium castaneum]	0.00126948	-1.23426
comp128336_c1_seq3	3837	XP_008201306.2	PREDICTED: uncharacterized protein LOC103315148 [Tribolium castaneum]	0.00167464	-1.23357
comp119523_c1_seq1	2792	EFA12961.1	Facilitated trehalose transporter Tret1-2 homolog-like Protein [Tribolium castaneum]	0.00279749	-1.23345
comp135326_c0_seq1	287	ERL90675.1	hypothetical protein D910_08022 [Dendroctonus ponderosae]	0.00915861	-1.23276
comp128999_c0_seq1	1795	XP_967762.1	PREDICTED: UDP-glucuronosyltransferase 2B16 [Tribolium castaneum]	0.00401091	-1.23262
comp99576_c0_seq3	408	No blastx hit	No blastx hit	0.0450348	-1.23227
comp119523_c1_seq2	2778	EFA12961.1	Facilitated trehalose transporter Tret1-2 homolog-like Protein [Tribolium castaneum]	0.00156557	-1.23121
comp126464_c4_seq6	658	AJE75667.1	putative glycosyl hydrolase [Chrysomela lapponica]	0.000314093	-1.23114
comp100086_c0_seq7	2550	XP_008191456.1	PREDICTED: uncharacterized protein LOC103312495 [Tribolium castaneum]	0.00795747	-1.22794
comp56762_c0_seq1	432	KYB27255.1	Very long-chain-fatty-acid--CoA ligase bubblegum-like Protein [Tribolium castaneum]	0.0256192	-1.22778
comp126464_c4_seq2	1672	AHZ59647.1	glycoside hydrolase family 1 [Phyllotreta striolata]	0.00377345	-1.22762
comp127469_c2_seq2	2833	AEE61815.1	unknown [Dendroctonus ponderosae]	0.0017652	-1.22639
comp126184_c2_seq4	8841	XP_008191050.1	PREDICTED: serine-protein kinase ATM isoform X1 [Tribolium castaneum]	0.0391534	-1.22534
comp128228_c1_seq1	6198	EEZ99272.2	shattered [Tribolium castaneum]	0.00020184	-1.22472
comp37142_c0_seq1	650	No blastx hit	No blastx hit	0.0211684	-1.22363
comp122965_c1_seq1	1744	XP_003242975.1	PREDICTED: tigger transposable element-derived protein 7-like [Acyrthosiphon pisum]	0.000381491	-1.22348
comp128336_c1_seq7	3821	XP_008201306.2	PREDICTED: uncharacterized protein LOC103315148 [Tribolium castaneum]	0.00179231	-1.22315
comp35903_c0_seq1	2244	XP_008191874.1	PREDICTED: m7GpppX diphosphatase [Tribolium castaneum]	0.00021178	-1.22272
comp124420_c1_seq1	1284	KMQ87671.1	reverse transcriptase [Lasius niger]	0.030783	-1.22221
comp37092_c0_seq2	539	No blastx hit	No blastx hit	0.000771588	-1.22207
comp153793_c0_seq1	216	AHZ59661.1	glycoside hydrolase family 1 [Phyllotreta striolata]	0.0204724	-1.22191
comp124324_c4_seq8	1091	CAE47502.1	cathepsin B-like proteinase [Diabrotica virgifera virgifera]	0.00509208	-1.21998
comp103044_c0_seq1	1392	XP_008197571.1	PREDICTED: nucleotide exchange factor SIL1 [Tribolium castaneum]	0.00020184	-1.21664
comp120620_c0_seq1	3254	XP_972187.1	PREDICTED: facilitated trehalose transporter Tret1 [Tribolium castaneum]	0.00746389	-1.21644
comp41782_c0_seq1	437	No blastx hit	No blastx hit	0.0124041	-1.21604
comp124584_c1_seq8	2011	JAS59943.1	hypothetical protein g.3711 [Cuerna arida]	0.0479467	-1.21601
comp126617_c1_seq20	2339	XP_016656329.1	PREDICTED: uncharacterized protein LOC100570001 isoform X1 [Acyrthosiphon pisum]	0.0319285	-1.21531
comp99576_c0_seq1	741	No blastx hit	No blastx hit	0.0363595	-1.21293
comp166152_c0_seq1	306	XP_008195655.1	PREDICTED: 4-hydroxybenzoate polyprenyltransferase, mitochondrial [Tribolium castaneum]	0.00119465	-1.2122
comp132997_c0_seq1	281	EFA00559.1	putative ribosome production factor 1-like Protein [Tribolium castaneum]	0.0077357	-1.21076
comp122967_c1_seq1	1534	AEE61815.1	unknown [Dendroctonus ponderosae]	0.00323846	-1.21053
comp92770_c1_seq1	238	No blastx hit	No blastx hit	0.00587521	-1.21007
comp118604_c2_seq1	601	No blastx hit	No blastx hit	0.035684	-1.20966
comp41124_c0_seq1	946	ENN81450.1	hypothetical protein YQE_02143, partial [Dendroctonus ponderosae]	0.00305503	-1.20934
comp113505_c0_seq5	760	ENN77195.1	hypothetical protein YQE_06333, partial [Dendroctonus ponderosae]	0.000538451	-1.2082
comp129114_c0_seq1	864	KRT79028.1	hypothetical protein AMK59_8390, partial [Oryctes borbonicus]	0.000313491	-1.20716
comp112191_c1_seq1	1236	XP_012539139.1	PREDICTED: uncharacterized protein LOC105838256 [Monomorium pharaonis]	0.0102559	-1.20685
comp123845_c0_seq7	2383	EFA06747.1	Facilitated trehalose transporter Tret1-2 homolog-like Protein [Tribolium castaneum]	0.00291287	-1.20665
comp92358_c1_seq1	1265	XP_013187097.1	PREDICTED: RNA-directed DNA polymerase from mobile element jockey-like [Amyelois transitella]	0.0358019	-1.20653
comp125281_c1_seq4	1773	ERL90847.1	hypothetical protein D910_08192 [Dendroctonus ponderosae]	0.0206762	-1.20592
comp126869_c5_seq1	1529	XP_012267491.1	PREDICTED: uncharacterized protein LOC105692688 isoform X2 [Athalia rosae]	0.0131264	-1.20491
comp120616_c2_seq23	2876	No blastx hit	No blastx hit	0.00192953	-1.20463
comp155862_c0_seq1	273	XP_014206306.1	PREDICTED: chymotrypsin-2-like [Copidosoma floridanum]	0.0220506	-1.20448
comp117855_c0_seq1	1375	ERL88178.1	hypothetical protein D910_05566 [Dendroctonus ponderosae]	0.0000686776	-1.20446
comp124171_c2_seq4	2596	No blastx hit	No blastx hit	0.00360141	-1.20423
comp117969_c1_seq3	2838	XP_014203710.1	PREDICTED: uridine phosphorylase 1-like isoform X1 [Copidosoma floridanum]	0.00748445	-1.1989
comp124533_c4_seq7	1102	No blastx hit	No blastx hit	0.00963434	-1.1989
comp127365_c2_seq3	1312	KRF97428.1	uncharacterized protein Dwil_GK26988, partial [Drosophila willistoni]	0.0210516	-1.19662
comp122975_c3_seq2	646	XP_017304253.1	PREDICTED: RNA-directed DNA polymerase from mobile element jockey-like, partial [Diaphorina citri]	0.0115947	-1.19522
comp113556_c0_seq1	2051	AHH86055.1	glycoside hydrolase family 31 [Leptinotarsa decemlineata]	0.034664	-1.195
comp38118_c0_seq1	355	XP_015834337.1	PREDICTED: uncharacterized protein LOC661718 [Tribolium castaneum]	0.00481983	-1.19492
comp100068_c0_seq1	470	No blastx hit	No blastx hit	0.0456766	-1.19471
comp122518_c1_seq7	2524	KYB28388.1	Regulator of chromosome condensation-like Protein [Tribolium castaneum]	0.00961309	-1.194
comp126464_c4_seq5	1213	AJE75667.1	putative glycosyl hydrolase [Chrysomela lapponica]	0.0143343	-1.19286
comp120909_c0_seq2	1612	AKF11871.1	putative juvenile hormone epoxide hydrolase 2 [Leptinotarsa decemlineata]	0.0291446	-1.19274
comp109219_c0_seq1	3366	ENN76398.1	hypothetical protein YQE_07059, partial [Dendroctonus ponderosae]	0.0329164	-1.19219
comp126617_c1_seq8	3870	XP_016656329.1	PREDICTED: uncharacterized protein LOC100570001 isoform X1 [Acyrthosiphon pisum]	0.0341038	-1.19178
comp122967_c1_seq2	1667	AEE61815.1	unknown [Dendroctonus ponderosae]	0.00390267	-1.19113
comp37719_c0_seq1	2607	XP_973702.2	PREDICTED: transcription factor IIIB 90 kDa subunit [Tribolium castaneum]	0.0000934133	-1.19104
comp126985_c0_seq1	425	ENN82817.1	hypothetical protein YQE_00815, partial [Dendroctonus ponderosae]	0.0291914	-1.19044
comp123167_c2_seq4	2384	XP_015837047.1	PREDICTED: fused lobes isoform X1 [Tribolium castaneum]	0.00696448	-1.18792
comp75912_c0_seq1	1314	EFA12174.2	Gram-negative bacteria binding protein 1 [Tribolium castaneum]	0.0115374	-1.18653
comp124871_c5_seq1	484	No blastx hit	No blastx hit	0.000556437	-1.18641
comp140495_c0_seq1	360	XP_008191874.1	PREDICTED: m7GpppX diphosphatase [Tribolium castaneum]	0.00873401	-1.18287
comp30391_c0_seq1	259	ACP18843.1	cysteine proteinase 4 [Chrysomela tremula]	0.0212898	-1.17984
comp119358_c2_seq2	291	EEB17828.1	Lysosomal acid phosphatase precursor, putative [Pediculus humanus corporis]	0.0325956	-1.17879
comp9890_c0_seq1	412	ENN73771.1	hypothetical protein YQE_09627, partial [Dendroctonus ponderosae]	0.022365	-1.17838
comp170174_c0_seq1	259	EFA00559.1	putative ribosome production factor 1-like Protein [Tribolium castaneum]	0.00483415	-1.17772
comp117971_c3_seq12	2523	XP_972583.1	PREDICTED: small nuclear ribonucleoprotein Sm D3 [Tribolium castaneum]	0.000579655	-1.17619
comp128425_c1_seq1	1432	No blastx hit	No blastx hit	0.00517614	-1.1748
comp114572_c0_seq1	3096	ENN80029.1	hypothetical protein YQE_03506, partial [Dendroctonus ponderosae]	0.000954927	-1.16972
comp119966_c0_seq1	4119	ERL90973.1	hypothetical protein D910_08315 [Dendroctonus ponderosae]	0.000775399	-1.16839
comp127469_c2_seq1	3336	AEE61815.1	unknown [Dendroctonus ponderosae]	0.00116895	-1.16663
comp119556_c0_seq4	1979	No blastx hit	No blastx hit	0.0195773	-1.16653
comp127541_c1_seq2	3252	AHF27416.1	putative sugar transporter 3_2 [Phaedon cochleariae]	0.0068261	-1.16537
comp60913_c0_seq1	1134	AEE63533.1	unknown [Dendroctonus ponderosae]	0.000373709	-1.16491
comp125031_c0_seq3	4525	XP_017784595.1	PREDICTED: DNA topoisomerase 2-binding protein 1-A [Nicrophorus vespilloides]	0.00338773	-1.16401
comp127863_c5_seq31	2326	KYN02133.1	hypothetical protein ALC62_07054 [Cyphomyrmex costatus]	0.0243597	-1.16398
comp100086_c0_seq5	2595	XP_008191456.1	PREDICTED: uncharacterized protein LOC103312495 [Tribolium castaneum]	0.00506008	-1.16366
comp119753_c0_seq5	5371	XP_014355190.1	PREDICTED: RNA-directed DNA polymerase from mobile element jockey-like [Papilio machaon]	0.00348254	-1.16132
comp119733_c0_seq1	2966	KYB25056.1	hypothetical protein TcasGA2_TC031939 [Tribolium castaneum]	0.00126948	-1.16075
comp124584_c1_seq2	1794	JAS59943.1	hypothetical protein g.3711 [Cuerna arida]	0.00644015	-1.16066
comp126464_c4_seq8	1592	AHZ59647.1	glycoside hydrolase family 1 [Phyllotreta striolata]	0.00490203	-1.1602
comp127799_c2_seq7	1574	No blastx hit	No blastx hit	0.0321255	-1.15842
comp118465_c0_seq1	1774	EFA01871.1	Glutaredoxin domain-containing cysteine-rich protein CG31559-like Protein [Tribolium castaneum]	0.0186309	-1.15738
comp106081_c0_seq1	397	XP_967226.1	PREDICTED: luciferin 4-monooxygenase [Tribolium castaneum]	0.00679607	-1.15587
comp92504_c0_seq1	1456	XP_008199065.1	PREDICTED: aldose 1-epimerase isoform X2 [Tribolium castaneum]	0.036189	-1.15556
comp127304_c1_seq1	3243	EFA08767.1	Alpha-mannosidase 2-like Protein [Tribolium castaneum]	0.0030195	-1.15438
comp98883_c0_seq3	1302	ENN73791.1	hypothetical protein YQE_09571, partial [Dendroctonus ponderosae]	0.0226941	-1.15376
comp122518_c1_seq3	2580	KYB28388.1	Regulator of chromosome condensation-like Protein [Tribolium castaneum]	0.0102883	-1.15116
comp124636_c2_seq4	585	No blastx hit	No blastx hit	0.014915	-1.15047
comp123146_c2_seq5	879	No blastx hit	No blastx hit	0.000737107	-1.14991
comp127863_c5_seq30	2264	KYN02133.1	hypothetical protein ALC62_07054 [Cyphomyrmex costatus]	0.0196793	-1.14875
comp34249_c0_seq1	525	KRT82743.1	hypothetical protein AMK59_4698 [Oryctes borbonicus]	0.00136519	-1.14728
comp122892_c0_seq1	2578	XP_008201712.1	PREDICTED: solute carrier family 26 member 10 isoform X1 [Tribolium castaneum]	0.000127126	-1.14666
comp110779_c0_seq5	1324	No blastx hit	No blastx hit	0.0160483	-1.14616
comp116560_c1_seq13	1873	ERL89867.1	hypothetical protein D910_07226, partial [Dendroctonus ponderosae]	0.0029381	-1.14613
comp14087_c0_seq1	261	AIY68355.1	esterase [Leptinotarsa decemlineata]	0.00648458	-1.14528
comp128228_c1_seq2	2858	EEZ99272.2	shattered [Tribolium castaneum]	0.0453763	-1.14509
comp139975_c0_seq1	390	ERL84269.1	hypothetical protein D910_01650 [Dendroctonus ponderosae]	0.0280407	-1.14501
comp78224_c0_seq1	1150	KRT86204.1	hypothetical protein AMK59_680 [Oryctes borbonicus]	0.00512077	-1.14501
comp117395_c0_seq3	1072	XP_969551.1	PREDICTED: PITH domain-containing protein CG6153 [Tribolium castaneum]	0.0173714	-1.14404
comp32432_c0_seq1	338	OAD53268.1	Exportin-7, partial [Eufriesea mexicana]	0.0279214	-1.14368
comp127008_c1_seq13	2703	XP_969928.1	PREDICTED: lactosylceramide 4-alpha-galactosyltransferase [Tribolium castaneum]	0.0202015	-1.1436
comp32948_c0_seq1	357	No blastx hit	No blastx hit	0.00394004	-1.14335
comp31323_c0_seq1	824	No blastx hit	No blastx hit	0.00339044	-1.14317
comp118187_c0_seq1	2746	ENN75064.1	hypothetical protein YQE_08377, partial [Dendroctonus ponderosae]	0.0189732	-1.14218
comp113505_c0_seq4	344	ERL87141.1	hypothetical protein D910_04541 [Dendroctonus ponderosae]	0.000447322	-1.14177
comp123805_c0_seq2	5087	XP_012277729.1	PREDICTED: uncharacterized protein LOC105698243 [Orussus abietinus]	0.0176802	-1.14042
comp128632_c9_seq5	4222	EFA09088.1	Eukaryotic translation initiation factor 4E-binding protein 2-like Protein [Tribolium castaneum]	0.000905769	-1.13777
comp125389_c1_seq1	2835	XP_008200644.1	PREDICTED: glycerol-3-phosphate acyltransferase 4 isoform X2 [Tribolium castaneum]	0.00712778	-1.13728
comp40592_c0_seq1	2423	XP_015836849.1	PREDICTED: LOW QUALITY PROTEIN: DNA replication licensing factor Mcm5 [Tribolium castaneum]	0.000773256	-1.13693
comp128178_c0_seq1	373	ERL93563.1	hypothetical protein D910_10852 [Dendroctonus ponderosae]	0.000717933	-1.13682
comp39818_c0_seq1	450	No blastx hit	No blastx hit	0.0233218	-1.13466
comp119419_c1_seq2	3740	XP_015189976.1	PREDICTED: piggyBac transposable element-derived protein 4-like, partial [Polistes dominula]	0.0435258	-1.13288
comp126973_c1_seq2	1218	No blastx hit	No blastx hit	0.014449	-1.13288
comp126617_c1_seq14	3535	XP_016656329.1	PREDICTED: uncharacterized protein LOC100570001 isoform X1 [Acyrthosiphon pisum]	0.0325956	-1.13181
comp127039_c0_seq5	2787	No blastx hit	No blastx hit	0.000710502	-1.13067
comp119976_c0_seq1	4674	EFA02425.1	hypothetical protein TcasGA2_TC008111 [Tribolium castaneum]	0.00657549	-1.12985
comp123805_c0_seq8	5069	XP_012277729.1	PREDICTED: uncharacterized protein LOC105698243 [Orussus abietinus]	0.0193564	-1.12911
comp111313_c0_seq1	1577	ENN75119.1	hypothetical protein YQE_08300, partial [Dendroctonus ponderosae]	0.0479705	-1.12868
comp67083_c0_seq1	473	No blastx hit	No blastx hit	0.0126395	-1.12625
comp126464_c4_seq7	945	AJE75667.1	putative glycosyl hydrolase [Chrysomela lapponica]	0.0105326	-1.12407
comp117971_c3_seq11	2429	XP_972583.1	PREDICTED: small nuclear ribonucleoprotein Sm D3 [Tribolium castaneum]	0.000848274	-1.12364
comp127413_c1_seq1	1543	ERL92019.1	hypothetical protein D910_09341 [Dendroctonus ponderosae]	0.0106731	-1.12142
comp124324_c4_seq6	1004	CAE47502.1	cathepsin B-like proteinase [Diabrotica virgifera virgifera]	0.0181919	-1.12105
comp120182_c2_seq3	445	No blastx hit	No blastx hit	0.00519514	-1.12079
comp110617_c0_seq1	1916	XP_008196264.2	PREDICTED: uncharacterized protein LOC103313822 isoform X1 [Tribolium castaneum]	0.0108249	-1.12053
comp123805_c0_seq7	5583	XP_012277729.1	PREDICTED: uncharacterized protein LOC105698243 [Orussus abietinus]	0.015826	-1.12009
comp114276_c0_seq1	1141	EFA09984.1	Protein BCCIP homolog-like Protein [Tribolium castaneum]	0.00483751	-1.12002
comp111261_c0_seq1	1761	AIY68333.1	esterase, partial [Leptinotarsa decemlineata]	0.0183209	-1.11918
comp107439_c0_seq2	851	No blastx hit	No blastx hit	0.00199831	-1.11916
comp124879_c2_seq3	1671	JAS80067.1	hypothetical protein g.43500 [Homalodisca liturata]	0.0456479	-1.11868
comp128233_c0_seq9	665	JAS39873.1	hypothetical protein g.22246, partial [Cuerna arida]	0.0390182	-1.11828
comp107618_c0_seq1	1568	AEE61859.1	unknown [Dendroctonus ponderosae]	0.00680821	-1.11771
comp131885_c0_seq1	355	JAN92304.1	putative DNA replication licensing factor mcm7, partial [Daphnia magna]	0.00889177	-1.11754
comp108813_c0_seq1	2300	ERL95320.1	hypothetical protein D910_12586 [Dendroctonus ponderosae]	0.00642589	-1.11751
comp123148_c4_seq3	719	No blastx hit	No blastx hit	0.0295995	-1.11598
comp141138_c0_seq1	220	ENN79477.1	hypothetical protein YQE_04121, partial [Dendroctonus ponderosae]	0.00382461	-1.11588
comp128632_c9_seq4	868	No blastx hit	No blastx hit	0.0141177	-1.11497
comp106946_c0_seq1	3814	ALE20557.1	PI3K21B [Leptinotarsa decemlineata]	0.0124692	-1.11423
comp87749_c1_seq1	1998	No blastx hit	No blastx hit	0.000431175	-1.11348
comp113223_c0_seq1	1776	ERL88159.1	hypothetical protein D910_05547 [Dendroctonus ponderosae]	0.0342673	-1.11266
comp119627_c0_seq1	3147	XP_017782479.1	PREDICTED: DNA replication licensing factor Mcm2 [Nicrophorus vespilloides]	0.00138047	-1.11253
comp111356_c0_seq1	1762	XP_008190540.1	PREDICTED: b(0,+)-type amino acid transporter 1 [Tribolium castaneum]	0.0175648	-1.11245
comp113764_c0_seq1	1647	EFA06719.1	hypothetical protein TcasGA2_TC009650 [Tribolium castaneum]	0.0160173	-1.11148
comp96267_c0_seq2	693	No blastx hit	No blastx hit	0.00983087	-1.10961
comp131318_c0_seq1	343	AIY68333.1	esterase, partial [Leptinotarsa decemlineata]	0.0348135	-1.10958
comp121815_c4_seq2	1590	XP_018324579.1	PREDICTED: ATP-dependent RNA helicase WM6 isoform X2 [Agrilus planipennis]	0.000476573	-1.10872
comp118030_c0_seq4	1423	XP_017754451.1	PREDICTED: arrestin domain-containing protein 17 isoform X1 [Eufriesea mexicana]	0.0163012	-1.1079
comp128632_c9_seq3	4604	EFA09088.1	Eukaryotic translation initiation factor 4E-binding protein 2-like Protein [Tribolium castaneum]	0.0136762	-1.10748
comp133143_c0_seq1	336	AIY68350.1	esterase [Leptinotarsa decemlineata]	0.00633952	-1.10704
comp76488_c0_seq1	2057	EFA10307.1	NADPH--cytochrome P450 reductase-like Protein [Tribolium castaneum]	0.000393926	-1.10629
comp76488_c0_seq2	1981	EFA10307.1	NADPH--cytochrome P450 reductase-like Protein [Tribolium castaneum]	0.000496439	-1.1056
comp124879_c2_seq2	1972	JAS80067.1	hypothetical protein g.43500 [Homalodisca liturata]	0.0268561	-1.10428
comp125389_c1_seq12	3060	XP_008200644.1	PREDICTED: glycerol-3-phosphate acyltransferase 4 isoform X2 [Tribolium castaneum]	0.00895356	-1.10224
comp114852_c2_seq1	317	KRT79472.1	Peptidase [Oryctes borbonicus]	0.00562997	-1.1021
comp113505_c0_seq8	380	ENN77195.1	hypothetical protein YQE_06333, partial [Dendroctonus ponderosae]	0.00174017	-1.10017
comp126319_c2_seq14	2443	No blastx hit	No blastx hit	0.0243208	-1.09949
comp128221_c3_seq3	2403	ADI61814.1	endonuclease-reverse transcriptase [Bombyx mori]	0.00811418	-1.09921
comp78995_c0_seq1	2860	ERL85458.1	hypothetical protein D910_02877 [Dendroctonus ponderosae]	0.00120189	-1.09904
comp123751_c3_seq2	2317	KYB27201.1	Solute carrier family 35 member E1 homolog-like Protein [Tribolium castaneum]	0.0180447	-1.0988
comp119976_c0_seq2	4622	EFA02425.1	hypothetical protein TcasGA2_TC008111 [Tribolium castaneum]	0.0104354	-1.09815
comp115721_c0_seq1	1536	XP_015834337.1	PREDICTED: uncharacterized protein LOC661718 [Tribolium castaneum]	0.00984379	-1.09797
comp123901_c1_seq3	756	KYB26784.1	hypothetical protein TcasGA2_TC033547 [Tribolium castaneum]	0.00751068	-1.09796
comp124879_c2_seq7	1683	JAS80067.1	hypothetical protein g.43500 [Homalodisca liturata]	0.0262092	-1.09641
comp131107_c0_seq1	558	AIY68333.1	esterase, partial [Leptinotarsa decemlineata]	0.0137138	-1.09416
comp125031_c0_seq1	4537	XP_017784595.1	PREDICTED: DNA topoisomerase 2-binding protein 1-A [Nicrophorus vespilloides]	0.00883128	-1.09399
comp127859_c1_seq53	3722	XP_015839018.1	PREDICTED: serine	0.0209741	-1.09395
comp134674_c0_seq1	328	XP_008195600.1	PREDICTED: uncharacterized protein F21D5.5 [Tribolium castaneum]	0.00790301	-1.09159
comp40422_c0_seq1	1658	XP_008194054.1	PREDICTED: pre-mRNA 3'-end-processing factor FIP1 isoform X1 [Tribolium castaneum]	0.000906453	-1.08904
comp114600_c0_seq1	2044	EFA07843.2	Beta-glucuronidase-like Protein [Tribolium castaneum]	0.0156585	-1.08864
comp110037_c0_seq1	1274	EEZ97345.1	Cell cycle checkpoint protein RAD1-like Protein [Tribolium castaneum]	0.0162799	-1.08805
comp44719_c0_seq1	2080	XP_008194673.1	PREDICTED: ATP-binding cassette sub-family B member 6, mitochondrial isoform X2 [Tribolium castaneum]	0.00144156	-1.08799
comp125031_c0_seq2	4703	XP_017784595.1	PREDICTED: DNA topoisomerase 2-binding protein 1-A [Nicrophorus vespilloides]	0.00811584	-1.08654
comp126409_c1_seq7	4360	EEZ97618.1	Retrovirus-related Pol polyprotein from transposon gypsy-like Protein [Tribolium castaneum]	0.00408699	-1.08616
comp120847_c1_seq1	560	No blastx hit	No blastx hit	0.0116182	-1.08548
comp116062_c0_seq3	733	No blastx hit	No blastx hit	0.0258646	-1.08354
comp118002_c3_seq11	443	No blastx hit	No blastx hit	0.0439789	-1.0824
comp115900_c0_seq3	2322	XP_972225.1	PREDICTED: glucose dehydrogenase [FAD, quinone] [Tribolium castaneum]	0.0102559	-1.08077
comp108813_c0_seq2	2288	ERL95320.1	hypothetical protein D910_12586 [Dendroctonus ponderosae]	0.00712977	-1.07819
comp39768_c0_seq1	528	No blastx hit	No blastx hit	0.0494879	-1.07777
comp120531_c1_seq14	538	No blastx hit	No blastx hit	0.0293701	-1.07715
comp125031_c0_seq6	4715	XP_017784595.1	PREDICTED: DNA topoisomerase 2-binding protein 1-A [Nicrophorus vespilloides]	0.0109836	-1.07498
comp128221_c3_seq20	2127	ADI61814.1	endonuclease-reverse transcriptase [Bombyx mori]	0.0347631	-1.07436
comp139030_c0_seq1	430	XP_966551.1	PREDICTED: dnaJ homolog subfamily C member 11 isoform X2 [Tribolium castaneum]	0.0021107	-1.07373
comp115900_c0_seq2	2060	XP_972225.1	PREDICTED: glucose dehydrogenase [FAD, quinone] [Tribolium castaneum]	0.0152318	-1.07237
comp92195_c0_seq1	1446	EFA08556.1	Pachytene checkpoint protein 2 homolog-like Protein [Tribolium castaneum]	0.0119205	-1.07179
comp113611_c0_seq1	4133	ERL94469.1	hypothetical protein D910_11746 [Dendroctonus ponderosae]	0.000448701	-1.0717
comp93903_c0_seq1	260	EEZ99095.1	Protein disulfide-isomerase-like Protein [Tribolium castaneum]	0.0119704	-1.07017
comp112422_c0_seq1	3275	EFA06533.2	Dosage compensation regulator-like Protein [Tribolium castaneum]	0.000715782	-1.06975
comp119753_c0_seq4	5360	XP_014355190.1	PREDICTED: RNA-directed DNA polymerase from mobile element jockey-like [Papilio machaon]	0.00547458	-1.06929
comp115773_c0_seq1	2434	XP_008193867.1	PREDICTED: long-chain-fatty-acid--CoA ligase 4 isoform X9 [Tribolium castaneum]	0.0266747	-1.06554
comp126973_c1_seq3	1438	No blastx hit	No blastx hit	0.0129473	-1.065
comp128632_c9_seq9	4364	EFA09088.1	Eukaryotic translation initiation factor 4E-binding protein 2-like Protein [Tribolium castaneum]	0.00222541	-1.06468
comp122217_c4_seq5	4806	ENN81687.1	hypothetical protein YQE_01893, partial [Dendroctonus ponderosae]	0.00730307	-1.06287
comp119172_c0_seq2	1929	XP_017775312.1	PREDICTED: glucose dehydrogenase [FAD, quinone]-like [Nicrophorus vespilloides]	0.0115374	-1.06
comp108411_c0_seq2	2204	XP_015837365.1	PREDICTED: serine	0.00599991	-1.05995
comp73646_c0_seq2	543	No blastx hit	No blastx hit	0.0233534	-1.05814
comp127585_c5_seq4	1203	AIY68344.1	esterase, partial [Leptinotarsa decemlineata]	0.00488307	-1.05805
comp123063_c1_seq2	2354	XP_973695.2	PREDICTED: uncharacterized protein LOC662511 isoform X1 [Tribolium castaneum]	0.0229175	-1.05744
comp123556_c0_seq2	2112	No blastx hit	No blastx hit	0.0233534	-1.05738
comp122007_c0_seq2	1391	ENN73548.1	hypothetical protein YQE_09799, partial [Dendroctonus ponderosae]	0.0197498	-1.05643
comp119753_c0_seq2	4636	XP_014355190.1	PREDICTED: RNA-directed DNA polymerase from mobile element jockey-like [Papilio machaon]	0.00127207	-1.05619
comp137133_c0_seq1	503	No blastx hit	No blastx hit	0.0189455	-1.05615
comp88985_c0_seq1	1076	EFA00565.1	Phytanoyl-CoA dioxygenase domain-containing protein 1 homolog-like Protein [Tribolium castaneum]	0.00376602	-1.05601
comp96267_c0_seq1	445	No blastx hit	No blastx hit	0.020544	-1.05571
comp122136_c2_seq2	602	No blastx hit	No blastx hit	0.0391616	-1.05567
comp118955_c0_seq1	672	No blastx hit	No blastx hit	0.00416213	-1.05521
comp115900_c0_seq9	2060	XP_972225.1	PREDICTED: glucose dehydrogenase [FAD, quinone] [Tribolium castaneum]	0.00568647	-1.05484
comp155232_c0_seq1	294	XP_966889.1	PREDICTED: 15-hydroxyprostaglandin dehydrogenase [NAD(+)] [Tribolium castaneum]	0.0350845	-1.05479
comp123063_c1_seq10	2375	XP_973695.2	PREDICTED: uncharacterized protein LOC662511 isoform X1 [Tribolium castaneum]	0.0152489	-1.05448
comp1415_c0_seq1	283	AEE63102.1	unknown [Dendroctonus ponderosae]	0.0172954	-1.05383
comp42069_c0_seq1	1705	EFA00626.1	putative histone-binding protein Caf1-like Protein [Tribolium castaneum]	0.00412646	-1.05234
comp123487_c0_seq5	1254	No blastx hit	No blastx hit	0.0435258	-1.05223
comp127608_c1_seq6	1299	No blastx hit	No blastx hit	0.0292723	-1.04932
comp123620_c6_seq6	1559	ADI61817.1	endonuclease-reverse transcriptase [Bombyx mori]	0.0391534	-1.04803
comp127863_c5_seq27	2305	KYN02133.1	hypothetical protein ALC62_07054 [Cyphomyrmex costatus]	0.0312108	-1.04688
comp126251_c3_seq1	2042	ADU04477.1	transposase [Aphis gossypii]	0.0140504	-1.04687
comp112477_c0_seq1	5532	ENN76448.1	hypothetical protein YQE_06902, partial [Dendroctonus ponderosae]	0.00214298	-1.04593
comp29797_c0_seq1	421	EFA10175.1	RPII140-upstream gene protein-like Protein [Tribolium castaneum]	0.0054617	-1.04455
comp123877_c5_seq9	2059	KYB24982.1	Heterogeneous nuclear ribonucleoprotein 27C-like Protein [Tribolium castaneum]	0.0315876	-1.04259
comp114852_c1_seq2	1691	EFA00580.2	Putative serine protease K12H4.7-like Protein [Tribolium castaneum]	0.00221104	-1.04155
comp126386_c3_seq1	1287	No blastx hit	No blastx hit	0.0443069	-1.03854
comp129118_c0_seq1	2051	XP_969353.1	PREDICTED: beta-glucuronidase [Tribolium castaneum]	0.017053	-1.03809
comp32191_c0_seq1	381	BAE95689.1	hypothetical protein [Tenebrio molitor]	0.0348023	-1.03767
comp95443_c0_seq1	624	ERL90208.1	hypothetical protein D910_07562 [Dendroctonus ponderosae]	0.0030635	-1.03766
comp120634_c0_seq2	4481	XP_018496236.1	PREDICTED: 52 kDa repressor of the inhibitor of the protein kinase-like [Metaseiulus occidentalis]	0.0313711	-1.03539
comp126409_c1_seq11	3768	EEZ97618.1	Retrovirus-related Pol polyprotein from transposon gypsy-like Protein [Tribolium castaneum]	0.00581499	-1.03463
comp129917_c0_seq1	899	ERL95320.1	hypothetical protein D910_12586 [Dendroctonus ponderosae]	0.00386064	-1.03392
comp124324_c4_seq17	935	CAE47502.1	cathepsin B-like proteinase [Diabrotica virgifera virgifera]	0.0169912	-1.03334
comp126397_c5_seq5	977	ENN79477.1	hypothetical protein YQE_04121, partial [Dendroctonus ponderosae]	0.0012141	-1.0332
comp127859_c1_seq30	3730	XP_015839018.1	PREDICTED: serine	0.0146793	-1.03183
comp113058_c0_seq1	2269	EFA04454.1	Nucleolar GTP-binding protein 2-like Protein [Tribolium castaneum]	0.00226057	-1.03169
comp126409_c1_seq2	3954	EEZ97618.1	Retrovirus-related Pol polyprotein from transposon gypsy-like Protein [Tribolium castaneum]	0.0118426	-1.03125
comp126869_c5_seq8	1534	XP_012267491.1	PREDICTED: uncharacterized protein LOC105692688 isoform X2 [Athalia rosae]	0.0385739	-1.03112
comp123877_c5_seq1	2257	KRT86181.1	RNA binding protein [Oryctes borbonicus]	0.0329444	-1.03058
comp119358_c1_seq1	1328	XP_967434.1	PREDICTED: prostatic acid phosphatase [Tribolium castaneum]	0.0333	-1.02965
comp119976_c0_seq3	4658	EFA02425.1	hypothetical protein TcasGA2_TC008111 [Tribolium castaneum]	0.0102474	-1.02854
comp122518_c1_seq2	2621	KYB28388.1	Regulator of chromosome condensation-like Protein [Tribolium castaneum]	0.0233534	-1.02785
comp106946_c0_seq2	4118	ALE20557.1	PI3K21B [Leptinotarsa decemlineata]	0.0237544	-1.02628
comp117435_c0_seq1	2761	XP_974410.1	PREDICTED: probable 28S rRNA (cytosine-C(5))-methyltransferase [Tribolium castaneum]	0.00233336	-1.02565
comp114872_c0_seq1	2635	EEZ99845.2	CAS1 domain-containing protein 1-like Protein [Tribolium castaneum]	0.00104217	-1.02417
comp127349_c0_seq4	917	No blastx hit	No blastx hit	0.0126028	-1.02355
comp45751_c0_seq1	1766	ENN72317.1	hypothetical protein YQE_11060, partial [Dendroctonus ponderosae]	0.00314799	-1.02305
comp90111_c0_seq1	2047	AHA36969.1	heat shock protein 70b [Leptinotarsa decemlineata]	0.00641663	-1.02209
comp89286_c0_seq1	232	EDS27986.1	prolylcarboxypeptidase [Culex quinquefasciatus]	0.00517614	-1.02204
comp129383_c0_seq1	1974	XP_974616.1	PREDICTED: anaphase-promoting complex subunit 7 [Tribolium castaneum]	0.00570884	-1.02194
comp131059_c0_seq1	277	XP_018335356.1	PREDICTED: multifunctional methyltransferase subunit TRM112-like protein [Agrilus planipennis]	0.0145582	-1.02187
comp121815_c4_seq1	1543	XP_018324579.1	PREDICTED: ATP-dependent RNA helicase WM6 isoform X2 [Agrilus planipennis]	0.00224034	-1.02167
comp138992_c0_seq1	274	XP_018397034.1	PREDICTED: lipase 3-like isoform X2 [Cyphomyrmex costatus]	0.0467299	-1.02045
comp120616_c2_seq17	3644	XP_008193998.2	PREDICTED: mitochondrial intermembrane space import and assembly protein 40 [Tribolium castaneum]	0.00233791	-1.02043
comp142527_c0_seq1	221	XP_018334573.1	PREDICTED: adenosine deaminase CECR1-A-like [Agrilus planipennis]	0.0433893	-1.01936
comp126061_c0_seq14	1997	XP_018396130.1	PREDICTED: uncharacterized protein LOC108774498 [Cyphomyrmex costatus]	0.0437472	-1.01904
comp127055_c2_seq10	511	No blastx hit	No blastx hit	0.00475829	-1.01865
comp41644_c0_seq1	1322	XP_008195655.1	PREDICTED: 4-hydroxybenzoate polyprenyltransferase, mitochondrial [Tribolium castaneum]	0.000676735	-1.017
comp112309_c0_seq1	1021	KRT82939.1	Chaperone [Oryctes borbonicus]	0.00821331	-1.01674
comp39740_c0_seq1	215	AIY68344.1	esterase, partial [Leptinotarsa decemlineata]	0.00994518	-1.01659
comp126461_c0_seq9	272	No blastx hit	No blastx hit	0.0453787	-1.01578
comp98679_c1_seq1	2130	AHA36969.1	heat shock protein 70b [Leptinotarsa decemlineata]	0.0073019	-1.01576
comp106946_c0_seq3	3496	ALE20557.1	PI3K21B [Leptinotarsa decemlineata]	0.0244979	-1.0157
comp100296_c0_seq1	1103	AEE62202.1	unknown [Dendroctonus ponderosae]	0.00519514	-1.01542
comp123877_c5_seq8	2233	KYB24982.1	Heterogeneous nuclear ribonucleoprotein 27C-like Protein [Tribolium castaneum]	0.0313711	-1.01432
comp125086_c0_seq2	636	No blastx hit	No blastx hit	0.0100347	-1.0143
comp121692_c2_seq1	2613	XP_017770443.1	PREDICTED: monocarboxylate transporter 14-like [Nicrophorus vespilloides]	0.0376924	-1.01382
comp40146_c0_seq1	827	XP_015832958.1	PREDICTED: cirhin isoform X2 [Tribolium castaneum]	0.0162104	-1.01358
comp83615_c0_seq1	881	XP_015834337.1	PREDICTED: uncharacterized protein LOC661718 [Tribolium castaneum]	0.0177683	-1.01326
comp34374_c0_seq1	318	EFA00565.1	Phytanoyl-CoA dioxygenase domain-containing protein 1 homolog-like Protein [Tribolium castaneum]	0.00517614	-1.01281
comp119223_c1_seq4	3972	XP_018321671.1	PREDICTED: ran-specific GTPase-activating protein-like [Agrilus planipennis]	0.00558827	-1.0118
comp129278_c0_seq1	921	ERL91543.1	hypothetical protein D910_08873 [Dendroctonus ponderosae]	0.0141324	-1.01038
comp109611_c1_seq2	2195	XP_008195282.1	PREDICTED: origin recognition complex subunit 2 [Tribolium castaneum]	0.00572796	-1.00958
comp121692_c2_seq2	2661	XP_017770443.1	PREDICTED: monocarboxylate transporter 14-like [Nicrophorus vespilloides]	0.0291456	-1.00941
comp123883_c0_seq1	1217	EFA06198.1	N-glycosylase	0.0202921	-1.00842
comp122975_c3_seq1	4193	AEE63273.1	unknown [Dendroctonus ponderosae]	0.0185669	-1.00837
comp120824_c3_seq7	1605	No blastx hit	No blastx hit	0.0219451	-1.00772
comp122196_c0_seq2	546	No blastx hit	No blastx hit	0.0367532	-1.00726
comp123698_c1_seq4	1261	XP_971653.2	PREDICTED: U2 small nuclear ribonucleoprotein A' [Tribolium castaneum]	0.0444573	-1.00665
comp123877_c5_seq11	2179	KRT86181.1	RNA binding protein [Oryctes borbonicus]	0.0336996	-1.00632
comp42291_c0_seq1	1176	AEE62355.1	unknown [Dendroctonus ponderosae]	0.00328489	-1.00583
comp125118_c1_seq3	2059	XP_015833761.1	PREDICTED: LOW QUALITY PROTEIN: protein-glutamate O-methyltransferase [Tribolium castaneum]	0.00819819	-1.00519
comp107222_c0_seq1	1648	EFA10460.1	Origin recognition complex subunit 5-like Protein [Tribolium castaneum]	0.00438924	-1.00475
comp125841_c0_seq10	893	No blastx hit	No blastx hit	0.0237666	-1.00396
comp127541_c1_seq4	3595	AHF27416.1	putative sugar transporter 3_2 [Phaedon cochleariae]	0.0108029	-1.00372
comp126409_c1_seq3	4394	EEZ97618.1	Retrovirus-related Pol polyprotein from transposon gypsy-like Protein [Tribolium castaneum]	0.0123806	-1.00345
comp124800_c4_seq8	1854	ERL93032.1	hypothetical protein D910_10334 [Dendroctonus ponderosae]	0.00666276	-1.00329
comp90873_c0_seq1	1300	ERL88183.1	hypothetical protein D910_05571 [Dendroctonus ponderosae]	0.0268444	-1.00204
comp115900_c0_seq6	2126	XP_972225.1	PREDICTED: glucose dehydrogenase [FAD, quinone] [Tribolium castaneum]	0.020448	-1.00043
comp35788_c0_seq1	1658	XP_975644.1	PREDICTED: cyclin-dependent kinases regulatory subunit [Tribolium castaneum]	0.00279352	-1.00029
comp120616_c2_seq7	2140	XP_008193998.2	PREDICTED: mitochondrial intermembrane space import and assembly protein 40 [Tribolium castaneum]	0.0247911	-1
comp127511_c1_seq2	3110	KMQ82764.1	mariner transposase [Lasius niger]	0.00136519	-0.999816
comp126409_c1_seq6	3920	EEZ97618.1	Retrovirus-related Pol polyprotein from transposon gypsy-like Protein [Tribolium castaneum]	0.011283	-0.999024
comp119905_c0_seq3	1969	ERL86223.1	hypothetical protein D910_03634 [Dendroctonus ponderosae]	0.009799	-0.997905
comp110179_c0_seq1	1875	EFA07862.1	Putative inorganic phosphate cotransporter-like Protein [Tribolium castaneum]	0.0126801	-0.996681
comp37055_c0_seq1	953	KRT79984.1	hypothetical protein AMK59_7915, partial [Oryctes borbonicus]	0.00292851	-0.996352
comp75116_c0_seq4	1551	EEZ97257.1	Putative 1-acyl-sn-glycerol-3-phosphate acyltransferase acl-2-like Protein [Tribolium castaneum]	0.0413756	-0.996123
comp89270_c0_seq1	1492	EFA01562.1	Something about silencing protein 10-like Protein [Tribolium castaneum]	0.00927856	-0.994471
comp104190_c0_seq1	1813	XP_973650.1	PREDICTED: U3 small nucleolar RNA-associated protein 15 homolog [Tribolium castaneum]	0.00297512	-0.994333
comp122518_c1_seq8	2921	KYB28388.1	Regulator of chromosome condensation-like Protein [Tribolium castaneum]	0.0496055	-0.992983
comp120616_c2_seq10	3254	No blastx hit	No blastx hit	0.0222225	-0.992267
comp124879_c2_seq4	1984	JAS80067.1	hypothetical protein g.43500 [Homalodisca liturata]	0.0463053	-0.990743
comp122229_c1_seq4	5474	B36329	hypothetical protein 2 - cabbage looper transposon TED (fragment)	0.0496293	-0.990684
comp64917_c0_seq1	316	AEE62202.1	unknown [Dendroctonus ponderosae]	0.0254575	-0.990655
comp118833_c3_seq6	2545	XP_008198377.1	PREDICTED: N-alpha-acetyltransferase 35, NatC auxiliary subunit [Tribolium castaneum]	0.0159001	-0.990244
comp115900_c0_seq7	2060	XP_972225.1	PREDICTED: glucose dehydrogenase [FAD, quinone] [Tribolium castaneum]	0.0391499	-0.990082
comp119692_c4_seq4	1720	No blastx hit	No blastx hit	0.0321712	-0.988358
comp17773_c0_seq1	229	EFA00370.1	Importin-7-like Protein [Tribolium castaneum]	0.0169603	-0.987696
comp105710_c0_seq4	655	No blastx hit	No blastx hit	0.00528877	-0.986434
comp75912_c0_seq2	1400	EFA12174.2	Gram-negative bacteria binding protein 1 [Tribolium castaneum]	0.037825	-0.985997
comp37854_c1_seq1	1274	AEE61971.1	unknown [Dendroctonus ponderosae]	0.00666276	-0.985973
comp86164_c0_seq1	2822	EFA01435.2	hypothetical protein TcasGA2_TC030648 [Tribolium castaneum]	0.0200692	-0.985602
comp116102_c5_seq1	2169	XP_972187.1	PREDICTED: facilitated trehalose transporter Tret1 [Tribolium castaneum]	0.0123995	-0.984781
comp119905_c0_seq2	1959	ERL86223.1	hypothetical protein D910_03634 [Dendroctonus ponderosae]	0.00839015	-0.984643
comp122217_c4_seq19	4775	XP_008179060.1	PREDICTED: RNA-directed DNA polymerase from mobile element jockey-like [Acyrthosiphon pisum]	0.0233515	-0.984325
comp116913_c0_seq9	578	EHJ76598.1	endonuclease-reverse transcriptase [Danaus plexippus]	0.0114488	-0.983621
comp117455_c0_seq1	2492	ENN79477.1	hypothetical protein YQE_04121, partial [Dendroctonus ponderosae]	0.00119284	-0.982967
comp119752_c0_seq1	2633	BAE95690.1	hypothetical protein [Tenebrio molitor]	0.0497943	-0.981142
comp108912_c0_seq1	1854	EFA00425.1	Adenosine deaminase-like protein [Tribolium castaneum]	0.0161548	-0.981115
comp117825_c0_seq1	1610	EFA04125.1	L-galactose dehydrogenase-like Protein [Tribolium castaneum]	0.0496559	-0.979777
comp120727_c0_seq1	3647	XP_969187.1	PREDICTED: pre-mRNA 3' end processing protein WDR33 [Tribolium castaneum]	0.0360226	-0.979127
comp116789_c0_seq1	2510	EFA06493.1	putative ATP-dependent RNA helicase DDX27-like Protein [Tribolium castaneum]	0.00601501	-0.979102
comp76182_c1_seq1	3345	XP_008198023.1	PREDICTED: constitutive coactivator of PPAR-gamma-like protein 1 isoform X3 [Tribolium castaneum]	0.0425381	-0.978931
comp90468_c0_seq1	733	No blastx hit	No blastx hit	0.044585	-0.978674
comp119753_c0_seq3	4581	XP_014355190.1	PREDICTED: RNA-directed DNA polymerase from mobile element jockey-like [Papilio machaon]	0.00471947	-0.977467
comp122518_c1_seq5	2541	KYB28388.1	Regulator of chromosome condensation-like Protein [Tribolium castaneum]	0.0366278	-0.976273
comp120087_c2_seq2	1251	KYB25740.1	Replication factor C subunit 2-like Protein [Tribolium castaneum]	0.00796684	-0.976048
comp112309_c0_seq2	837	KRT82939.1	Chaperone [Oryctes borbonicus]	0.0364719	-0.975731
comp126397_c3_seq1	287	No blastx hit	No blastx hit	0.0256792	-0.975134
comp117854_c3_seq1	1501	EFA03987.2	hypothetical protein TcasGA2_TC014136 [Tribolium castaneum]	0.00409141	-0.974475
comp123845_c0_seq3	2696	EFA06747.1	Facilitated trehalose transporter Tret1-2 homolog-like Protein [Tribolium castaneum]	0.0246642	-0.974204
comp128936_c0_seq1	1487	KYB28089.1	hypothetical protein TcasGA2_TC032874 [Tribolium castaneum]	0.0333469	-0.97388
comp126409_c1_seq12	4184	EEZ97618.1	Retrovirus-related Pol polyprotein from transposon gypsy-like Protein [Tribolium castaneum]	0.0104052	-0.973473
comp126653_c1_seq2	1635	No blastx hit	No blastx hit	0.0291126	-0.973142
comp118604_c0_seq3	747	No blastx hit	No blastx hit	0.0151	-0.972675
comp128813_c1_seq3	3609	XP_011550290.1	PREDICTED: uncharacterized protein LOC105382150 [Plutella xylostella]	0.0176189	-0.972522
comp124324_c4_seq4	1018	CAE47502.1	cathepsin B-like proteinase [Diabrotica virgifera virgifera]	0.0363122	-0.972451
comp128344_c2_seq7	2385	ERL95810.1	hypothetical protein D910_00355 [Dendroctonus ponderosae]	0.0346331	-0.972062
comp123877_c5_seq3	2113	KYB24982.1	Heterogeneous nuclear ribonucleoprotein 27C-like Protein [Tribolium castaneum]	0.0421486	-0.971016
comp108626_c0_seq1	1400	EFA06421.2	Pentatricopeptide repeat-containing protein 2, mitochondrial-like Protein [Tribolium castaneum]	0.0160603	-0.970302
comp119223_c1_seq1	3953	XP_018321671.1	PREDICTED: ran-specific GTPase-activating protein-like [Agrilus planipennis]	0.0124041	-0.969676
comp127511_c1_seq1	2908	KMQ87583.1	mariner transposase [Lasius niger]	0.00257003	-0.969588
comp89286_c0_seq2	648	EDS27986.1	prolylcarboxypeptidase [Culex quinquefasciatus]	0.00200848	-0.96925
comp126409_c1_seq10	4208	EEZ97618.1	Retrovirus-related Pol polyprotein from transposon gypsy-like Protein [Tribolium castaneum]	0.0115311	-0.969212
comp127450_c1_seq7	1651	No blastx hit	No blastx hit	0.0245248	-0.967554
comp124332_c2_seq1	2145	XP_972623.1	PREDICTED: G2	0.0295995	-0.967259
comp120612_c0_seq3	4650	EFA06729.1	hypothetical protein TcasGA2_TC009660 [Tribolium castaneum]	0.0040821	-0.966959
comp127859_c1_seq22	3402	XP_015839018.1	PREDICTED: serine	0.0194773	-0.964785
comp134578_c0_seq1	259	No blastx hit	No blastx hit	0.0431833	-0.963773
comp106946_c0_seq4	2150	ALE20557.1	PI3K21B [Leptinotarsa decemlineata]	0.0240497	-0.963223
comp121579_c0_seq1	2588	XP_008198081.1	PREDICTED: probable elongator complex protein 2 [Tribolium castaneum]	0.0046836	-0.963115
comp124727_c0_seq9	1773	XP_966889.1	PREDICTED: 15-hydroxyprostaglandin dehydrogenase [NAD(+)] [Tribolium castaneum]	0.0225386	-0.962804
comp122972_c1_seq5	2823	XP_973026.1	PREDICTED: elongation factor G, mitochondrial [Tribolium castaneum]	0.00211146	-0.962441
comp74854_c0_seq1	1129	No blastx hit	No blastx hit	0.021609	-0.961203
comp126409_c1_seq15	3744	EEZ97618.1	Retrovirus-related Pol polyprotein from transposon gypsy-like Protein [Tribolium castaneum]	0.01934	-0.960679
comp109471_c0_seq6	715	ENN71311.1	hypothetical protein YQE_12236, partial [Dendroctonus ponderosae]	0.0255899	-0.960678
comp30540_c0_seq1	307	ERL87766.1	hypothetical protein D910_05155 [Dendroctonus ponderosae]	0.0207975	-0.960163
comp122518_c1_seq11	2594	KYB28388.1	Regulator of chromosome condensation-like Protein [Tribolium castaneum]	0.0352668	-0.959789
comp124584_c1_seq14	1770	JAS59943.1	hypothetical protein g.3711 [Cuerna arida]	0.0400472	-0.959491
comp145411_c0_seq1	284	EFA01920.1	Protein sly1 homolog-like Protein [Tribolium castaneum]	0.0454934	-0.959387
comp129073_c0_seq1	2809	XP_015833113.1	PREDICTED: tetratricopeptide repeat protein 27 [Tribolium castaneum]	0.00054223	-0.959262
comp120616_c2_seq8	1631	XP_008193998.2	PREDICTED: mitochondrial intermembrane space import and assembly protein 40 [Tribolium castaneum]	0.00819189	-0.957476
comp124418_c0_seq1	2472	EFA11358.1	DNA polymerase eta-like Protein [Tribolium castaneum]	0.0100721	-0.955783
comp126668_c0_seq1	3881	ENN72789.1	hypothetical protein YQE_10594, partial [Dendroctonus ponderosae]	0.0148328	-0.955558
comp122217_c4_seq17	4945	XP_008179060.1	PREDICTED: RNA-directed DNA polymerase from mobile element jockey-like [Acyrthosiphon pisum]	0.0122779	-0.954658
comp126403_c0_seq10	772	No blastx hit	No blastx hit	0.0455032	-0.952554
comp123682_c1_seq1	4349	XP_017781710.1	PREDICTED: DNA (cytosine-5)-methyltransferase PliMCI-like [Nicrophorus vespilloides]	0.00372234	-0.952455
comp115750_c0_seq1	2835	KYB26528.1	Beta-mannosidase-like Protein [Tribolium castaneum]	0.0251263	-0.952328
comp130021_c0_seq1	292	KRT79636.1	hypothetical protein AMK59_8528 [Oryctes borbonicus]	0.0332463	-0.952068
comp117971_c3_seq15	1469	No blastx hit	No blastx hit	0.0102115	-0.951995
comp123269_c2_seq3	1879	EFA09425.1	putative peroxisomal acyl-coenzyme A oxidase 1-like Protein [Tribolium castaneum]	0.000749434	-0.951856
comp119905_c0_seq1	2135	ERL86223.1	hypothetical protein D910_03634 [Dendroctonus ponderosae]	0.0107862	-0.951506
comp109900_c0_seq1	2290	XP_973591.1	PREDICTED: protein lethal(2)denticleless [Tribolium castaneum]	0.00987339	-0.94957
comp126763_c4_seq2	7708	JAS87630.1	hypothetical protein g.20168, partial [Homalodisca liturata]	0.0233515	-0.949232
comp106081_c0_seq2	807	XP_967226.1	PREDICTED: luciferin 4-monooxygenase [Tribolium castaneum]	0.0350547	-0.94913
comp126409_c1_seq4	4338	EEZ97618.1	Retrovirus-related Pol polyprotein from transposon gypsy-like Protein [Tribolium castaneum]	0.0220506	-0.947998
comp123805_c0_seq1	8204	ENN77195.1	hypothetical protein YQE_06333, partial [Dendroctonus ponderosae]	0.0108868	-0.947317
comp120956_c0_seq1	4632	XP_015838059.1	PREDICTED: E3 ubiquitin-protein ligase RBBP6 isoform X2 [Tribolium castaneum]	0.00276735	-0.947207
comp118140_c1_seq4	5838	EFN68185.1	Zinc finger MYM-type protein 1, partial [Camponotus floridanus]	0.0461393	-0.94706
comp128313_c3_seq14	2046	No blastx hit	No blastx hit	0.00384834	-0.946346
comp107290_c0_seq1	1886	AJA91073.1	cytochrome P450 [Leptinotarsa decemlineata]	0.0258646	-0.946072
comp124579_c4_seq7	652	No blastx hit	No blastx hit	0.0259086	-0.945467
comp123429_c0_seq18	2492	EEZ98089.2	hypothetical protein TcasGA2_TC000502 [Tribolium castaneum]	0.00873349	-0.944924
comp109471_c0_seq1	754	ENN71311.1	hypothetical protein YQE_12236, partial [Dendroctonus ponderosae]	0.0181225	-0.944538
comp127859_c1_seq1	3481	XP_015839018.1	PREDICTED: serine	0.0419746	-0.94363
comp44025_c0_seq1	2974	KYB27151.1	subito [Tribolium castaneum]	0.0232486	-0.943351
comp116426_c0_seq1	2989	XP_008197856.1	PREDICTED: WD repeat and HMG-box DNA-binding protein 1 isoform X1 [Tribolium castaneum]	0.0124396	-0.942417
comp72484_c0_seq1	2022	XP_972707.2	PREDICTED: uncharacterized protein LOC661459 isoform X1 [Tribolium castaneum]	0.0400669	-0.94028
comp122495_c0_seq1	3546	EFA10979.2	hypothetical protein TcasGA2_TC004146 [Tribolium castaneum]	0.0283868	-0.940005
comp123146_c2_seq4	770	No blastx hit	No blastx hit	0.0104714	-0.938847
comp78326_c0_seq2	1147	EFA08384.1	Alpha-ketoglutarate-dependent dioxygenase alkB homolog 4-like Protein [Tribolium castaneum]	0.0197578	-0.938218
comp122869_c6_seq6	1588	No blastx hit	No blastx hit	0.0393654	-0.937616
comp124324_c4_seq22	984	CAE47502.1	cathepsin B-like proteinase [Diabrotica virgifera virgifera]	0.0319991	-0.937502
comp123167_c2_seq3	2492	XP_015837047.1	PREDICTED: fused lobes isoform X1 [Tribolium castaneum]	0.0361853	-0.937227
comp36765_c0_seq1	1164	ERL87766.1	hypothetical protein D910_05155 [Dendroctonus ponderosae]	0.00891029	-0.937046
comp126386_c3_seq3	2671	No blastx hit	No blastx hit	0.0123432	-0.936628
comp114852_c1_seq3	1691	EFA00580.2	Putative serine protease K12H4.7-like Protein [Tribolium castaneum]	0.00818276	-0.936511
comp137054_c0_seq1	333	XP_012262987.1	PREDICTED: FACT complex subunit spt16 isoform X2 [Athalia rosae]	0.034664	-0.936263
comp72173_c0_seq1	1486	XP_008200830.1	PREDICTED: tRNA pseudouridine synthase A, mitochondrial [Tribolium castaneum]	0.00535893	-0.93615
comp124816_c3_seq2	1053	JAS16171.1	hypothetical protein g.39066 [Clastoptera arizonana]	0.00959401	-0.93586
comp130479_c0_seq1	377	XP_970263.1	PREDICTED: GTP-binding protein 128up [Tribolium castaneum]	0.0281913	-0.935408
comp120459_c1_seq1	829	No blastx hit	No blastx hit	0.0483237	-0.935141
comp114920_c0_seq1	903	EFA04174.1	Pre-rRNA-processing protein esf2-like Protein [Tribolium castaneum]	0.015963	-0.934971
comp44922_c0_seq2	1201	ERL92034.1	hypothetical protein D910_09356 [Dendroctonus ponderosae]	0.0409224	-0.93467
comp73137_c0_seq1	1414	XP_008190508.1	PREDICTED: protein FAM60A [Tribolium castaneum]	0.0285357	-0.934662
comp108574_c0_seq1	2863	XP_008197143.1	PREDICTED: chromosome transmission fidelity protein 18 homolog isoform X1 [Tribolium castaneum]	0.00685247	-0.932903
comp122975_c3_seq3	4001	AEE63273.1	unknown [Dendroctonus ponderosae]	0.0240497	-0.932844
comp114831_c0_seq1	1375	XP_001814707.1	PREDICTED: SET and MYND domain-containing protein 5 [Tribolium castaneum]	0.0098992	-0.932724
comp106412_c0_seq1	2286	XP_974522.1	PREDICTED: cirhin isoform X1 [Tribolium castaneum]	0.00872408	-0.931038
comp117978_c0_seq1	2612	No blastx hit	No blastx hit	0.0115374	-0.929357
comp113366_c0_seq1	1750	EFA12371.1	Histone acetyltransferase type B catalytic subunit-like Protein [Tribolium castaneum]	0.00424667	-0.927536
comp113698_c0_seq1	2488	XP_966520.1	PREDICTED: delta(24)-sterol reductase [Tribolium castaneum]	0.0210942	-0.925566
comp80711_c0_seq1	539	ENN78898.1	hypothetical protein YQE_04636, partial [Dendroctonus ponderosae]	0.0247259	-0.924616
comp129092_c0_seq1	2201	EFA04019.2	DnaJ homolog subfamily C member 11-like Protein [Tribolium castaneum]	0.00128806	-0.924596
comp126806_c0_seq18	815	No blastx hit	No blastx hit	0.0110428	-0.924022
comp121018_c1_seq2	968	No blastx hit	No blastx hit	0.0127547	-0.92394
comp127422_c0_seq17	573	XP_008194092.1	PREDICTED: probable multidrug resistance-associated protein lethal(2)03659 [Tribolium castaneum]	0.0374017	-0.923705
comp115439_c0_seq1	1764	AIY68350.1	esterase [Leptinotarsa decemlineata]	0.0177406	-0.923633
comp115781_c0_seq2	1828	KYB28925.1	hypothetical protein TcasGA2_TC032354 [Tribolium castaneum]	0.0309635	-0.92246
comp128147_c1_seq11	824	No blastx hit	No blastx hit	0.0470987	-0.922097
comp122518_c1_seq9	2503	KYB28388.1	Regulator of chromosome condensation-like Protein [Tribolium castaneum]	0.0326132	-0.921999
comp122217_c4_seq8	4789	XP_008179060.1	PREDICTED: RNA-directed DNA polymerase from mobile element jockey-like [Acyrthosiphon pisum]	0.0203122	-0.921695
comp118645_c0_seq1	509	XP_015840727.1	PREDICTED: cytochrome b561 domain-containing protein 1 [Tribolium castaneum]	0.0484353	-0.920962
comp120616_c2_seq15	2995	XP_008193998.2	PREDICTED: mitochondrial intermembrane space import and assembly protein 40 [Tribolium castaneum]	0.00916426	-0.92078
comp121873_c3_seq2	1280	No blastx hit	No blastx hit	0.00142294	-0.920677
comp125716_c0_seq1	2374	XP_017786622.1	PREDICTED: dopamine N-acetyltransferase-like isoform X3 [Nicrophorus vespilloides]	0.01229	-0.920269
comp80250_c0_seq1	465	ERL92893.1	hypothetical protein D910_10198 [Dendroctonus ponderosae]	0.0302518	-0.91968
comp127726_c1_seq2	2466	AGX25161.1	dipeptidyl peptidase [Leptinotarsa decemlineata]	0.00978535	-0.919173
comp122217_c4_seq23	4849	XP_008179060.1	PREDICTED: RNA-directed DNA polymerase from mobile element jockey-like [Acyrthosiphon pisum]	0.0308326	-0.919063
comp127726_c1_seq1	2597	AGX25161.1	dipeptidyl peptidase [Leptinotarsa decemlineata]	0.0089999	-0.918713
comp115242_c0_seq1	2294	ERL85380.1	hypothetical protein D910_02800 [Dendroctonus ponderosae]	0.00506008	-0.918693
comp128430_c0_seq1	943	EFA12429.1	hypothetical protein TcasGA2_TC005240 [Tribolium castaneum]	0.0328907	-0.9176
comp126806_c0_seq25	3948	JAT20973.1	hypothetical protein g.7492 [Graphocephala atropunctata]	0.0321827	-0.91742
comp128632_c9_seq11	4101	EFA09088.1	Eukaryotic translation initiation factor 4E-binding protein 2-like Protein [Tribolium castaneum]	0.0113179	-0.915882
comp41971_c0_seq1	331	AGX25163.1	heat shock protein, partial [Leptinotarsa decemlineata]	0.013349	-0.914457
comp110698_c0_seq1	934	XP_008191271.1	PREDICTED: UPF0488 protein CG14286 [Tribolium castaneum]	0.0145571	-0.914451
comp124727_c0_seq7	1744	XP_966889.1	PREDICTED: 15-hydroxyprostaglandin dehydrogenase [NAD(+)] [Tribolium castaneum]	0.0175641	-0.913849
comp121063_c0_seq3	1038	No blastx hit	No blastx hit	0.0176122	-0.911371
comp122217_c4_seq21	4746	ENN81687.1	hypothetical protein YQE_01893, partial [Dendroctonus ponderosae]	0.0227382	-0.911353
comp127781_c0_seq6	1308	EJY57493.1	AAEL017480-PA, partial [Aedes aegypti]	0.00259754	-0.910256
comp42349_c0_seq1	1653	XP_015837369.1	PREDICTED: zinc finger protein ZPR1 [Tribolium castaneum]	0.0233515	-0.910256
comp126895_c1_seq1	1029	No blastx hit	No blastx hit	0.00836594	-0.909966
comp65018_c0_seq2	442	XP_966551.1	PREDICTED: dnaJ homolog subfamily C member 11 isoform X2 [Tribolium castaneum]	0.0479467	-0.908177
comp122217_c4_seq1	4946	ENN81687.1	hypothetical protein YQE_01893, partial [Dendroctonus ponderosae]	0.0238118	-0.907996
comp98679_c0_seq1	776	XP_008216495.1	PREDICTED: heat shock 70 kDa protein cognate 3 isoform X1 [Nasonia vitripennis]	0.010991	-0.906121
comp128630_c3_seq4	1982	No blastx hit	No blastx hit	0.0110337	-0.905207
comp106195_c0_seq1	1826	AJE75663.1	putative glycosyl hydrolase [Chrysomela lapponica]	0.032245	-0.904853
comp124636_c2_seq2	2084	EFA03098.1	Porphobilinogen deaminase-like Protein [Tribolium castaneum]	0.00376338	-0.90278
comp120616_c2_seq1	2273	XP_008193998.2	PREDICTED: mitochondrial intermembrane space import and assembly protein 40 [Tribolium castaneum]	0.0248824	-0.90171
comp128296_c0_seq4	1328	No blastx hit	No blastx hit	0.0368795	-0.901255
comp123698_c1_seq2	1358	XP_971653.2	PREDICTED: U2 small nuclear ribonucleoprotein A' [Tribolium castaneum]	0.0398836	-0.901249
comp127859_c1_seq14	3740	XP_015839018.1	PREDICTED: serine	0.0334595	-0.900916
comp126409_c1_seq13	3898	EEZ97618.1	Retrovirus-related Pol polyprotein from transposon gypsy-like Protein [Tribolium castaneum]	0.0313425	-0.900131
comp128118_c1_seq3	1705	XP_014365539.1	PREDICTED: RNA-directed DNA polymerase from mobile element jockey-like [Papilio machaon]	0.00744328	-0.899354
comp111526_c0_seq1	2056	KRT80665.1	hypothetical protein AMK59_5677 [Oryctes borbonicus]	0.0108249	-0.899292
comp127859_c1_seq59	3976	XP_015839018.1	PREDICTED: serine	0.0220798	-0.896933
comp122217_c4_seq4	4822	XP_008179060.1	PREDICTED: RNA-directed DNA polymerase from mobile element jockey-like [Acyrthosiphon pisum]	0.0228512	-0.896864
comp118060_c1_seq1	708	KYN02133.1	hypothetical protein ALC62_07054 [Cyphomyrmex costatus]	0.0298783	-0.89685
comp128313_c3_seq11	4322	No blastx hit	No blastx hit	0.00813855	-0.896768
comp126579_c1_seq18	1904	XP_015120754.1	PREDICTED: DNA repair protein RAD50-like [Diachasma alloeum]	0.0197515	-0.8966
comp128927_c0_seq1	1096	XP_018322086.1	PREDICTED: histone H2A.V [Agrilus planipennis]	0.0313853	-0.896569
comp109611_c1_seq1	1975	XP_008195282.1	PREDICTED: origin recognition complex subunit 2 [Tribolium castaneum]	0.0409224	-0.895955
comp79488_c0_seq2	547	EFA00425.1	Adenosine deaminase-like protein [Tribolium castaneum]	0.0232233	-0.894777
comp120147_c2_seq1	998	No blastx hit	No blastx hit	0.0483914	-0.894733
comp122217_c4_seq6	4762	XP_008179060.1	PREDICTED: RNA-directed DNA polymerase from mobile element jockey-like [Acyrthosiphon pisum]	0.0200308	-0.89452
comp107435_c0_seq1	1977	ERL92532.1	hypothetical protein D910_09845 [Dendroctonus ponderosae]	0.0094937	-0.89419
comp124324_c4_seq23	874	CAE47502.1	cathepsin B-like proteinase [Diabrotica virgifera virgifera]	0.0391499	-0.894011
comp73646_c0_seq1	552	No blastx hit	No blastx hit	0.0460202	-0.893576
comp121649_c1_seq6	2673	ENN75715.1	hypothetical protein YQE_07676, partial [Dendroctonus ponderosae]	0.0281734	-0.891064
comp104622_c0_seq1	1623	XP_974431.1	PREDICTED: protein Peter pan [Tribolium castaneum]	0.0100721	-0.890812
comp137531_c0_seq1	285	No blastx hit	No blastx hit	0.00761997	-0.890525
comp128118_c1_seq2	1820	XP_014365539.1	PREDICTED: RNA-directed DNA polymerase from mobile element jockey-like [Papilio machaon]	0.00919168	-0.889855
comp122729_c6_seq1	459	No blastx hit	No blastx hit	0.0210942	-0.889526
comp121396_c0_seq1	2208	XP_017786269.1	PREDICTED: DNA replication factor Cdt1-like [Nicrophorus vespilloides]	0.0129553	-0.888738
comp106456_c0_seq4	2674	EFA01110.1	Splicing factor 3B subunit 3-like Protein [Tribolium castaneum]	0.00790776	-0.888727
comp129238_c0_seq1	2734	No blastx hit	No blastx hit	0.0379396	-0.888573
comp124636_c2_seq1	2301	EFA03098.1	Porphobilinogen deaminase-like Protein [Tribolium castaneum]	0.00203751	-0.887705
comp37945_c0_seq1	2188	EFA00645.1	hypothetical protein TcasGA2_TC003521 [Tribolium castaneum]	0.0233218	-0.886882
comp127107_c3_seq3	1525	No blastx hit	No blastx hit	0.00997435	-0.886205
comp120965_c0_seq1	1702	ERL86223.1	hypothetical protein D910_03634 [Dendroctonus ponderosae]	0.0245288	-0.88484
comp134877_c0_seq1	315	ERL84995.1	hypothetical protein D910_02418 [Dendroctonus ponderosae]	0.0440521	-0.883972
comp122729_c6_seq3	447	No blastx hit	No blastx hit	0.0451206	-0.883236
comp93125_c0_seq1	920	EFA04309.1	hypothetical protein TcasGA2_TC014602 [Tribolium castaneum]	0.0026312	-0.881522
comp43738_c0_seq2	821	EFA13038.1	H	0.00641663	-0.881324
comp127859_c1_seq40	4500	XP_015839018.1	PREDICTED: serine	0.0108249	-0.880963
comp122972_c1_seq1	2750	XP_973026.1	PREDICTED: elongation factor G, mitochondrial [Tribolium castaneum]	0.00858199	-0.880548
comp129110_c0_seq1	973	EFA10175.1	RPII140-upstream gene protein-like Protein [Tribolium castaneum]	0.00917988	-0.879197
comp114705_c0_seq2	1526	ENN82597.1	hypothetical protein YQE_01029, partial [Dendroctonus ponderosae]	0.00911071	-0.87904
comp32787_c0_seq1	500	KYB25205.1	hypothetical protein TcasGA2_TC011980 [Tribolium castaneum]	0.0350547	-0.878572
comp132174_c0_seq1	605	ENN73556.1	hypothetical protein YQE_09806, partial [Dendroctonus ponderosae]	0.00925792	-0.877712
comp126285_c2_seq7	1512	No blastx hit	No blastx hit	0.0342184	-0.877706
comp121873_c3_seq1	578	No blastx hit	No blastx hit	0.0160173	-0.877509
comp116713_c0_seq1	1021	No blastx hit	No blastx hit	0.0433092	-0.876181
comp119216_c1_seq1	1525	No blastx hit	No blastx hit	0.0336913	-0.875614
comp118800_c0_seq1	2845	XP_008192822.1	PREDICTED: FAST kinase domain-containing protein 1 isoform X1 [Tribolium castaneum]	0.0115374	-0.874774
comp114676_c0_seq1	1650	No blastx hit	No blastx hit	0.0145862	-0.873699
comp41133_c0_seq1	466	No blastx hit	No blastx hit	0.0170255	-0.872907
comp116184_c0_seq1	801	No blastx hit	No blastx hit	0.0499767	-0.872847
comp99353_c0_seq1	379	No blastx hit	No blastx hit	0.0489797	-0.872487
comp102048_c0_seq1	1708	AEE61661.1	unknown [Dendroctonus ponderosae]	0.00314799	-0.872151
comp45514_c0_seq1	335	No blastx hit	No blastx hit	0.0336996	-0.871848
comp115781_c0_seq1	1843	KYB28925.1	hypothetical protein TcasGA2_TC032354 [Tribolium castaneum]	0.0318877	-0.871282
comp123698_c1_seq1	1335	XP_971653.2	PREDICTED: U2 small nuclear ribonucleoprotein A' [Tribolium castaneum]	0.0332975	-0.870513
comp115682_c0_seq1	1849	AIY68345.1	esterase, partial [Leptinotarsa decemlineata]	0.0469767	-0.869764
comp114536_c2_seq1	1102	No blastx hit	No blastx hit	0.0161548	-0.869667
comp119785_c0_seq1	1820	EFA01163.1	hypothetical protein TcasGA2_TC010388 [Tribolium castaneum]	0.00697738	-0.868493
comp119496_c3_seq1	1454	EFA10637.1	Hsc70-interacting protein 2-like Protein [Tribolium castaneum]	0.0325579	-0.868321
comp115076_c0_seq1	1445	XP_966903.1	PREDICTED: uncharacterized protein LOC655281 [Tribolium castaneum]	0.0106731	-0.868305
comp121541_c0_seq2	4326	KRT80756.1	helicase, partial [Oryctes borbonicus]	0.00851585	-0.868136
comp84860_c0_seq1	642	AIY68377.1	putative alpha-esterase [Leptinotarsa decemlineata]	0.0378584	-0.867631
comp128352_c4_seq2	2070	EFA08768.2	Alpha-mannosidase 2-like Protein [Tribolium castaneum]	0.0342647	-0.867602
comp69262_c0_seq1	331	No blastx hit	No blastx hit	0.0396735	-0.867601
comp41580_c0_seq1	1278	ERL85268.1	hypothetical protein D910_02689 [Dendroctonus ponderosae]	0.0189732	-0.867553
comp125389_c1_seq8	3111	XP_008200644.1	PREDICTED: glycerol-3-phosphate acyltransferase 4 isoform X2 [Tribolium castaneum]	0.0340525	-0.867319
comp125389_c1_seq13	2996	XP_008200644.1	PREDICTED: glycerol-3-phosphate acyltransferase 4 isoform X2 [Tribolium castaneum]	0.0250733	-0.867035
comp61420_c0_seq1	549	ENN74829.1	hypothetical protein YQE_08602, partial [Dendroctonus ponderosae]	0.0459652	-0.866504
comp121519_c0_seq3	1359	No blastx hit	No blastx hit	0.0212597	-0.866491
comp118363_c2_seq10	588	No blastx hit	No blastx hit	0.0384414	-0.866277
comp117971_c3_seq4	2954	XP_972583.1	PREDICTED: small nuclear ribonucleoprotein Sm D3 [Tribolium castaneum]	0.0325711	-0.865018
comp116535_c0_seq2	2139	ERL91199.1	hypothetical protein D910_08538 [Dendroctonus ponderosae]	0.00662494	-0.864886
comp122104_c0_seq2	1500	No blastx hit	No blastx hit	0.044585	-0.86449
comp128891_c0_seq1	1767	AEE61873.1	unknown [Dendroctonus ponderosae]	0.0401759	-0.864028
comp123845_c0_seq5	2683	EFA06747.1	Facilitated trehalose transporter Tret1-2 homolog-like Protein [Tribolium castaneum]	0.0288219	-0.863706
comp89651_c0_seq1	1398	EFA09027.1	Glucose-induced degradation protein 4 homolog-like Protein [Tribolium castaneum]	0.00295975	-0.863552
comp95864_c0_seq1	1440	XP_970542.1	PREDICTED: ribosome biogenesis protein BRX1 homolog [Tribolium castaneum]	0.0420439	-0.862442
comp123429_c0_seq8	2733	EEZ98089.2	hypothetical protein TcasGA2_TC000502 [Tribolium castaneum]	0.00897496	-0.861453
comp124125_c1_seq4	1460	No blastx hit	No blastx hit	0.00378202	-0.861439
comp120718_c0_seq1	1335	EFA00787.1	p21-activated protein kinase-interacting protein 1-like [Tribolium castaneum]	0.0426002	-0.859728
comp138865_c0_seq1	338	KYM94315.1	FACT complex subunit spt16 [Cyphomyrmex costatus]	0.0327759	-0.8595
comp115562_c0_seq1	3626	KDR21124.1	putative ATP-dependent RNA helicase kurz [Zootermopsis nevadensis]	0.0253395	-0.859122
comp127541_c1_seq7	3617	AHF27416.1	putative sugar transporter 3_2 [Phaedon cochleariae]	0.0295534	-0.858954
comp38141_c0_seq1	1584	XP_015838416.1	PREDICTED: LOW QUALITY PROTEIN: DNA polymerase delta subunit 2 [Tribolium castaneum]	0.0191509	-0.858864
comp141673_c0_seq1	599	KRT81561.1	FAD dependent oxidoreductase [Oryctes borbonicus]	0.0302454	-0.858708
comp108294_c0_seq4	1590	AIY68354.1	esterase [Leptinotarsa decemlineata]	0.0489237	-0.856759
comp115933_c0_seq1	1908	AEE61634.1	unknown [Dendroctonus ponderosae]	0.00331775	-0.856537
comp37497_c0_seq1	890	XP_971638.1	PREDICTED: mesencephalic astrocyte-derived neurotrophic factor homolog [Tribolium castaneum]	0.014907	-0.856444
comp127088_c0_seq10	3217	ENN73556.1	hypothetical protein YQE_09806, partial [Dendroctonus ponderosae]	0.027988	-0.856122
comp125215_c3_seq12	4766	KRT83942.1	RNA binding protein, partial [Oryctes borbonicus]	0.016239	-0.8553
comp122136_c2_seq4	680	No blastx hit	No blastx hit	0.0496055	-0.855093
comp129138_c0_seq1	1711	XP_008195600.1	PREDICTED: uncharacterized protein F21D5.5 [Tribolium castaneum]	0.0057455	-0.854983
comp124871_c3_seq2	3381	EFA03492.2	DnaJ homolog subfamily B member 11-like Protein [Tribolium castaneum]	0.00471213	-0.853996
comp161199_c0_seq1	220	EFA10057.1	Facilitated trehalose transporter Tret1-2 homolog-like Protein [Tribolium castaneum]	0.0307829	-0.853737
comp120956_c0_seq2	4497	XP_015838059.1	PREDICTED: E3 ubiquitin-protein ligase RBBP6 isoform X2 [Tribolium castaneum]	0.00911261	-0.853568
comp124417_c1_seq3	1777	XP_008197899.1	PREDICTED: RNA-binding protein cabeza [Tribolium castaneum]	0.0402471	-0.852374
comp128552_c0_seq4	6041	XP_008190959.1	PREDICTED: NFX1-type zinc finger-containing protein 1 isoform X2 [Tribolium castaneum]	0.0216482	-0.851753
comp108294_c0_seq3	558	AIY68360.1	esterase [Leptinotarsa decemlineata]	0.0183957	-0.851053
comp99393_c0_seq1	2341	XP_975229.1	PREDICTED: origin recognition complex subunit 3 [Tribolium castaneum]	0.0154445	-0.850136
comp107553_c0_seq1	1022	ERL93385.1	hypothetical protein D910_10677 [Dendroctonus ponderosae]	0.0231659	-0.849621
comp123036_c4_seq1	246	ERL88909.1	hypothetical protein D910_06288 [Dendroctonus ponderosae]	0.0366278	-0.848954
comp125455_c0_seq1	3822	AGX25163.1	heat shock protein, partial [Leptinotarsa decemlineata]	0.0211162	-0.848915
comp37728_c0_seq1	1966	KRT80037.1	hypothetical protein AMK59_7329 [Oryctes borbonicus]	0.00778038	-0.848379
comp107004_c0_seq1	681	KXZ75834.1	TP53-regulated inhibitor of apoptosis 1-like Protein [Tribolium castaneum]	0.0407756	-0.847151
comp125215_c3_seq4	4808	KRT83942.1	RNA binding protein, partial [Oryctes borbonicus]	0.030783	-0.845591
comp127859_c1_seq45	3839	XP_015839018.1	PREDICTED: serine	0.0338933	-0.84551
comp89447_c0_seq1	2483	XP_008200292.1	PREDICTED: protein MCM10 homolog [Tribolium castaneum]	0.0284258	-0.844531
comp105225_c0_seq1	2634	XP_008193121.1	PREDICTED: male-specific lethal 1 homolog [Tribolium castaneum]	0.00807179	-0.843567
comp87526_c0_seq1	1660	No blastx hit	No blastx hit	0.0233145	-0.842861
comp75672_c0_seq1	539	AGX25161.1	dipeptidyl peptidase [Leptinotarsa decemlineata]	0.0238212	-0.84279
comp83016_c0_seq1	1696	XP_624378.1	PREDICTED: rRNA 2'-O-methyltransferase fibrillarin [Apis mellifera]	0.00735716	-0.842705
comp123680_c3_seq2	685	No blastx hit	No blastx hit	0.0199887	-0.84147
comp108464_c0_seq1	1025	NP_001153712.1	catalase-like [Tribolium castaneum]	0.0440428	-0.84132
comp109549_c0_seq1	1317	XP_008191158.1	PREDICTED: protein IMPACT [Tribolium castaneum]	0.0186311	-0.841023
comp128018_c2_seq2	787	No blastx hit	No blastx hit	0.0303632	-0.840408
comp98577_c0_seq3	1917	AIY68362.1	esterase [Leptinotarsa decemlineata]	0.0491598	-0.840174
comp121012_c0_seq14	1048	No blastx hit	No blastx hit	0.0401636	-0.839443
comp129046_c0_seq1	1614	XP_008197947.1	PREDICTED: malectin-B [Tribolium castaneum]	0.0124041	-0.839365
comp128552_c0_seq1	6083	KYB28662.1	hypothetical protein TcasGA2_TC034585 [Tribolium castaneum]	0.0290382	-0.839264
comp125118_c1_seq2	1675	XP_015833761.1	PREDICTED: LOW QUALITY PROTEIN: protein-glutamate O-methyltransferase [Tribolium castaneum]	0.0391183	-0.837559
comp127601_c0_seq1	1156	No blastx hit	No blastx hit	0.00710608	-0.837477
comp121362_c2_seq1	4283	ERL86352.1	hypothetical protein D910_03760 [Dendroctonus ponderosae]	0.0115374	-0.83626
comp127643_c2_seq11	2404	XP_017786316.1	PREDICTED: protein-lysine N-methyltransferase N6AMT2 [Nicrophorus vespilloides]	0.0214103	-0.836021
comp101309_c0_seq1	1520	ERL90246.1	hypothetical protein D910_07598 [Dendroctonus ponderosae]	0.0104354	-0.834014
comp123036_c3_seq1	290	ENN79652.1	hypothetical protein YQE_03910, partial [Dendroctonus ponderosae]	0.0494307	-0.83296
comp98577_c0_seq4	1932	AIY68362.1	esterase [Leptinotarsa decemlineata]	0.0385739	-0.832036
comp115726_c2_seq1	2092	ENN81851.1	hypothetical protein YQE_01789, partial [Dendroctonus ponderosae]	0.00997435	-0.831669
comp139948_c0_seq1	424	XP_018322184.1	PREDICTED: short-chain specific acyl-CoA dehydrogenase, mitochondrial-like [Agrilus planipennis]	0.0385826	-0.83141
comp126887_c0_seq9	2211	XP_012524193.1	PREDICTED: uncharacterized protein K02A2.6-like, partial [Monomorium pharaonis]	0.0386509	-0.830673
comp124636_c2_seq5	1383	EFA03098.1	Porphobilinogen deaminase-like Protein [Tribolium castaneum]	0.0117713	-0.829731
comp119951_c0_seq1	1440	No blastx hit	No blastx hit	0.043328	-0.829695
comp128922_c0_seq1	1259	XP_971638.1	PREDICTED: mesencephalic astrocyte-derived neurotrophic factor homolog [Tribolium castaneum]	0.0183387	-0.82961
comp26944_c0_seq1	562	XP_008196388.1	PREDICTED: presequence protease, mitochondrial [Tribolium castaneum]	0.0386416	-0.829159
comp120612_c0_seq4	4685	EFA06729.1	hypothetical protein TcasGA2_TC009660 [Tribolium castaneum]	0.0108071	-0.82819
comp126806_c0_seq1	4256	ENN77300.1	hypothetical protein YQE_06126, partial [Dendroctonus ponderosae]	0.0182709	-0.82806
comp106456_c0_seq5	2422	EFA01110.1	Splicing factor 3B subunit 3-like Protein [Tribolium castaneum]	0.0131699	-0.827353
comp122611_c0_seq1	3872	EFA04061.1	FACT complex subunit spt16-like Protein [Tribolium castaneum]	0.00697238	-0.826789
comp104929_c0_seq1	1860	NP_001153712.1	catalase-like [Tribolium castaneum]	0.0324978	-0.825998
comp103314_c0_seq1	1684	EFA07936.1	H	0.0315391	-0.825463
comp126184_c0_seq1	1363	XP_008191050.1	PREDICTED: serine-protein kinase ATM isoform X1 [Tribolium castaneum]	0.0496055	-0.825305
comp116350_c0_seq1	3749	EFA08649.2	Ribosome biogenesis protein BMS1 homolog-like Protein [Tribolium castaneum]	0.00666276	-0.825046
comp121649_c1_seq1	4150	ENN75715.1	hypothetical protein YQE_07676, partial [Dendroctonus ponderosae]	0.0430521	-0.824569
comp122217_c4_seq12	4932	XP_008179060.1	PREDICTED: RNA-directed DNA polymerase from mobile element jockey-like [Acyrthosiphon pisum]	0.0250623	-0.82447
comp112112_c0_seq1	3310	XP_008199603.1	PREDICTED: DNA polymerase delta catalytic subunit [Tribolium castaneum]	0.0174338	-0.824058
comp122112_c0_seq1	3164	KRT79378.1	hypothetical protein AMK59_6761, partial [Oryctes borbonicus]	0.0141838	-0.82372
comp113521_c0_seq1	3746	ENN72063.1	hypothetical protein YQE_11350 [Dendroctonus ponderosae]	0.0049192	-0.823683
comp118921_c0_seq1	2962	KYB26528.1	Beta-mannosidase-like Protein [Tribolium castaneum]	0.0283614	-0.822868
comp126806_c0_seq23	1401	ENN77300.1	hypothetical protein YQE_06126, partial [Dendroctonus ponderosae]	0.0244393	-0.822044
comp115794_c0_seq1	1897	XP_015833349.1	PREDICTED: probable ATP-dependent RNA helicase DDX52 [Tribolium castaneum]	0.0115374	-0.82138
comp120955_c0_seq2	904	No blastx hit	No blastx hit	0.0443069	-0.821242
comp112945_c0_seq1	2834	XP_008195405.1	PREDICTED: pre-mRNA-processing factor 39 isoform X2 [Tribolium castaneum]	0.00564143	-0.820652
comp126495_c0_seq2	2401	XP_972472.3	PREDICTED: HIG1 domain family member 1A, mitochondrial isoform X1 [Tribolium castaneum]	0.0423394	-0.820651
comp120616_c2_seq9	2262	XP_008193998.2	PREDICTED: mitochondrial intermembrane space import and assembly protein 40 [Tribolium castaneum]	0.0392238	-0.817817
comp133994_c0_seq1	383	ENN75634.1	hypothetical protein YQE_07812, partial [Dendroctonus ponderosae]	0.0172671	-0.817803
comp37409_c0_seq1	1136	ERL89300.1	hypothetical protein D910_06672 [Dendroctonus ponderosae]	0.0194084	-0.817264
comp24720_c0_seq1	435	ENN81939.1	hypothetical protein YQE_01650, partial [Dendroctonus ponderosae]	0.030922	-0.815874
comp124626_c1_seq1	2331	XP_972225.1	PREDICTED: glucose dehydrogenase [FAD, quinone] [Tribolium castaneum]	0.0439288	-0.815573
comp106863_c0_seq1	2737	XP_968644.1	PREDICTED: epithelial splicing regulatory protein 2 [Tribolium castaneum]	0.0149061	-0.815337
comp37915_c0_seq1	570	EFA04454.1	Nucleolar GTP-binding protein 2-like Protein [Tribolium castaneum]	0.0448096	-0.814062
comp147637_c0_seq1	372	ENN81542.1	hypothetical protein YQE_02071, partial [Dendroctonus ponderosae]	0.0407756	-0.813814
comp122729_c1_seq5	1359	XP_017776594.1	PREDICTED: peptidoglycan-recognition protein LA-like isoform X1 [Nicrophorus vespilloides]	0.0384171	-0.812988
comp106456_c0_seq3	3956	EFA01110.1	Splicing factor 3B subunit 3-like Protein [Tribolium castaneum]	0.0143343	-0.812507
comp132274_c0_seq1	554	ERL95375.1	hypothetical protein D910_12639, partial [Dendroctonus ponderosae]	0.0180447	-0.811934
comp107550_c2_seq2	1155	XP_011858673.1	PREDICTED: uncharacterized protein LOC105556201 [Vollenhovia emeryi]	0.0467974	-0.809712
comp42244_c0_seq2	1934	XP_967094.1	PREDICTED: facilitated trehalose transporter Tret1 [Tribolium castaneum]	0.014906	-0.80959
comp106456_c0_seq2	2713	EFA01110.1	Splicing factor 3B subunit 3-like Protein [Tribolium castaneum]	0.0169912	-0.809449
comp123736_c1_seq1	750	XP_017304253.1	PREDICTED: RNA-directed DNA polymerase from mobile element jockey-like, partial [Diaphorina citri]	0.0152362	-0.80928
comp127939_c6_seq11	1505	KYN02133.1	hypothetical protein ALC62_07054 [Cyphomyrmex costatus]	0.0487579	-0.808915
comp39238_c0_seq1	1963	XP_969877.2	PREDICTED: uridine-cytidine kinase-like 1 isoform X3 [Tribolium castaneum]	0.00743785	-0.808806
comp125389_c1_seq10	2999	XP_008200643.1	PREDICTED: glycerol-3-phosphate acyltransferase 3 isoform X1 [Tribolium castaneum]	0.0414345	-0.808386
comp129387_c0_seq1	2015	XP_017780562.1	PREDICTED: cell division control protein 45 homolog [Nicrophorus vespilloides]	0.0265796	-0.808211
comp108294_c0_seq1	967	AIY68354.1	esterase [Leptinotarsa decemlineata]	0.0313711	-0.808007
comp129018_c0_seq1	1560	XP_970263.1	PREDICTED: GTP-binding protein 128up [Tribolium castaneum]	0.0116182	-0.807844
comp128870_c0_seq1	831	ENN74841.1	hypothetical protein YQE_08612, partial [Dendroctonus ponderosae]	0.0377377	-0.807194
comp123843_c1_seq1	3385	XP_975051.1	PREDICTED: calnexin [Tribolium castaneum]	0.00648236	-0.807025
comp125215_c3_seq18	3582	KRT83942.1	RNA binding protein, partial [Oryctes borbonicus]	0.0294806	-0.806651
comp127010_c1_seq5	6627	XP_001812612.1	PREDICTED: importin-4 [Tribolium castaneum]	0.0392968	-0.806495
comp100298_c0_seq1	235	AIY68363.1	esterase [Leptinotarsa decemlineata]	0.0159094	-0.804916
comp123805_c0_seq9	2690	ENN77195.1	hypothetical protein YQE_06333, partial [Dendroctonus ponderosae]	0.00729078	-0.804023
comp36773_c0_seq1	742	EFA01007.1	TRM112-like protein [Tribolium castaneum]	0.02111	-0.803584
comp114852_c1_seq4	1708	EFA00580.2	Putative serine protease K12H4.7-like Protein [Tribolium castaneum]	0.0238118	-0.802824
comp124800_c4_seq2	2406	ERL93032.1	hypothetical protein D910_10334 [Dendroctonus ponderosae]	0.0355943	-0.80282
comp122217_c4_seq9	4835	XP_008179060.1	PREDICTED: RNA-directed DNA polymerase from mobile element jockey-like [Acyrthosiphon pisum]	0.0413711	-0.802605
comp117633_c1_seq5	1611	XP_970120.2	PREDICTED: tRNA-dihydrouridine(20) synthase [NAD(P)+]-like [Tribolium castaneum]	0.0385739	-0.801871
comp124871_c2_seq1	855	EFA03492.2	DnaJ homolog subfamily B member 11-like Protein [Tribolium castaneum]	0.00835455	-0.801589
comp126672_c0_seq1	5499	KRT79274.1	hypothetical protein AMK59_8258, partial [Oryctes borbonicus]	0.0356164	-0.801116
comp125215_c3_seq5	4747	KRT83942.1	RNA binding protein, partial [Oryctes borbonicus]	0.0304528	-0.801
comp114705_c0_seq3	1514	ENN82601.1	hypothetical protein YQE_01027, partial [Dendroctonus ponderosae]	0.0311396	-0.800184
comp101947_c0_seq2	394	No blastx hit	No blastx hit	0.0326949	-0.799793
comp127174_c2_seq26	832	No blastx hit	No blastx hit	0.0494307	-0.799787
comp129924_c0_seq1	442	XP_008197947.1	PREDICTED: malectin-B [Tribolium castaneum]	0.0405491	-0.799257
comp116678_c0_seq1	5437	ERL92617.1	hypothetical protein D910_09930 [Dendroctonus ponderosae]	0.037373	-0.797722
comp123805_c0_seq12	2194	ENN77195.1	hypothetical protein YQE_06333, partial [Dendroctonus ponderosae]	0.00599457	-0.797125
comp125215_c3_seq1	4789	KRT83942.1	RNA binding protein, partial [Oryctes borbonicus]	0.0328347	-0.796849
comp113802_c0_seq1	1586	AMH84307.1	ascarylose A [Monochamus alternatus]	0.0261356	-0.795559
comp94202_c0_seq1	654	XP_015604717.1	PREDICTED: catalase isoform X2 [Cephus cinctus]	0.0124041	-0.79504
comp126285_c2_seq1	2174	No blastx hit	No blastx hit	0.0217362	-0.794637
comp125716_c0_seq2	1764	XP_017786622.1	PREDICTED: dopamine N-acetyltransferase-like isoform X3 [Nicrophorus vespilloides]	0.0286525	-0.794075
comp123273_c1_seq12	1454	EFA06719.1	hypothetical protein TcasGA2_TC009650 [Tribolium castaneum]	0.0203122	-0.793579
comp109960_c0_seq1	1603	XP_001814259.1	PREDICTED: ankyrin repeat, SAM and basic leucine zipper domain-containing protein 1 [Tribolium castaneum]	0.0337313	-0.793251
comp41049_c0_seq1	2602	XP_015836548.1	PREDICTED: protein suppressor of forked [Tribolium castaneum]	0.0129776	-0.792389
comp127859_c1_seq41	4579	XP_015839018.1	PREDICTED: serine	0.034395	-0.792217
comp121519_c0_seq1	1661	No blastx hit	No blastx hit	0.027988	-0.791507
comp118923_c0_seq3	2212	EFA06777.2	Transmembrane protein 209-like Protein [Tribolium castaneum]	0.0175461	-0.79134
comp97917_c0_seq1	1274	XP_972058.1	PREDICTED: protein AAR2 homolog [Tribolium castaneum]	0.0455974	-0.79127
comp115220_c0_seq2	3068	XP_008191978.1	PREDICTED: ribosomal RNA processing protein 1 homolog [Tribolium castaneum]	0.0278074	-0.791132
comp127107_c3_seq1	1358	No blastx hit	No blastx hit	0.0292723	-0.79108
comp123617_c1_seq3	2107	ENN77288.1	hypothetical protein YQE_06114, partial [Dendroctonus ponderosae]	0.0476175	-0.79065
comp89594_c0_seq1	1819	ERL95171.1	hypothetical protein D910_12440 [Dendroctonus ponderosae]	0.0350768	-0.789991
comp127022_c0_seq1	4000	ENN75811.1	hypothetical protein YQE_07647, partial [Dendroctonus ponderosae]	0.0493941	-0.78994
comp120612_c0_seq8	4671	EFA06729.1	hypothetical protein TcasGA2_TC009660 [Tribolium castaneum]	0.0420767	-0.789702
comp128089_c1_seq7	1667	EFA00954.2	Transmembrane protein 208-like Protein [Tribolium castaneum]	0.0313711	-0.788665
comp98338_c0_seq2	1432	XP_972332.2	PREDICTED: UPF0160 protein [Tribolium castaneum]	0.0323952	-0.788644
comp125215_c3_seq14	4768	KRT83942.1	RNA binding protein, partial [Oryctes borbonicus]	0.0336066	-0.788294
comp41686_c0_seq1	781	ERL94293.1	hypothetical protein D910_11574 [Dendroctonus ponderosae]	0.0338933	-0.787647
comp119551_c0_seq1	1609	ERL84480.1	hypothetical protein D910_01911 [Dendroctonus ponderosae]	0.0376817	-0.78753
comp108294_c0_seq2	882	AIY68354.1	esterase [Leptinotarsa decemlineata]	0.0354536	-0.786988
comp42161_c0_seq1	3527	KRT79782.1	hypothetical protein AMK59_6609 [Oryctes borbonicus]	0.0171066	-0.786852
comp127180_c0_seq7	3319	XP_969641.1	PREDICTED: phytanoyl-CoA dioxygenase, peroxisomal [Tribolium castaneum]	0.0467431	-0.786752
comp100112_c0_seq1	595	EFA05154.1	hypothetical protein TcasGA2_TC015272 [Tribolium castaneum]	0.0402425	-0.786578
comp75216_c0_seq1	936	ENN73981.1	hypothetical protein YQE_09436, partial [Dendroctonus ponderosae]	0.0301921	-0.786423
comp106863_c0_seq2	2646	XP_968644.1	PREDICTED: epithelial splicing regulatory protein 2 [Tribolium castaneum]	0.0227735	-0.785664
comp115220_c0_seq4	2282	XP_008191978.1	PREDICTED: ribosomal RNA processing protein 1 homolog [Tribolium castaneum]	0.0244979	-0.785557
comp123805_c0_seq4	2176	ENN77195.1	hypothetical protein YQE_06333, partial [Dendroctonus ponderosae]	0.00713082	-0.785358
comp42244_c0_seq1	1867	XP_967094.1	PREDICTED: facilitated trehalose transporter Tret1 [Tribolium castaneum]	0.0313088	-0.783401
comp121645_c0_seq2	2264	No blastx hit	No blastx hit	0.0108214	-0.782723
comp108231_c0_seq1	1850	XP_001812465.1	PREDICTED: ribosomal L1 domain-containing protein 1 [Tribolium castaneum]	0.035705	-0.782417
comp42337_c0_seq1	1144	XP_970397.1	PREDICTED: geminin [Tribolium castaneum]	0.0318609	-0.781958
comp58038_c0_seq1	295	XP_975051.1	PREDICTED: calnexin [Tribolium castaneum]	0.0130072	-0.781404
comp42438_c0_seq1	1333	ERL95174.1	hypothetical protein D910_12443 [Dendroctonus ponderosae]	0.0237789	-0.781348
comp127010_c1_seq13	2342	XP_014365539.1	PREDICTED: RNA-directed DNA polymerase from mobile element jockey-like [Papilio machaon]	0.0145663	-0.780746
comp37389_c0_seq1	1148	XP_970061.1	PREDICTED: putative deoxyribonuclease TATDN1 [Tribolium castaneum]	0.0489797	-0.779812
comp106396_c0_seq1	1674	EEZ99580.1	Cleft lip and palate transmembrane protein 1-like protein [Tribolium castaneum]	0.0256899	-0.779144
comp113766_c1_seq5	2924	XP_008182866.1	PREDICTED: uncharacterized protein LOC103309370 [Acyrthosiphon pisum]	0.0397707	-0.779141
comp70712_c0_seq1	610	XP_624378.1	PREDICTED: rRNA 2'-O-methyltransferase fibrillarin [Apis mellifera]	0.0153388	-0.778444
comp96923_c0_seq1	1045	KFB51613.1	AGAP009985-PA-like protein [Anopheles sinensis]	0.0306292	-0.778244
comp124775_c2_seq2	2173	No blastx hit	No blastx hit	0.0216838	-0.777956
comp128552_c0_seq2	6192	KYB28662.1	hypothetical protein TcasGA2_TC034585 [Tribolium castaneum]	0.0443391	-0.777816
comp126579_c1_seq11	5267	KRT78250.1	hypothetical protein AMK59_6683 [Oryctes borbonicus]	0.0399892	-0.77637
comp98124_c0_seq1	2170	ENN78362.1	hypothetical protein YQE_05164, partial [Dendroctonus ponderosae]	0.0106001	-0.77577
comp35971_c0_seq1	1435	XP_008196560.1	PREDICTED: DNA-directed RNA polymerase I subunit RPA49 [Tribolium castaneum]	0.043595	-0.77565
comp89088_c0_seq1	1135	KRT81907.1	hypothetical protein AMK59_5680 [Oryctes borbonicus]	0.0238212	-0.775366
comp41999_c0_seq1	2303	XP_008200714.1	PREDICTED: scaffold attachment factor B1 isoform X2 [Tribolium castaneum]	0.0180804	-0.773759
comp122961_c3_seq13	1211	EFA12063.2	hypothetical protein TcasGA2_TC012909 [Tribolium castaneum]	0.0452637	-0.772465
comp80581_c0_seq2	708	XP_970263.1	PREDICTED: GTP-binding protein 128up [Tribolium castaneum]	0.0422896	-0.771795
comp124918_c3_seq1	2000	EFA08288.1	hypothetical protein TcasGA2_TC005922 [Tribolium castaneum]	0.0434915	-0.771464
comp107175_c0_seq1	2162	XP_966624.1	PREDICTED: U3 small nucleolar RNA-associated protein 18 homolog [Tribolium castaneum]	0.00709074	-0.771274
comp124417_c1_seq4	4621	XP_008197899.1	PREDICTED: RNA-binding protein cabeza [Tribolium castaneum]	0.0434915	-0.769985
comp116747_c1_seq1	387	No blastx hit	No blastx hit	0.0160026	-0.768801
comp98124_c0_seq2	2035	ENN78362.1	hypothetical protein YQE_05164, partial [Dendroctonus ponderosae]	0.0129543	-0.768319
comp107835_c0_seq1	3150	XP_968023.1	PREDICTED: exportin-2 [Tribolium castaneum]	0.0193236	-0.768303
comp112471_c0_seq2	1384	EFA10352.2	Peroxisomal membrane protein PEX14-like Protein [Tribolium castaneum]	0.0240497	-0.767632
comp127859_c1_seq3	4506	XP_015839018.1	PREDICTED: serine	0.0337984	-0.766742
comp41218_c0_seq1	1599	XP_973830.1	PREDICTED: short-chain specific acyl-CoA dehydrogenase, mitochondrial [Tribolium castaneum]	0.0151346	-0.766627
comp118960_c2_seq3	1736	XP_974511.1	PREDICTED: serine	0.0463506	-0.765005
comp124417_c1_seq1	4567	XP_008197899.1	PREDICTED: RNA-binding protein cabeza [Tribolium castaneum]	0.0483418	-0.763028
comp119585_c0_seq1	2259	ERL93855.1	hypothetical protein D910_11141 [Dendroctonus ponderosae]	0.0396682	-0.761962
comp125118_c1_seq7	2062	XP_015833761.1	PREDICTED: LOW QUALITY PROTEIN: protein-glutamate O-methyltransferase [Tribolium castaneum]	0.0409224	-0.761301
comp126806_c0_seq27	1317	No blastx hit	No blastx hit	0.0424752	-0.758886
comp73508_c0_seq2	2347	XP_975603.1	PREDICTED: enolase-phosphatase E1 [Tribolium castaneum]	0.0456479	-0.758816
comp127587_c2_seq1	2565	ENN76731.1	hypothetical protein YQE_06796, partial [Dendroctonus ponderosae]	0.0131741	-0.758124
comp125716_c0_seq4	1749	XP_017786622.1	PREDICTED: dopamine N-acetyltransferase-like isoform X3 [Nicrophorus vespilloides]	0.035099	-0.758047
comp106456_c0_seq1	3922	EFA01110.1	Splicing factor 3B subunit 3-like Protein [Tribolium castaneum]	0.0216729	-0.757979
comp124775_c2_seq3	2102	No blastx hit	No blastx hit	0.0298101	-0.757828
comp125058_c1_seq1	2590	XP_008192762.1	PREDICTED: protein CHROMATIN REMODELING 20 isoform X3 [Tribolium castaneum]	0.0237377	-0.756232
comp121541_c0_seq6	3964	KRT80756.1	helicase, partial [Oryctes borbonicus]	0.0200574	-0.754945
comp54430_c0_seq2	462	No blastx hit	No blastx hit	0.0450977	-0.75475
comp117249_c0_seq1	3849	EEZ97802.1	Importin-11-like Protein [Tribolium castaneum]	0.0184912	-0.753963
comp96585_c0_seq1	1013	EFA00124.1	putative H	0.0208199	-0.752978
comp89972_c0_seq2	1760	KRT79060.1	RNA binding protein [Oryctes borbonicus]	0.0126255	-0.752101
comp74729_c0_seq1	3003	XP_008199761.1	PREDICTED: serine	0.0237656	-0.750178
comp113294_c0_seq1	3680	EEZ98996.1	Ran-binding protein 16-like Protein [Tribolium castaneum]	0.0182709	-0.749937
comp126950_c0_seq1	6042	XP_008190932.1	PREDICTED: nuclear pore complex protein Nup205 [Tribolium castaneum]	0.0374408	-0.746951
comp124203_c2_seq2	1041	XP_014284774.1	PREDICTED: uncharacterized protein LOC106686136 [Halyomorpha halys]	0.0416243	-0.746529
comp149985_c0_seq1	398	KRT79984.1	hypothetical protein AMK59_7915, partial [Oryctes borbonicus]	0.0342186	-0.745626
comp124089_c0_seq1	2030	EFA00803.1	Protein arginine N-methyltransferase 5-like Protein [Tribolium castaneum]	0.0236315	-0.745224
comp41908_c0_seq1	955	XP_008199506.1	PREDICTED: transmembrane protein 70 homolog, mitochondrial [Tribolium castaneum]	0.0493393	-0.744547
comp73923_c0_seq1	2849	XP_966791.1	PREDICTED: WD repeat-containing protein 36 [Tribolium castaneum]	0.0111779	-0.743592
comp129195_c0_seq1	1626	EFA11744.1	Nedd8-activating enzyme E1 catalytic subunit-like Protein [Tribolium castaneum]	0.0327779	-0.743501
comp128813_c1_seq1	4193	XP_018334101.1	PREDICTED: beclin 1-associated autophagy-related key regulator isoform X1 [Agrilus planipennis]	0.0371587	-0.741781
comp42479_c0_seq1	1256	XP_968010.1	PREDICTED: nucleoporin Nup43 [Tribolium castaneum]	0.0298101	-0.741501
comp105645_c0_seq1	4619	XP_967510.2	PREDICTED: DNA polymerase alpha catalytic subunit [Tribolium castaneum]	0.0279214	-0.741059
comp127859_c1_seq46	4490	XP_015839018.1	PREDICTED: serine	0.0443353	-0.738521
comp108755_c0_seq1	1987	ENN82410.1	hypothetical protein YQE_01215, partial [Dendroctonus ponderosae]	0.011444	-0.738065
comp106972_c0_seq1	1453	XP_969218.1	PREDICTED: telomerase Cajal body protein 1 isoform X1 [Tribolium castaneum]	0.043702	-0.736896
comp121050_c0_seq2	3561	XP_973420.1	PREDICTED: nucleolar protein 58 [Tribolium castaneum]	0.043328	-0.736566
comp105700_c0_seq1	1833	EFA06440.1	Poly(A) RNA polymerase, mitochondrial-like Protein [Tribolium castaneum]	0.0215204	-0.73387
comp35826_c0_seq1	1908	ERL91652.1	hypothetical protein D910_08980 [Dendroctonus ponderosae]	0.0211684	-0.733801
comp101947_c0_seq6	786	XP_015834711.1	PREDICTED: sphingomyelin phosphodiesterase-like isoform X2 [Tribolium castaneum]	0.040043	-0.732384
comp84096_c0_seq1	576	No blastx hit	No blastx hit	0.0476562	-0.731666
comp125166_c0_seq1	4106	XP_008194445.1	PREDICTED: putative phosphoenolpyruvate synthase isoform X1 [Tribolium castaneum]	0.0342367	-0.730993
comp130413_c0_seq1	485	KRT84494.1	RNA binding protein, partial [Oryctes borbonicus]	0.0200279	-0.730214
comp124068_c1_seq2	2560	EEZ97982.1	E3 ubiquitin-protein ligase RFWD2-like Protein [Tribolium castaneum]	0.0152362	-0.729638
comp100112_c1_seq1	476	XP_966903.1	PREDICTED: uncharacterized protein LOC655281 [Tribolium castaneum]	0.0362651	-0.729465
comp89972_c0_seq1	1739	KRT79060.1	RNA binding protein [Oryctes borbonicus]	0.0140425	-0.728699
comp119853_c0_seq1	1791	XP_974445.2	PREDICTED: tRNA-dihydrouridine(20a	0.0395395	-0.72787
comp123153_c0_seq1	4092	ENN73421.1	hypothetical protein YQE_09983, partial [Dendroctonus ponderosae]	0.0461396	-0.726979
comp118960_c2_seq6	1747	XP_974511.1	PREDICTED: serine	0.0479705	-0.726358
comp125058_c1_seq3	2572	XP_008192762.1	PREDICTED: protein CHROMATIN REMODELING 20 isoform X3 [Tribolium castaneum]	0.0346144	-0.726001
comp116642_c1_seq1	1782	ENN75158.1	hypothetical protein YQE_08271, partial [Dendroctonus ponderosae]	0.0363035	-0.725958
comp128630_c3_seq2	5323	No blastx hit	No blastx hit	0.0421692	-0.725258
comp120616_c2_seq27	3633	XP_008193998.2	PREDICTED: mitochondrial intermembrane space import and assembly protein 40 [Tribolium castaneum]	0.0448096	-0.721958
comp86919_c0_seq1	416	XP_008194328.1	PREDICTED: heterochromatin protein 1 [Tribolium castaneum]	0.0360226	-0.719599
comp124871_c3_seq1	4356	EFA03492.2	DnaJ homolog subfamily B member 11-like Protein [Tribolium castaneum]	0.0289573	-0.716451
comp115933_c0_seq2	1941	AEE61634.1	unknown [Dendroctonus ponderosae]	0.0297644	-0.716086
comp124983_c2_seq3	3148	ERL91211.1	hypothetical protein D910_08549 [Dendroctonus ponderosae]	0.0371815	-0.715046
comp35863_c0_seq1	2398	EFA03010.1	Dolichyl-diphosphooligosaccharide--protein glycosyltransferase subunit STT3A-like Protein [Tribolium castaneum]	0.0170255	-0.714811
comp88943_c0_seq1	477	ENN82410.1	hypothetical protein YQE_01215, partial [Dendroctonus ponderosae]	0.0246725	-0.714723
comp122701_c0_seq1	1933	XP_008195444.1	PREDICTED: protein SHQ1 homolog [Tribolium castaneum]	0.0266473	-0.714684
comp111666_c0_seq1	2331	XP_973014.1	PREDICTED: FACT complex subunit Ssrp1 [Tribolium castaneum]	0.0375206	-0.711044
comp101947_c0_seq1	838	XP_015834711.1	PREDICTED: sphingomyelin phosphodiesterase-like isoform X2 [Tribolium castaneum]	0.0451932	-0.71025
comp120738_c0_seq4	3103	XP_008190881.1	PREDICTED: condensin complex subunit 2 [Tribolium castaneum]	0.0496046	-0.706846
comp128159_c1_seq1	2344	XP_008192744.1	PREDICTED: ATP-binding cassette sub-family B member 10, mitochondrial isoform X2 [Tribolium castaneum]	0.0232453	-0.705929
comp126054_c1_seq3	2931	No blastx hit	No blastx hit	0.024303	-0.705043
comp126054_c1_seq1	2696	No blastx hit	No blastx hit	0.0346144	-0.70503
comp116393_c0_seq2	1982	KZS01672.1	Uncharacterized protein APZ42_001599, partial [Daphnia magna]	0.0220506	-0.702413
comp121020_c0_seq1	3023	XP_017775589.1	PREDICTED: leucine-rich PPR motif-containing protein, mitochondrial isoform X2 [Nicrophorus vespilloides]	0.021554	-0.700586
comp117514_c0_seq2	1680	No blastx hit	No blastx hit	0.0313711	-0.700419
comp127010_c1_seq11	2362	XP_014365539.1	PREDICTED: RNA-directed DNA polymerase from mobile element jockey-like [Papilio machaon]	0.0385579	-0.698281
comp76688_c0_seq1	1182	XP_972970.1	PREDICTED: cyclin-H [Tribolium castaneum]	0.0454696	-0.69821
comp110593_c0_seq1	1424	XP_014259912.1	PREDICTED: uncharacterized protein LOC106672760 [Cimex lectularius]	0.034664	-0.697574
comp127718_c0_seq1	4287	XP_972534.1	PREDICTED: probable multidrug resistance-associated protein lethal(2)03659 [Tribolium castaneum]	0.0371098	-0.694826
comp125096_c4_seq1	1840	No blastx hit	No blastx hit	0.043124	-0.694555
comp127145_c0_seq1	3794	XP_018320201.1	PREDICTED: structural maintenance of chromosomes protein 2 [Agrilus planipennis]	0.0363035	-0.693287
comp41271_c0_seq2	872	No blastx hit	No blastx hit	0.0328347	-0.69326
comp124237_c3_seq1	802	No blastx hit	No blastx hit	0.0488895	-0.693128
comp122328_c0_seq1	2761	XP_008201106.1	PREDICTED: nuclear cap-binding protein subunit 1 [Tribolium castaneum]	0.0270295	-0.690237
comp126520_c1_seq1	2460	No blastx hit	No blastx hit	0.0446529	-0.685874
comp100756_c0_seq2	830	No blastx hit	No blastx hit	0.0321581	-0.684087
comp88943_c0_seq2	801	XP_967337.1	PREDICTED: ultraviolet-B receptor UVR8 [Tribolium castaneum]	0.0343658	-0.683155
comp110421_c0_seq1	6982	XP_967495.1	PREDICTED: HEAT repeat-containing protein 1 homolog [Tribolium castaneum]	0.037373	-0.680875
comp107254_c0_seq1	1933	ENN74961.1	hypothetical protein YQE_08537, partial [Dendroctonus ponderosae]	0.038282	-0.680859
comp113521_c0_seq2	2030	ERL85699.1	hypothetical protein D910_03114 [Dendroctonus ponderosae]	0.0356642	-0.671582
comp122935_c0_seq1	3455	AEE62574.1	unknown [Dendroctonus ponderosae]	0.0261643	-0.67157
comp125867_c4_seq2	2487	No blastx hit	No blastx hit	0.0396125	-0.670289
comp116642_c1_seq7	3402	ENN75158.1	hypothetical protein YQE_08271, partial [Dendroctonus ponderosae]	0.04691	-0.666338
comp41271_c0_seq1	976	No blastx hit	No blastx hit	0.0283614	-0.664182
comp128971_c0_seq1	454	XP_008194328.1	PREDICTED: heterochromatin protein 1 [Tribolium castaneum]	0.0346781	-0.663486
comp118923_c0_seq2	2389	EFA06777.2	Transmembrane protein 209-like Protein [Tribolium castaneum]	0.0454696	-0.655299
comp115310_c0_seq1	2303	ERL90612.1	hypothetical protein D910_07959 [Dendroctonus ponderosae]	0.0433588	-0.65395
comp35826_c0_seq2	1919	ERL91652.1	hypothetical protein D910_08980 [Dendroctonus ponderosae]	0.0379466	-0.652135
comp122138_c0_seq1	3032	XP_018333438.1	PREDICTED: MMS19 nucleotide excision repair protein homolog [Agrilus planipennis]	0.0378976	-0.652107
comp40023_c0_seq1	2744	XP_972877.1	PREDICTED: nuclear pore complex protein Nup93 [Tribolium castaneum]	0.0306292	-0.651769
comp106972_c0_seq2	1565	XP_969218.1	PREDICTED: telomerase Cajal body protein 1 isoform X1 [Tribolium castaneum]	0.0494879	-0.651753
comp123003_c0_seq1	3853	ENN77249.1	hypothetical protein YQE_06079, partial [Dendroctonus ponderosae]	0.0312933	-0.649326
comp123493_c3_seq1	2179	XP_008194045.1	PREDICTED: aspartate--tRNA ligase, mitochondrial [Tribolium castaneum]	0.0371203	-0.648085
comp76187_c0_seq2	2971	XP_008195412.1	PREDICTED: serine	0.0450348	-0.641019
comp123805_c0_seq10	3500	ENN77195.1	hypothetical protein YQE_06333, partial [Dendroctonus ponderosae]	0.0390122	-0.638552
comp123785_c0_seq1	2551	XP_008192807.1	PREDICTED: spermatogenesis-associated protein 5 isoform X1 [Tribolium castaneum]	0.049972	-0.633728
comp125005_c0_seq1	2017	KYB29369.1	Protein RRNAD1-like Protein [Tribolium castaneum]	0.0484831	-0.631946
comp99846_c0_seq9	2858	KYB24940.1	Tyrosine-protein kinase Fer-like Protein [Tribolium castaneum]	0.0473689	-0.627717
comp121645_c0_seq1	2284	No blastx hit	No blastx hit	0.0475942	-0.609254
comp116869_c0_seq1	2345	XP_971901.1	PREDICTED: putative RNA exonuclease NEF-sp [Tribolium castaneum]	0.0490495	-0.604297
comp128206_c1_seq1	2542	KMQ95932.1	endonuclease-reverse transcriptase [Lasius niger]	0.0365711	0.632009
comp36307_c0_seq1	2713	XP_015840518.1	PREDICTED: epidermal growth factor receptor kinase substrate 8-like protein 2 isoform X1 [Tribolium castaneum]	0.0415651	0.633595
comp33838_c0_seq1	3711	XP_008199544.1	PREDICTED: WASH complex subunit strumpellin [Tribolium castaneum]	0.0262288	0.663107
comp115692_c0_seq1	1172	ENN78998.1	hypothetical protein YQE_04549, partial [Dendroctonus ponderosae]	0.0484353	0.665035
comp118931_c0_seq1	2961	AGT57869.1	Kruppel-like protein 1 [Leptinotarsa decemlineata]	0.0353422	0.665335
comp127323_c1_seq8	1894	ERL88898.1	hypothetical protein D910_06279 [Dendroctonus ponderosae]	0.0305583	0.668336
comp125724_c0_seq4	3190	ENN81736.1	hypothetical protein YQE_01875, partial [Dendroctonus ponderosae]	0.031095	0.672274
comp128116_c0_seq2	2117	XP_014365539.1	PREDICTED: RNA-directed DNA polymerase from mobile element jockey-like [Papilio machaon]	0.0346986	0.67324
comp121538_c0_seq4	1559	ENN78998.1	hypothetical protein YQE_04549, partial [Dendroctonus ponderosae]	0.0402707	0.674853
comp105534_c0_seq1	2081	EEZ99510.1	Putative glycerol kinase 3-like Protein [Tribolium castaneum]	0.0253525	0.678841
comp125285_c0_seq12	4427	XP_967695.2	PREDICTED: beta-parvin isoform X1 [Tribolium castaneum]	0.0377959	0.679379
comp122413_c0_seq1	4708	EFA02232.2	Alpha-actinin, sarcomeric-like Protein [Tribolium castaneum]	0.0438634	0.685305
comp133741_c0_seq1	399	EFA13016.1	Cyclin-I-like Protein [Tribolium castaneum]	0.0409224	0.686947
comp125285_c0_seq13	3780	XP_967695.2	PREDICTED: beta-parvin isoform X1 [Tribolium castaneum]	0.0281939	0.696134
comp115366_c0_seq1	2954	ENN74351.1	hypothetical protein YQE_09321, partial [Dendroctonus ponderosae]	0.0333	0.699033
comp125032_c0_seq11	3829	XP_011551036.1	PREDICTED: tropomyosin-2 isoform X2 [Plutella xylostella]	0.024621	0.700105
comp125598_c0_seq1	3997	KFM75453.1	Transposable element Tcb1 transposase, partial [Stegodyphus mimosarum]	0.0376924	0.702834
comp90715_c0_seq1	2319	EFA08190.1	Exocyst complex component 7-like Protein [Tribolium castaneum]	0.0454819	0.703322
comp127091_c0_seq3	4283	XP_008198564.1	PREDICTED: protein unc-13 homolog D [Tribolium castaneum]	0.0414718	0.709354
comp78020_c1_seq2	3105	XP_008192209.1	PREDICTED: putative oxidoreductase GLYR1 homolog [Tribolium castaneum]	0.0467978	0.709571
comp125724_c0_seq3	3178	ENN81736.1	hypothetical protein YQE_01875, partial [Dendroctonus ponderosae]	0.0192641	0.711704
comp127673_c2_seq1	1355	NULL	NULL	0.0455927	0.713191
comp122291_c0_seq1	4085	ENN71022.1	hypothetical protein YQE_12421, partial [Dendroctonus ponderosae]	0.0156085	0.714526
comp120540_c6_seq2	5169	KRT78792.1	hypothetical protein AMK59_7931 [Oryctes borbonicus]	0.017415	0.715291
comp116550_c1_seq26	3020	ERL92185.1	hypothetical protein D910_09505 [Dendroctonus ponderosae]	0.0456502	0.718894
comp125679_c0_seq1	6041	XP_008191418.1	PREDICTED: transcription initiation factor TFIID subunit 1 isoform X1 [Tribolium castaneum]	0.0361853	0.719239
comp119585_c1_seq39	2762	XP_008193261.1	PREDICTED: coiled-coil and C2 domain-containing protein 1-like isoform X2 [Tribolium castaneum]	0.0283555	0.720332
comp115876_c0_seq5	1949	NP_001164147.1	fumble isoform 1 [Tribolium castaneum]	0.0248824	0.72259
comp45436_c0_seq1	1654	XP_971039.1	PREDICTED: protein salvador homolog 1 [Tribolium castaneum]	0.0289517	0.728066
comp90363_c0_seq1	3648	AKG92757.1	helix loop helix protein 106 [Leptinotarsa decemlineata]	0.0147493	0.729671
comp127408_c1_seq5	3535	KDR18839.1	Zinc finger MYM-type protein 1 [Zootermopsis nevadensis]	0.0276572	0.732527
comp99309_c0_seq2	3966	XP_008193117.1	PREDICTED: four and a half LIM domains protein 2 isoform X2 [Tribolium castaneum]	0.0454819	0.734334
comp111340_c0_seq2	1534	EFA05885.1	Transmembrane protein 192-like Protein [Tribolium castaneum]	0.0497521	0.737891
comp127166_c1_seq1	3334	EEZ99074.2	Lysosomal alpha-glucosidase-like Protein [Tribolium castaneum]	0.0232233	0.741652
comp126012_c2_seq9	1670	NULL	NULL	0.0379875	0.74177
comp105357_c0_seq1	2722	EFA10858.2	Adenylyl cyclase-associated protein 1-like Protein [Tribolium castaneum]	0.0104901	0.743573
comp77908_c0_seq1	1531	ENN76151.1	hypothetical protein YQE_07322, partial [Dendroctonus ponderosae]	0.0335888	0.745316
comp123429_c5_seq1	1022	NULL	NULL	0.0494307	0.746721
comp111230_c0_seq1	1692	ENN72899.1	hypothetical protein YQE_10469, partial [Dendroctonus ponderosae]	0.0391019	0.747438
comp111056_c0_seq1	1180	EFA00764.1	hypothetical protein TcasGA2_TC003650 [Tribolium castaneum]	0.0496055	0.752558
comp110972_c0_seq1	7297	KYB29723.1	Filamin-A-like Protein [Tribolium castaneum]	0.0229496	0.753452
comp125945_c1_seq4	5251	XP_015840360.1	PREDICTED: ATP-binding cassette sub-family A member 3 isoform X2 [Tribolium castaneum]	0.0214779	0.755619
comp114782_c0_seq1	2930	EFA07789.1	Spermatogenesis-associated protein 20-like Protein [Tribolium castaneum]	0.0284727	0.757085
comp41710_c0_seq1	3241	EFA06771.1	Methionine--tRNA ligase, cytoplasmic-like Protein [Tribolium castaneum]	0.015821	0.761502
comp127632_c2_seq2	746	NULL	NULL	0.0417947	0.761725
comp121734_c0_seq3	2270	EFA01113.1	CTL-like protein 1 [Tribolium castaneum]	0.0304072	0.763318
comp127418_c2_seq2	746	NULL	NULL	0.0478926	0.76572
comp123780_c6_seq8	2139	NULL	NULL	0.0496046	0.767044
comp99309_c0_seq3	4220	XP_976021.1	PREDICTED: four and a half LIM domains protein 2 isoform X3 [Tribolium castaneum]	0.0362158	0.767127
comp128027_c0_seq1	6606	EFA08977.2	hypothetical protein TcasGA2_TC006684 [Tribolium castaneum]	0.0210955	0.769012
comp117345_c1_seq1	1901	ENN79526.1	hypothetical protein YQE_03989, partial [Dendroctonus ponderosae]	0.00866923	0.770644
comp120622_c1_seq2	1904	XP_011881214.1	PREDICTED: uncharacterized protein LOC105569390 isoform X1 [Vollenhovia emeryi]	0.0445318	0.771345
comp115484_c0_seq1	2139	ENN73180.1	hypothetical protein YQE_10234, partial [Dendroctonus ponderosae]	0.0182709	0.771563
comp127499_c0_seq10	2109	NULL	NULL	0.0321671	0.771796
comp122717_c0_seq1	2161	NULL	NULL	0.0342673	0.773683
comp119216_c2_seq4	2890	XP_008200108.1	PREDICTED: serine protease inhibitor 3	0.0390152	0.773893
comp115941_c0_seq2	1844	NULL	NULL	0.0341819	0.776509
comp88556_c0_seq1	2463	XP_015839671.1	PREDICTED: uncharacterized LOC663557 isoform X2 [Tribolium castaneum]	0.0215381	0.776621
comp106333_c0_seq1	3683	ACP18834.1	unknown [Chrysomela tremula]	0.0320069	0.777229
comp121216_c0_seq1	2929	XP_017888122.1	PREDICTED: prominin-like protein isoform X9 [Ceratina calcarata]	0.0205783	0.778992
comp108734_c0_seq1	3093	KRT80268.1	HEAT domain-containing protein [Oryctes borbonicus]	0.0180359	0.780287
comp117746_c0_seq2	2136	XP_014371867.1	PREDICTED: RNA-directed DNA polymerase from mobile element jockey-like [Papilio machaon]	0.0455106	0.780331
comp82746_c0_seq1	437	KRT78682.1	helicase [Oryctes borbonicus]	0.0140425	0.780885
comp126389_c0_seq1	5735	KYB28235.1	hypothetical protein TcasGA2_TC030701 [Tribolium castaneum]	0.0345761	0.781601
comp92360_c0_seq1	2312	XP_971893.1	PREDICTED: protein-associating with the carboxyl-terminal domain of ezrin [Tribolium castaneum]	0.0248735	0.784662
comp125404_c1_seq4	2811	EFA03890.2	Calcyphosin-like protein [Tribolium castaneum]	0.0253525	0.785767
comp114613_c3_seq3	2400	AJA91073.1	cytochrome P450 [Leptinotarsa decemlineata]	0.0197593	0.788441
comp122353_c0_seq1	1903	XP_017786629.1	PREDICTED: lipase 1-like [Nicrophorus vespilloides]	0.044585	0.789259
comp115540_c0_seq1	2258	ENN79246.1	hypothetical protein YQE_04282, partial [Dendroctonus ponderosae]	0.0231697	0.789764
comp85450_c0_seq1	1515	XP_975100.1	PREDICTED: myophilin [Tribolium castaneum]	0.0410865	0.791299
comp107949_c0_seq1	3201	EFA04134.2	Run domain Beclin-1 interacting and cysteine-rich containing protein-like Protein [Tribolium castaneum]	0.0297033	0.791791
comp42206_c0_seq1	1054	KRT83927.1	dehydrogenase [Oryctes borbonicus]	0.0478302	0.795989
comp122860_c1_seq3	3402	XP_017775802.1	PREDICTED: A-kinase anchor protein 10, mitochondrial isoform X1 [Nicrophorus vespilloides]	0.0219789	0.796091
comp51886_c0_seq1	516	EFA07869.2	Putative inorganic phosphate cotransporter-like Protein [Tribolium castaneum]	0.0218505	0.802526
comp125417_c3_seq5	760	EFN75584.1	hypothetical protein EAI_05092, partial [Harpegnathos saltator]	0.0329512	0.803199
comp121290_c4_seq8	3601	EFA04519.2	Sulfatase-modifying factor 1-like Protein [Tribolium castaneum]	0.0426736	0.804695
comp119585_c1_seq30	2834	XP_008193260.1	PREDICTED: coiled-coil and C2 domain-containing protein 1-like isoform X1 [Tribolium castaneum]	0.016239	0.808204
comp117746_c0_seq14	2114	KMQ92919.1	endonuclease-reverse transcriptase [Lasius niger]	0.0397522	0.808902
comp61050_c0_seq2	2770	XP_015835281.1	PREDICTED: kinesin-associated protein 3 isoform X2 [Tribolium castaneum]	0.0186904	0.809901
comp137813_c0_seq1	460	NP_001135819.1	uncharacterized LOC663557 [Tribolium castaneum]	0.016239	0.81046
comp119216_c2_seq2	1577	XP_008200108.1	PREDICTED: serine protease inhibitor 3	0.0483654	0.812996
comp119651_c0_seq7	1770	NULL	NULL	0.0228837	0.813182
comp128408_c1_seq1	1505	KMQ92919.1	endonuclease-reverse transcriptase [Lasius niger]	0.0431833	0.814035
comp82299_c0_seq1	1077	AJE26300.1	autophagy-related protein 8 [Tenebrio molitor]	0.0486535	0.814726
comp123657_c6_seq3	486	KMQ92919.1	endonuclease-reverse transcriptase [Lasius niger]	0.0343131	0.815033
comp123661_c1_seq3	1995	XP_001807518.1	PREDICTED: carboxypeptidase E [Tribolium castaneum]	0.0426947	0.821847
comp42049_c0_seq1	2234	ENN74342.1	hypothetical protein YQE_09312, partial [Dendroctonus ponderosae]	0.0415682	0.822741
comp99326_c1_seq3	371	NULL	NULL	0.0451377	0.82412
comp96436_c0_seq3	1102	AEE63088.1	unknown [Dendroctonus ponderosae]	0.0425381	0.824303
comp117746_c0_seq18	2198	XP_014371867.1	PREDICTED: RNA-directed DNA polymerase from mobile element jockey-like [Papilio machaon]	0.0347663	0.824554
comp76121_c0_seq1	1762	XP_972187.1	PREDICTED: facilitated trehalose transporter Tret1 [Tribolium castaneum]	0.0292723	0.826781
comp127091_c0_seq2	4305	XP_008198564.1	PREDICTED: protein unc-13 homolog D [Tribolium castaneum]	0.0245818	0.826859
comp98406_c0_seq1	1296	ALE20542.1	JUN [Leptinotarsa decemlineata]	0.0146869	0.827414
comp90213_c0_seq1	1231	NULL	NULL	0.0156452	0.829015
comp111549_c0_seq1	751	NULL	NULL	0.0275664	0.829344
comp79182_c0_seq1	2125	EFA07863.1	Putative inorganic phosphate cotransporter-like Protein [Tribolium castaneum]	0.0233308	0.830271
comp128116_c0_seq1	2340	XP_014365539.1	PREDICTED: RNA-directed DNA polymerase from mobile element jockey-like [Papilio machaon]	0.00471213	0.831823
comp117888_c0_seq3	1876	ENN82675.1	hypothetical protein YQE_00959, partial [Dendroctonus ponderosae]	0.0446365	0.832809
comp122170_c0_seq2	1004	XP_008195919.1	PREDICTED: uncharacterized protein LOC664363 isoform X4 [Tribolium castaneum]	0.0187526	0.833649
comp42401_c0_seq2	3373	EFA11884.1	dawdle [Tribolium castaneum]	0.029747	0.833679
comp116821_c0_seq1	1607	ERL91421.1	hypothetical protein D910_08753 [Dendroctonus ponderosae]	0.0428522	0.836588
comp124142_c0_seq2	2742	EEZ98759.2	CTL-like protein 2 [Tribolium castaneum]	0.0144985	0.837107
comp116751_c2_seq7	2506	NULL	NULL	0.0191894	0.841424
comp127114_c0_seq15	3879	XP_014761365.1	uncharacterized protein Dana_GF27433 [Drosophila ananassae]	0.0155119	0.841571
comp127368_c0_seq6	5266	KRT78429.1	Armadillo repeat containing protein [Oryctes borbonicus]	0.0113397	0.841831
comp126533_c0_seq7	4052	XP_008190141.1	PREDICTED: uncharacterized protein LOC100572585 [Acyrthosiphon pisum]	0.0414718	0.845216
comp125437_c1_seq3	832	XP_556168.3	AGAP005529-PC [Anopheles gambiae str. PEST]	0.0415229	0.846201
comp118515_c1_seq5	1803	XP_967668.2	PREDICTED: uncharacterized protein LOC656019 [Tribolium castaneum]	0.030998	0.846239
comp41510_c0_seq1	1118	ERL88201.1	hypothetical protein D910_05589 [Dendroctonus ponderosae]	0.0357933	0.846678
comp109762_c0_seq2	1814	XP_014474808.1	PREDICTED: uncharacterized protein LOC106744492 [Dinoponera quadriceps]	0.0393919	0.847441
comp124494_c3_seq3	357	NULL	NULL	0.0462168	0.847922
comp107037_c0_seq2	1385	EEZ99938.1	Islet cell autoantigen 1-like Protein [Tribolium castaneum]	0.0414718	0.847947
comp122291_c0_seq2	2352	ENN71022.1	hypothetical protein YQE_12421, partial [Dendroctonus ponderosae]	0.00454402	0.848551
comp42049_c0_seq2	1237	ENN74342.1	hypothetical protein YQE_09312, partial [Dendroctonus ponderosae]	0.0409224	0.849009
comp121734_c0_seq20	2228	EFA01113.1	CTL-like protein 1 [Tribolium castaneum]	0.0255143	0.849791
comp98659_c0_seq1	699	NULL	NULL	0.0360681	0.849889
comp124666_c3_seq3	1052	NULL	NULL	0.0142705	0.850867
comp10346_c0_seq1	375	ERL93416.1	hypothetical protein D910_10708 [Dendroctonus ponderosae]	0.0177683	0.851859
comp123661_c1_seq2	2178	XP_001807518.1	PREDICTED: carboxypeptidase E [Tribolium castaneum]	0.0433835	0.852681
comp121667_c0_seq3	4150	XP_008197394.1	PREDICTED: MICAL-like protein 1 [Tribolium castaneum]	0.0364039	0.853082
comp101531_c0_seq1	2428	EEZ98597.1	putative beta-hexosaminidase fdl-like Protein [Tribolium castaneum]	0.00969608	0.855739
comp106981_c0_seq6	3335	XP_008190511.1	PREDICTED: protein phosphatase 1 regulatory subunit 12B isoform X4 [Tribolium castaneum]	0.0499252	0.85579
comp126033_c2_seq5	1671	NULL	NULL	0.0135057	0.856014
comp113981_c0_seq1	1332	ENN72835.1	hypothetical protein YQE_10535, partial [Dendroctonus ponderosae]	0.0384429	0.856505
comp97023_c0_seq1	1865	AIY68341.1	putative pheromone esterase, partial [Leptinotarsa decemlineata]	0.0419746	0.857818
comp124142_c0_seq1	2378	XP_971266.2	PREDICTED: CTL-like protein 2 isoform X3 [Tribolium castaneum]	0.011015	0.858937
comp128401_c0_seq8	8287	XP_018334002.1	PREDICTED: protein lap4 isoform X3 [Agrilus planipennis]	0.0269176	0.860298
comp126218_c1_seq3	2646	NULL	NULL	0.00426438	0.860874
comp122905_c0_seq2	3157	XP_966647.3	PREDICTED: palmitoyltransferase ZDHHC18 [Tribolium castaneum]	0.00910439	0.861416
comp127368_c0_seq3	5267	KRT78429.1	Armadillo repeat containing protein [Oryctes borbonicus]	0.0109152	0.861749
comp6942_c0_seq1	415	AEE61409.1	unknown [Dendroctonus ponderosae]	0.0122578	0.86196
comp122911_c0_seq1	4050	EFA04703.2	Tectonin beta-propeller repeat-containing protein-like Protein [Tribolium castaneum]	0.0282155	0.86229
comp119906_c1_seq1	2119	AJF94883.1	C1 family cathepsin L11 [Tenebrio molitor]	0.038463	0.862681
comp124709_c0_seq1	3735	XP_015840660.1	PREDICTED: rootletin isoform X2 [Tribolium castaneum]	0.0361853	0.863475
comp125404_c1_seq13	2683	EFA03890.2	Calcyphosin-like protein [Tribolium castaneum]	0.0176461	0.863968
comp127102_c2_seq2	1767	XP_012063671.1	PREDICTED: histone-lysine N-methyltransferase SETMAR-like [Atta cephalotes]	0.0283614	0.864403
comp129327_c0_seq1	1436	NULL	NULL	0.0116923	0.866449
comp120072_c0_seq1	2773	AHH29252.1	BLOT-like protein [Leptinotarsa decemlineata]	0.0225161	0.866579
comp126175_c1_seq3	1183	ADI61814.1	endonuclease-reverse transcriptase [Bombyx mori]	0.0484957	0.867347
comp43125_c0_seq2	286	EZA49936.1	putative nucleolar GTP-binding protein [Cerapachys biroi]	0.0314881	0.868099
comp161577_c0_seq1	329	AAB34531.2	myosin heavy chain, partial [Drosophila melanogaster]	0.0493808	0.869591
comp127171_c0_seq2	5150	XP_015837408.1	PREDICTED: inositol hexakisphosphate and diphosphoinositol-pentakisphosphate kinase 2 isoform X15 [Tribolium castaneum]	0.0108249	0.870263
comp112542_c1_seq3	3930	AHY24027.1	lethal giant larvae [Tribolium castaneum]	0.00983854	0.870553
comp123350_c1_seq1	1781	EFA00373.1	UNC93-like protein [Tribolium castaneum]	0.0268561	0.872315
comp87708_c6_seq1	767	CAM36311.1	hypothetical protein [Thermobia domestica]	0.0301921	0.87277
comp110226_c0_seq2	1452	AGM32706.1	uncharacterized protein [Coptotermes formosanus]	0.0204399	0.873231
comp110226_c0_seq1	1608	KXZ75777.1	hypothetical protein TcasGA2_TC035013 [Tribolium castaneum]	0.0160068	0.873485
comp121667_c0_seq4	4203	XP_008197394.1	PREDICTED: MICAL-like protein 1 [Tribolium castaneum]	0.0325961	0.873948
comp126214_c0_seq2	4818	XP_008194092.1	PREDICTED: probable multidrug resistance-associated protein lethal(2)03659 [Tribolium castaneum]	0.0197498	0.875492
comp123061_c1_seq9	1057	NULL	NULL	0.0489024	0.875984
comp67093_c0_seq1	393	XP_975100.1	PREDICTED: myophilin [Tribolium castaneum]	0.00997435	0.87641
comp100160_c0_seq1	1875	EFA04470.1	Histone acetyltransferase KAT2A-like Protein [Tribolium castaneum]	0.0391499	0.878906
comp125317_c0_seq1	2382	XP_017774623.1	PREDICTED: N-sulphoglucosamine sulphohydrolase [Nicrophorus vespilloides]	0.0329444	0.880116
comp136781_c0_seq1	351	XP_968231.1	PREDICTED: RING finger protein 10 [Tribolium castaneum]	0.0190307	0.880118
comp127368_c0_seq10	4463	KRT78429.1	Armadillo repeat containing protein [Oryctes borbonicus]	0.0117533	0.880127
comp121577_c0_seq3	2562	XP_008195155.1	PREDICTED: talin-1 isoform X2 [Tribolium castaneum]	0.0280916	0.880425
comp136289_c0_seq1	268	KFB47520.1	AGAP011476-PA-like protein [Anopheles sinensis]	0.00384834	0.881107
comp121307_c2_seq1	1899	NULL	NULL	0.0197498	0.881451
comp121667_c0_seq1	4794	XP_008197394.1	PREDICTED: MICAL-like protein 1 [Tribolium castaneum]	0.0284442	0.882307
comp133472_c0_seq1	225	NULL	NULL	0.0199887	0.88442
comp109244_c0_seq2	1642	NULL	NULL	0.049787	0.884896
comp82119_c0_seq1	302	ERL93416.1	hypothetical protein D910_10708 [Dendroctonus ponderosae]	0.0148328	0.885968
comp80145_c0_seq1	833	NULL	NULL	0.0464233	0.887023
comp124993_c0_seq1	3945	XP_015833082.1	PREDICTED: kalirin isoform X2 [Tribolium castaneum]	0.00359288	0.887619
comp37019_c0_seq1	312	NULL	NULL	0.0460202	0.888868
comp30072_c0_seq1	333	NULL	NULL	0.0390182	0.88894
comp9499_c0_seq1	330	NULL	NULL	0.0440919	0.890053
comp74787_c0_seq1	1356	XP_015839250.1	PREDICTED: uncharacterized protein LOC661523 isoform X2 [Tribolium castaneum]	0.0441544	0.890665
comp107217_c0_seq2	1717	EFA02990.1	Ecotropic viral integration site 5 ortholog-like Protein [Tribolium castaneum]	0.0335888	0.891091
comp112542_c1_seq1	3792	AHY24027.1	lethal giant larvae [Tribolium castaneum]	0.00715498	0.891176
comp122375_c5_seq3	1450	AIY68345.1	esterase, partial [Leptinotarsa decemlineata]	0.0333	0.89169
comp117398_c0_seq1	1691	KYB25355.1	Death-associated protein kinase related-like Protein [Tribolium castaneum]	0.00752918	0.891955
comp128401_c0_seq1	7807	EEZ97547.2	hypothetical protein TcasGA2_TC011397 [Tribolium castaneum]	0.0248619	0.892177
comp121217_c3_seq2	2077	XP_017779810.1	PREDICTED: transmembrane protein 184B isoform X2 [Nicrophorus vespilloides]	0.0093966	0.892514
comp44770_c0_seq1	1667	XP_008192862.1	PREDICTED: kelch domain-containing protein 3 [Tribolium castaneum]	0.0108249	0.892891
comp103474_c1_seq1	1170	EFA02809.1	Syntaxin 13 [Tribolium castaneum]	0.0436938	0.893808
comp128401_c0_seq7	8107	XP_017775341.1	PREDICTED: protein lap4-like isoform X4 [Nicrophorus vespilloides]	0.0341075	0.893853
comp127368_c0_seq1	3216	KRT78429.1	Armadillo repeat containing protein [Oryctes borbonicus]	0.0235129	0.893961
comp128422_c0_seq3	11878	ERL84327.1	hypothetical protein D910_01746, partial [Dendroctonus ponderosae]	0.0456766	0.893994
comp124993_c0_seq3	8334	XP_015833084.1	PREDICTED: kalirin isoform X4 [Tribolium castaneum]	0.0026107	0.894133
comp128206_c1_seq4	2378	KMQ95932.1	endonuclease-reverse transcriptase [Lasius niger]	0.0111174	0.89467
comp125860_c0_seq1	3627	EFA07885.1	Prominin-like protein [Tribolium castaneum]	0.0436392	0.894934
comp126533_c0_seq5	4040	XP_008190141.1	PREDICTED: uncharacterized protein LOC100572585 [Acyrthosiphon pisum]	0.0321712	0.895343
comp120890_c0_seq1	1783	NULL	NULL	0.0479705	0.895386
comp120761_c2_seq8	1346	NULL	NULL	0.0232769	0.897064
comp100445_c0_seq1	690	NULL	NULL	0.0068584	0.897449
comp87708_c5_seq1	1435	CAM36311.1	hypothetical protein [Thermobia domestica]	0.0289174	0.897567
comp119907_c0_seq1	3106	XP_969151.1	PREDICTED: NADP-dependent malic enzyme [Tribolium castaneum]	0.00794475	0.898025
comp109762_c0_seq1	1834	XP_014474808.1	PREDICTED: uncharacterized protein LOC106744492 [Dinoponera quadriceps]	0.0430719	0.89824
comp75734_c0_seq1	1935	EFA04595.2	serine protease P140 [Tribolium castaneum]	0.0335888	0.898407
comp61207_c0_seq2	419	NULL	NULL	0.0240436	0.89841
comp126012_c2_seq7	1341	NULL	NULL	0.0163012	0.900126
comp42974_c0_seq1	1361	EEZ97976.1	F-box only protein 6-like Protein [Tribolium castaneum]	0.00628474	0.901247
comp90012_c0_seq1	1621	XP_008193074.1	PREDICTED: sodium	0.0250999	0.902973
comp125491_c4_seq2	2368	ENN83341.1	hypothetical protein YQE_00300, partial [Dendroctonus ponderosae]	0.0451233	0.903864
comp9313_c0_seq1	351	ERL92272.1	hypothetical protein D910_09589 [Dendroctonus ponderosae]	0.00811584	0.904094
comp122639_c1_seq1	2640	KYB25191.1	RING finger protein 10-like protein [Tribolium castaneum]	0.00535893	0.904356
comp119651_c0_seq8	1973	XP_011879123.1	PREDICTED: uncharacterized protein LOC105568241 [Vollenhovia emeryi]	0.00633351	0.904892
comp61050_c0_seq1	2785	XP_015835281.1	PREDICTED: kinesin-associated protein 3 isoform X2 [Tribolium castaneum]	0.00644443	0.905479
comp44537_c0_seq1	374	NULL	NULL	0.0498572	0.905504
comp121354_c0_seq4	864	NULL	NULL	0.0290234	0.90675
comp112365_c0_seq2	1903	AEE63317.1	unknown [Dendroctonus ponderosae]	0.0499208	0.907051
comp124664_c3_seq4	3727	KYM96666.1	hypothetical protein ALC62_12662 [Cyphomyrmex costatus]	0.0275305	0.90765
comp90331_c0_seq2	1333	XP_967070.1	PREDICTED: purine nucleoside phosphorylase isoform X2 [Tribolium castaneum]	0.0405491	0.908029
comp126457_c2_seq1	4354	XP_017478714.1	PREDICTED: uncharacterized protein LOC108368378 [Rhagoletis zephyria]	0.0313749	0.908988
comp128444_c1_seq6	1218	NULL	NULL	0.0328131	0.910914
comp125437_c1_seq4	796	XP_556168.3	AGAP005529-PC [Anopheles gambiae str. PEST]	0.0207437	0.911099
comp125404_c1_seq5	3427	EFA03890.2	Calcyphosin-like protein [Tribolium castaneum]	0.0264691	0.911254
comp127171_c0_seq1	5326	XP_015837408.1	PREDICTED: inositol hexakisphosphate and diphosphoinositol-pentakisphosphate kinase 2 isoform X15 [Tribolium castaneum]	0.00954327	0.912465
comp106778_c0_seq1	1190	XP_015835574.1	PREDICTED: alpha-tocopherol transfer protein-like isoform X1 [Tribolium castaneum]	0.0136754	0.912641
comp116221_c0_seq1	1659	EEZ98993.1	COP9 signalosome complex subunit 2-like Protein [Tribolium castaneum]	0.0289602	0.912677
comp114231_c0_seq1	1614	ENN75778.1	hypothetical protein YQE_07735, partial [Dendroctonus ponderosae]	0.0461819	0.914914
comp18738_c0_seq2	286	XP_014235316.1	PREDICTED: prominin-like protein isoform X4 [Trichogramma pretiosum]	0.0113244	0.915119
comp122080_c2_seq10	3286	EFA07907.1	Forkhead box protein K1-like Protein [Tribolium castaneum]	0.00859385	0.91617
comp107441_c0_seq2	1916	BAE95690.1	hypothetical protein [Tenebrio molitor]	0.0272346	0.917172
comp133044_c0_seq1	295	XP_973073.2	PREDICTED: gamma-aminobutyric acid receptor-associated protein [Tribolium castaneum]	0.0253984	0.917428
comp38441_c0_seq1	449	ENN79383.1	hypothetical protein YQE_04170, partial [Dendroctonus ponderosae]	0.00486686	0.918972
comp121623_c1_seq4	4460	XP_969912.2	PREDICTED: zinc finger protein Xfin isoform X1 [Tribolium castaneum]	0.00742358	0.918973
comp120607_c1_seq1	1264	XP_974194.1	PREDICTED: CD9 antigen [Tribolium castaneum]	0.00165453	0.919912
comp126218_c1_seq8	2292	NULL	NULL	0.00511083	0.920472
comp127640_c2_seq12	2704	EFA09920.2	Tetraspanin-33-like Protein [Tribolium castaneum]	0.0157299	0.921762
comp122600_c1_seq2	1880	ENN78835.1	hypothetical protein YQE_04706, partial [Dendroctonus ponderosae]	0.00196444	0.922334
comp128004_c2_seq4	1773	XP_015920822.1	PREDICTED: RNA-directed DNA polymerase from mobile element jockey-like [Parasteatoda tepidariorum]	0.0306694	0.922624
comp122717_c2_seq2	934	NULL	NULL	0.0309007	0.922967
comp119651_c0_seq4	2023	NULL	NULL	0.00470223	0.92319
comp36042_c0_seq1	1773	XP_008191194.1	PREDICTED: D-2-hydroxyglutarate dehydrogenase, mitochondrial isoform X1 [Tribolium castaneum]	0.0103942	0.92379
comp128401_c0_seq3	7987	XP_018334003.1	PREDICTED: protein lap4 isoform X4 [Agrilus planipennis]	0.015749	0.923799
comp120761_c2_seq4	1341	NULL	NULL	0.0186529	0.924106
comp119383_c0_seq1	1843	ERL84897.1	hypothetical protein D910_02320 [Dendroctonus ponderosae]	0.0310183	0.925544
comp119496_c5_seq1	1943	XP_017786382.1	PREDICTED: WASH complex subunit FAM21 [Nicrophorus vespilloides]	0.0125463	0.926009
comp6035_c0_seq1	370	AFK08615.1	chitin synthase 2 [Locusta migratoria]	0.00836594	0.926125
comp121667_c0_seq2	4741	XP_008197394.1	PREDICTED: MICAL-like protein 1 [Tribolium castaneum]	0.017415	0.926382
comp119651_c0_seq6	907	NULL	NULL	0.0185499	0.927214
comp127839_c1_seq2	2935	XP_013192038.1	PREDICTED: RNA-directed DNA polymerase from mobile element jockey-like [Amyelois transitella]	0.0330959	0.928046
comp125287_c5_seq1	3861	XP_008199025.2	PREDICTED: solute carrier organic anion transporter family member 1A6 isoform X2 [Tribolium castaneum]	0.0277403	0.928647
comp84112_c0_seq1	402	NULL	NULL	0.00494695	0.928938
comp75207_c0_seq3	2163	KXZ75528.1	hypothetical protein TcasGA2_TC002375 [Tribolium castaneum]	0.0129399	0.929823
comp117746_c0_seq16	2187	XP_014371867.1	PREDICTED: RNA-directed DNA polymerase from mobile element jockey-like [Papilio machaon]	0.0126954	0.929904
comp128722_c0_seq3	3620	JAS07704.1	hypothetical protein g.37121, partial [Clastoptera arizonana]	0.0304072	0.930253
comp106981_c0_seq3	3605	XP_015833006.1	PREDICTED: protein phosphatase 1 regulatory subunit 12A isoform X6 [Tribolium castaneum]	0.0219789	0.93029
comp49172_c0_seq3	353	AHY28560.1	chitin synthase II [Anthonomus grandis]	0.027988	0.933102
comp128422_c0_seq2	11999	ERL84327.1	hypothetical protein D910_01746, partial [Dendroctonus ponderosae]	0.0232997	0.934805
comp116102_c2_seq1	1687	NULL	NULL	0.00630039	0.935317
comp106981_c0_seq1	3704	EFA00367.1	hypothetical protein TcasGA2_TC003209 [Tribolium castaneum]	0.0267275	0.935368
comp118849_c1_seq2	1053	NULL	NULL	0.0234642	0.93579
comp122053_c0_seq7	647	NULL	NULL	0.00873401	0.936177
comp125287_c5_seq3	3890	XP_008199025.2	PREDICTED: solute carrier organic anion transporter family member 1A6 isoform X2 [Tribolium castaneum]	0.0272959	0.936582
comp127776_c0_seq1	4755	XP_008200834.1	PREDICTED: aminopeptidase N isoform X1 [Tribolium castaneum]	0.00307392	0.936856
comp127154_c1_seq6	2170	NULL	NULL	0.0204724	0.937788
comp127632_c2_seq1	612	NULL	NULL	0.0461895	0.938138
comp127640_c2_seq18	1452	KYB25562.1	Tetraspanin-33-like Protein [Tribolium castaneum]	0.00649415	0.938816
comp122423_c0_seq6	2022	EEZ98560.1	hypothetical protein TcasGA2_TC001067 [Tribolium castaneum]	0.0379396	0.940986
comp127368_c0_seq2	5255	KRT78429.1	Armadillo repeat containing protein [Oryctes borbonicus]	0.00440245	0.941705
comp126479_c1_seq13	4931	XP_008198071.1	PREDICTED: cAMP-specific 3',5'-cyclic phosphodiesterase isoform X8 [Tribolium castaneum]	0.025638	0.943942
comp124993_c0_seq2	8418	KYB28883.1	Triple functional domain protein-like Protein [Tribolium castaneum]	0.0011801	0.945074
comp128380_c0_seq4	13693	ENN78382.1	hypothetical protein YQE_05183, partial [Dendroctonus ponderosae]	0.0349583	0.945936
comp126772_c2_seq1	2759	KYB27423.1	putative G-protein coupled receptor Mth-like 11 [Tribolium castaneum]	0.0176802	0.946732
comp123129_c0_seq1	1830	EFA04645.1	glass bottom boat [Tribolium castaneum]	0.0378976	0.947776
comp124778_c2_seq3	2490	XP_966431.1	PREDICTED: rab5 GDP	0.0409224	0.948143
comp78144_c0_seq2	1235	NULL	NULL	0.0473187	0.949733
comp127776_c0_seq3	4767	XP_008200834.1	PREDICTED: aminopeptidase N isoform X1 [Tribolium castaneum]	0.00222203	0.949939
comp114783_c0_seq2	4754	XP_008200513.1	PREDICTED: fibronectin type-III domain-containing protein 3A isoform X6 [Tribolium castaneum]	0.0277403	0.950646
comp110648_c0_seq1	2596	ENN80898.1	hypothetical protein YQE_02686, partial [Dendroctonus ponderosae]	0.00681663	0.952843
comp122968_c5_seq1	1219	NULL	NULL	0.0157894	0.954416
comp120921_c0_seq1	1878	NULL	NULL	0.00854157	0.954419
comp118153_c0_seq2	2312	EFA13506.2	hypothetical protein TcasGA2_TC002101 [Tribolium castaneum]	0.0432941	0.954619
comp124993_c0_seq6	3870	XP_015833082.1	PREDICTED: kalirin isoform X2 [Tribolium castaneum]	0.00263399	0.955405
comp123980_c3_seq1	1565	XP_968474.1	PREDICTED: ras-related protein Rap-2c [Tribolium castaneum]	0.00330008	0.955988
comp125929_c0_seq5	8364	KYB27411.1	hypothetical protein TcasGA2_TC033238 [Tribolium castaneum]	0.0232486	0.956209
comp120890_c2_seq1	1924	ERL89940.1	hypothetical protein D910_07299 [Dendroctonus ponderosae]	0.0152489	0.95645
comp93291_c0_seq1	1897	BAI59107.1	serpin55 [Tenebrio molitor]	0.014907	0.95749
comp122170_c0_seq4	919	XP_008195919.1	PREDICTED: uncharacterized protein LOC664363 isoform X4 [Tribolium castaneum]	0.0032147	0.957993
comp126033_c0_seq3	827	NULL	NULL	0.00535569	0.959072
comp119232_c0_seq1	1568	XP_008192547.1	PREDICTED: peptidoglycan-recognition protein LE [Tribolium castaneum]	0.0385826	0.960618
comp120816_c0_seq1	2827	EFA02250.1	hypothetical protein TcasGA2_TC007913 [Tribolium castaneum]	0.00880292	0.960956
comp120485_c5_seq1	1668	NULL	NULL	0.0176811	0.96196
comp116929_c0_seq1	284	XP_013113565.1	PREDICTED: proclotting enzyme [Stomoxys calcitrans]	0.0496055	0.961967
comp113333_c0_seq1	1613	ERL91906.1	hypothetical protein D910_09229 [Dendroctonus ponderosae]	0.0330751	0.963251
comp99842_c0_seq1	792	ALR72492.1	odorant binding protein 4 [Colaphellus bowringi]	0.044585	0.963678
comp119651_c0_seq9	1110	XP_011879123.1	PREDICTED: uncharacterized protein LOC105568241 [Vollenhovia emeryi]	0.0047067	0.963707
comp126098_c0_seq1	3406	KYB27991.1	Echinoderm microtubule-associated protein-like CG42247 [Tribolium castaneum]	0.00049459	0.964523
comp122650_c1_seq4	3591	XP_975607.1	PREDICTED: proton-coupled amino acid transporter 4 [Tribolium castaneum]	0.0397334	0.96529
comp125437_c1_seq16	768	EHJ78101.1	glutamate [Danaus plexippus]	0.0244393	0.966982
comp117497_c0_seq5	312	NULL	NULL	0.02652	0.967608
comp117888_c0_seq1	1986	ENN82675.1	hypothetical protein YQE_00959, partial [Dendroctonus ponderosae]	0.0233559	0.968234
comp119235_c4_seq3	1831	XP_011148114.1	PREDICTED: histone-lysine N-methyltransferase SETMAR-like [Harpegnathos saltator]	0.00859324	0.969517
comp128149_c1_seq1	4694	XP_015833270.1	PREDICTED: titin isoform X3 [Tribolium castaneum]	0.0398749	0.969697
comp112250_c0_seq4	1960	XP_008192965.1	PREDICTED: paxillin isoform X4 [Tribolium castaneum]	0.0385579	0.969909
comp100791_c0_seq1	1937	AHF27413.1	putative sugar transporter 1 [Phaedon cochleariae]	0.0119026	0.970052
comp112250_c0_seq1	2002	XP_008192942.1	PREDICTED: paxillin isoform X1 [Tribolium castaneum]	0.012455	0.970368
comp127368_c0_seq4	3201	KRT78429.1	Armadillo repeat containing protein [Oryctes borbonicus]	0.0185583	0.970562
comp118026_c0_seq1	2232	EFA12971.2	Major facilitator superfamily domain-containing protein 8-like Protein [Tribolium castaneum]	0.0169603	0.970612
comp37489_c0_seq1	2886	XP_015834874.1	PREDICTED: uncharacterized protein LOC664293 isoform X1 [Tribolium castaneum]	0.00619162	0.971124
comp128516_c1_seq1	544	NULL	NULL	0.022461	0.971236
comp125404_c1_seq14	3445	EFA03890.2	Calcyphosin-like protein [Tribolium castaneum]	0.0335736	0.973041
comp112858_c0_seq1	958	XP_013778109.1	PREDICTED: uncharacterized protein LOC106462710 [Limulus polyphemus]	0.0391183	0.973153
comp126434_c1_seq1	1211	KMQ87583.1	mariner transposase [Lasius niger]	0.0204399	0.974885
comp59984_c0_seq1	511	XP_971021.1	PREDICTED: protein FAM114A2 [Tribolium castaneum]	0.0116498	0.974999
comp125443_c1_seq1	1506	XP_008199946.1	PREDICTED: DNA-dependent protein kinase catalytic subunit isoform X1 [Tribolium castaneum]	0.0485729	0.975748
comp118849_c1_seq6	784	NULL	NULL	0.022678	0.97709
comp110453_c0_seq1	1642	KDR12447.1	Autophagy-related protein 13-like protein [Zootermopsis nevadensis]	0.00741782	0.979003
comp112359_c0_seq2	4342	ENN73158.1	hypothetical protein YQE_10213, partial [Dendroctonus ponderosae]	0.0198747	0.979406
comp128450_c0_seq3	1463	NULL	NULL	0.0315865	0.980134
comp115941_c0_seq4	1925	NULL	NULL	0.00707868	0.980223
comp127453_c3_seq3	3819	KMQ95153.1	endonuclease-reverse transcriptase [Lasius niger]	0.0283555	0.981102
comp127554_c0_seq7	379	NULL	NULL	0.0180447	0.982283
comp109146_c0_seq1	353	NULL	NULL	0.0318836	0.982301
comp114455_c0_seq4	872	NULL	NULL	0.0335888	0.982947
comp99419_c0_seq1	1945	NULL	NULL	0.0176759	0.983169
comp125882_c1_seq7	1232	NULL	NULL	0.0275204	0.984833
comp125694_c1_seq6	1641	NULL	NULL	0.0210516	0.986024
comp117050_c0_seq1	833	NULL	NULL	0.0356189	0.986191
comp117253_c0_seq19	1393	ERL87352.1	hypothetical protein D910_04747 [Dendroctonus ponderosae]	0.0119917	0.987271
comp128616_c0_seq1	8466	XP_015833269.1	PREDICTED: titin isoform X2 [Tribolium castaneum]	0.00183071	0.987759
comp100224_c0_seq1	760	ENN71022.1	hypothetical protein YQE_12421, partial [Dendroctonus ponderosae]	0.00365126	0.989278
comp125239_c1_seq1	1973	XP_005175798.2	PREDICTED: tubulin beta-3 chain-like, partial [Musca domestica]	0.0159513	0.990434
comp125437_c1_seq14	778	EHJ78101.1	glutamate [Danaus plexippus]	0.0194474	0.990816
comp126349_c0_seq1	3903	XP_015836439.1	PREDICTED: vinculin isoform X2 [Tribolium castaneum]	0.0210942	0.99097
comp129752_c0_seq1	384	XP_001811527.1	PREDICTED: oxysterol-binding protein 1 isoform X2 [Tribolium castaneum]	0.014907	0.993313
comp124549_c0_seq2	2138	XP_015837313.1	PREDICTED: neprilysin-21-like isoform X2 [Tribolium castaneum]	0.0369059	0.994222
comp124087_c0_seq2	333	NULL	NULL	0.0395486	0.994788
comp125929_c0_seq26	8556	XP_008194378.1	PREDICTED: tensin isoform X5 [Tribolium castaneum]	0.0273075	0.995194
comp107142_c0_seq2	8359	XP_015834714.1	PREDICTED: LOW QUALITY PROTEIN: E3 ubiquitin-protein ligase HECTD1 [Tribolium castaneum]	0.01775	0.996892
comp113700_c0_seq1	1707	ERL88180.1	hypothetical protein D910_05568 [Dendroctonus ponderosae]	0.0197096	1.00075
comp126012_c2_seq5	1375	NULL	NULL	0.00591001	1.00184
comp128168_c1_seq8	2714	EHJ73704.1	endonuclease-reverse transcriptase [Danaus plexippus]	0.013615	1.00188
comp134070_c0_seq1	205	AEE62939.1	unknown [Dendroctonus ponderosae]	0.0233145	1.00213
comp107142_c0_seq3	8374	XP_015834714.1	PREDICTED: LOW QUALITY PROTEIN: E3 ubiquitin-protein ligase HECTD1 [Tribolium castaneum]	0.0131286	1.00239
comp110664_c0_seq1	1746	EFA10153.2	hypothetical protein TcasGA2_TC012341 [Tribolium castaneum]	0.00282976	1.00265
comp117888_c0_seq2	2051	ENN82675.1	hypothetical protein YQE_00959, partial [Dendroctonus ponderosae]	0.00958386	1.00298
comp122956_c0_seq3	1177	XP_017779969.1	PREDICTED: soma ferritin-like [Nicrophorus vespilloides]	0.041899	1.00337
comp123706_c0_seq1	2362	XP_017785898.1	PREDICTED: beta-galactosidase-1-like protein 2 [Nicrophorus vespilloides]	0.00701882	1.00371
comp124443_c2_seq2	1965	NULL	NULL	0.0429817	1.0039
comp124087_c0_seq1	3312	ERL93668.1	hypothetical protein D910_10956 [Dendroctonus ponderosae]	0.00487497	1.00395
comp107217_c0_seq1	1772	ERL91817.1	hypothetical protein D910_09142 [Dendroctonus ponderosae]	0.0262288	1.00504
comp119232_c0_seq3	2106	XP_008192547.1	PREDICTED: peptidoglycan-recognition protein LE [Tribolium castaneum]	0.0462836	1.00521
comp121623_c1_seq1	4357	XP_008194159.1	PREDICTED: zinc finger protein Xfin isoform X3 [Tribolium castaneum]	0.00228482	1.00546
comp122069_c8_seq1	949	NULL	NULL	0.00544116	1.00555
comp127810_c0_seq2	504	NULL	NULL	0.0018756	1.00616
comp108447_c0_seq1	928	NULL	NULL	0.0287171	1.00687
comp119189_c0_seq2	384	NULL	NULL	0.0353508	1.00721
comp130219_c0_seq1	351	NULL	NULL	0.0494862	1.00893
comp39738_c0_seq1	2169	EFA05720.1	pelle [Tribolium castaneum]	0.00961309	1.00955
comp128119_c2_seq2	426	NULL	NULL	0.00154595	1.00983
comp107441_c0_seq1	1414	XP_967226.1	PREDICTED: luciferin 4-monooxygenase [Tribolium castaneum]	0.0199887	1.00993
comp81861_c0_seq1	781	NULL	NULL	0.0497951	1.01025
comp123579_c2_seq1	391	NULL	NULL	0.0486495	1.01075
comp121953_c2_seq2	1989	ALP46202.1	esterase [Diabrotica virgifera virgifera]	0.00265804	1.01132
comp114231_c0_seq4	1548	ENN75778.1	hypothetical protein YQE_07735, partial [Dendroctonus ponderosae]	0.0456249	1.01323
comp120622_c1_seq1	1943	XP_011881214.1	PREDICTED: uncharacterized protein LOC105569390 isoform X1 [Vollenhovia emeryi]	0.00578626	1.01396
comp111884_c0_seq1	2005	ERL90618.1	hypothetical protein D910_07965 [Dendroctonus ponderosae]	0.0440384	1.01476
comp118849_c1_seq1	2808	XP_001809949.1	PREDICTED: probable actin-related protein 2	0.0198747	1.01587
comp119829_c0_seq3	2922	EFA08919.1	Putative inorganic phosphate cotransporter-like Protein [Tribolium castaneum]	0.00266318	1.0161
comp92364_c0_seq1	572	NULL	NULL	0.0252772	1.01611
comp127550_c1_seq2	1150	NULL	NULL	0.0145884	1.01779
comp106424_c0_seq1	2484	KRT79297.1	hypothetical protein AMK59_6930 [Oryctes borbonicus]	0.00104217	1.01987
comp123972_c0_seq4	1790	EFA02742.1	Equilibrative nucleoside transporter 3-like Protein [Tribolium castaneum]	0.00268416	1.02058
comp113503_c1_seq7	1588	XP_975034.1	PREDICTED: 27 kDa hemolymph protein [Tribolium castaneum]	0.00225132	1.02091
comp53799_c0_seq1	270	NULL	NULL	0.0258386	1.02101
comp8512_c0_seq1	414	KPU76402.1	uncharacterized protein Dana_GF13128, isoform B [Drosophila ananassae]	0.0233534	1.02134
comp119496_c4_seq1	767	NULL	NULL	0.0400331	1.02153
comp100313_c0_seq1	1564	AMS37611.1	leptin receptor [Helicoverpa armigera]	0.00497416	1.02245
comp127171_c0_seq6	4115	XP_015837408.1	PREDICTED: inositol hexakisphosphate and diphosphoinositol-pentakisphosphate kinase 2 isoform X15 [Tribolium castaneum]	0.00858199	1.02286
comp120210_c0_seq2	1856	NULL	NULL	0.0170184	1.02306
comp122381_c1_seq2	4010	JAS33511.1	hypothetical protein g.16940, partial [Clastoptera arizonana]	0.0438499	1.02337
comp129067_c0_seq1	898	XP_017769480.1	PREDICTED: trypsin-7-like [Nicrophorus vespilloides]	0.0311403	1.02395
comp127641_c3_seq1	2020	AEE62937.1	unknown [Dendroctonus ponderosae]	0.0062395	1.026
comp35322_c0_seq1	478	XP_008195896.1	PREDICTED: protein LTV1 homolog [Tribolium castaneum]	0.0329899	1.02618
comp121290_c0_seq2	2362	NULL	NULL	0.041223	1.02648
comp127114_c1_seq1	275	NULL	NULL	0.00990825	1.02728
comp118985_c1_seq5	1866	NULL	NULL	0.00997969	1.02827
comp114783_c0_seq1	5108	XP_008200511.1	PREDICTED: fibronectin type-III domain-containing protein 3A isoform X3 [Tribolium castaneum]	0.0158136	1.02942
comp78403_c0_seq1	1018	XP_976161.1	PREDICTED: uncharacterized protein LOC656005 [Tribolium castaneum]	0.038282	1.02951
comp128450_c0_seq1	1415	NULL	NULL	0.0153785	1.02971
comp126851_c3_seq1	3021	XP_011171792.1	PREDICTED: uncharacterized protein LOC105204421 [Solenopsis invicta]	0.0149003	1.0302
comp124626_c5_seq2	3841	AIY68369.1	esterase [Leptinotarsa decemlineata]	0.0223848	1.03048
comp144242_c0_seq1	210	ENN77426.1	hypothetical protein YQE_06251, partial [Dendroctonus ponderosae]	0.0485281	1.03068
comp99697_c0_seq1	207	ENN77926.1	hypothetical protein YQE_05603, partial [Dendroctonus ponderosae]	0.0456766	1.03079
comp126648_c0_seq1	3000	ERL86801.1	hypothetical protein D910_04206 [Dendroctonus ponderosae]	0.0162541	1.03178
comp145744_c0_seq1	262	KRF98367.1	uncharacterized protein Dwil_GK27668 [Drosophila willistoni]	0.0450516	1.03237
comp120921_c0_seq2	1916	NULL	NULL	0.00685082	1.03352
comp121734_c0_seq6	2705	EFA01113.1	CTL-like protein 1 [Tribolium castaneum]	0.0331839	1.03442
comp113495_c0_seq1	1607	XP_014290218.1	PREDICTED: protein bric-a-brac 2-like isoform X1 [Halyomorpha halys]	0.0208584	1.03452
comp96676_c0_seq1	1304	XP_008198123.1	PREDICTED: uncharacterized protein LOC103314285 isoform X2 [Tribolium castaneum]	0.0213239	1.03455
comp107142_c0_seq1	8323	XP_015834714.1	PREDICTED: LOW QUALITY PROTEIN: E3 ubiquitin-protein ligase HECTD1 [Tribolium castaneum]	0.0138824	1.03462
comp112946_c0_seq3	712	XP_008192241.1	PREDICTED: protein lin-52 homolog [Tribolium castaneum]	0.0390152	1.03469
comp113503_c1_seq1	1492	XP_975034.1	PREDICTED: 27 kDa hemolymph protein [Tribolium castaneum]	0.00213377	1.03599
comp66878_c0_seq1	468	XP_008197065.1	PREDICTED: uncharacterized protein LOC657157 [Tribolium castaneum]	0.0171887	1.03606
comp125818_c0_seq2	3492	XP_968596.1	PREDICTED: lysosomal alpha-mannosidase [Tribolium castaneum]	0.043328	1.03638
comp31186_c0_seq1	420	ENN73824.1	hypothetical protein YQE_09602, partial [Dendroctonus ponderosae]	0.0148395	1.03657
comp37019_c0_seq2	359	NULL	NULL	0.00697138	1.03667
comp71930_c0_seq4	6198	KYB29625.1	hypothetical protein TcasGA2_TC013627 [Tribolium castaneum]	0.0286353	1.03667
comp44834_c0_seq1	474	NULL	NULL	0.0286238	1.03682
comp91985_c0_seq1	2890	ERL93317.1	hypothetical protein D910_10611 [Dendroctonus ponderosae]	0.019341	1.03684
comp123620_c0_seq1	1022	KPJ21345.1	hypothetical protein RR48_00468 [Papilio machaon]	0.00258543	1.03729
comp124919_c1_seq24	4185	XP_008198822.1	PREDICTED: dynamin isoform X2 [Tribolium castaneum]	0.0494307	1.03762
comp122971_c0_seq7	1217	NULL	NULL	0.0166484	1.03766
comp113538_c0_seq1	3193	XP_003700207.2	PREDICTED: C-1-tetrahydrofolate synthase, cytoplasmic isoform X1 [Megachile rotundata]	0.0381034	1.03799
comp127260_c7_seq4	2262	NULL	NULL	0.00961941	1.0388
comp106951_c0_seq2	1037	NULL	NULL	0.0403804	1.0399
comp128108_c2_seq6	4153	NULL	NULL	0.00796289	1.04077
comp107716_c0_seq8	2599	XP_015836004.1	PREDICTED: PDZ and LIM domain protein Zasp isoform X6 [Tribolium castaneum]	0.0467974	1.04129
comp107120_c0_seq1	778	AEE62295.1	unknown [Dendroctonus ponderosae]	0.0332463	1.04179
comp102928_c0_seq1	607	NULL	NULL	0.0340367	1.04333
comp119333_c0_seq15	368	NULL	NULL	0.0128423	1.04397
comp93291_c0_seq4	1757	BAI59107.1	serpin55 [Tenebrio molitor]	0.0129949	1.04414
comp120624_c3_seq3	870	NULL	NULL	0.0441666	1.04469
comp112769_c0_seq1	1560	EEZ98089.2	hypothetical protein TcasGA2_TC000502 [Tribolium castaneum]	0.0294131	1.04544
comp124078_c3_seq1	2212	EEZ98469.1	Aldehyde dehydrogenase, mitochondrial-like Protein [Tribolium castaneum]	0.00394515	1.04566
comp122697_c0_seq1	3888	XP_001815706.1	PREDICTED: uncharacterized protein LOC100142247 [Tribolium castaneum]	0.0480691	1.04599
comp127368_c0_seq5	1429	XP_015920822.1	PREDICTED: RNA-directed DNA polymerase from mobile element jockey-like [Parasteatoda tepidariorum]	0.0226292	1.04712
comp128206_c1_seq3	3862	KMQ95932.1	endonuclease-reverse transcriptase [Lasius niger]	0.000363255	1.04797
comp109117_c0_seq1	4692	EFA10719.1	chitin synthase 2 [Tribolium castaneum]	0.000227958	1.04839
comp122170_c0_seq6	1110	XP_008195920.1	PREDICTED: uncharacterized protein LOC664363 isoform X6 [Tribolium castaneum]	0.00547223	1.04983
comp125583_c1_seq1	257	ANX99821.1	smooth septate junction protein 2 [Diabrotica virgifera]	0.0151597	1.0499
comp125929_c0_seq1	8498	KYB27411.1	hypothetical protein TcasGA2_TC033238 [Tribolium castaneum]	0.0277665	1.05087
comp116164_c0_seq1	1603	XP_968714.2	PREDICTED: polyadenylate-binding protein-interacting protein 2B [Tribolium castaneum]	0.00918445	1.05161
comp90331_c0_seq1	1351	XP_008191440.1	PREDICTED: purine nucleoside phosphorylase isoform X1 [Tribolium castaneum]	0.0133216	1.05187
comp125437_c1_seq8	980	XP_556168.3	AGAP005529-PC [Anopheles gambiae str. PEST]	0.00547706	1.05222
comp117247_c0_seq1	762	NULL	NULL	0.0329512	1.05223
comp98318_c0_seq1	665	XP_967875.1	PREDICTED: bifunctional purine biosynthesis protein PURH [Tribolium castaneum]	0.0494307	1.05235
comp109454_c0_seq1	2051	KRT81280.1	hypothetical protein AMK59_5878 [Oryctes borbonicus]	0.000996241	1.05263
comp126194_c0_seq1	4325	XP_015838092.1	PREDICTED: calcium-binding mitochondrial carrier protein SCaMC-2 isoform X2 [Tribolium castaneum]	0.00858239	1.05311
comp122141_c1_seq6	1206	NULL	NULL	0.0120881	1.05315
comp126170_c0_seq3	4451	XP_017768322.1	PREDICTED: xanthine dehydrogenase isoform X1 [Nicrophorus vespilloides]	0.0135644	1.05339
comp126194_c0_seq2	4356	XP_015838092.1	PREDICTED: calcium-binding mitochondrial carrier protein SCaMC-2 isoform X2 [Tribolium castaneum]	0.00951383	1.05358
comp117475_c0_seq2	2175	XP_008196383.1	PREDICTED: PTB domain-containing adapter protein ced-6 [Tribolium castaneum]	0.00238215	1.0536
comp72404_c0_seq1	845	KRT81212.1	hypothetical protein AMK59_6095 [Oryctes borbonicus]	0.0415957	1.0538
comp49172_c0_seq2	328	EFA10719.1	chitin synthase 2 [Tribolium castaneum]	0.0328886	1.05422
comp15104_c0_seq1	362	ERL93416.1	hypothetical protein D910_10708 [Dendroctonus ponderosae]	0.033855	1.05461
comp111815_c1_seq4	702	NULL	NULL	0.0403804	1.05489
comp125945_c1_seq1	5376	XP_015840355.1	PREDICTED: ATP-binding cassette sub-family A member 3 [Tribolium castaneum]	0.000995645	1.05493
comp119034_c0_seq2	3377	KFM67180.1	Transposable element Tcb1 transposase, partial [Stegodyphus mimosarum]	0.00971034	1.05514
comp98872_c0_seq3	1869	XP_975524.1	PREDICTED: uncharacterized protein LOC664424 [Tribolium castaneum]	0.00715062	1.05574
comp118849_c1_seq8	3080	XP_001809949.1	PREDICTED: probable actin-related protein 2	0.0229175	1.05629
comp140311_c0_seq1	342	NULL	NULL	0.0342186	1.05841
comp105222_c0_seq1	1222	NULL	NULL	0.0435459	1.0596
comp112730_c0_seq1	2230	EEZ99098.1	Lysosomal aspartic protease-like Protein [Tribolium castaneum]	0.0213101	1.05988
comp103338_c0_seq1	493	XP_015520302.1	PREDICTED: bifunctional purine biosynthesis protein PURH [Neodiprion lecontei]	0.0438735	1.06053
comp122477_c0_seq1	2668	EEZ99755.1	Protein GPR107-like Protein [Tribolium castaneum]	0.0135714	1.06091
comp117066_c1_seq1	1455	EEZ99238.2	serine protease H18 [Tribolium castaneum]	0.0141048	1.06155
comp42346_c0_seq1	626	AHA39270.1	odorant-binding protein 5 [Monochamus alternatus]	0.0302304	1.06199
comp109096_c0_seq2	2195	AGX25153.1	sulfhydryl oxidase, partial [Leptinotarsa decemlineata]	0.0415651	1.06486
comp123980_c2_seq1	1990	NULL	NULL	0.00708269	1.06488
comp107142_c0_seq4	8338	XP_015834714.1	PREDICTED: LOW QUALITY PROTEIN: E3 ubiquitin-protein ligase HECTD1 [Tribolium castaneum]	0.00712778	1.06528
comp121659_c0_seq1	1699	ADI61814.1	endonuclease-reverse transcriptase [Bombyx mori]	0.00201185	1.06535
comp128108_c2_seq5	2365	NULL	NULL	0.011439	1.06567
comp125929_c0_seq19	8366	KYB27411.1	hypothetical protein TcasGA2_TC033238 [Tribolium castaneum]	0.00947647	1.06571
comp121623_c1_seq2	5835	XP_008194159.1	PREDICTED: zinc finger protein Xfin isoform X3 [Tribolium castaneum]	0.000581179	1.06951
comp127841_c0_seq1	3615	EFA03506.1	Hemocyte protein-glutamine gamma-glutamyltransferase-like Protein [Tribolium castaneum]	0.0473338	1.06962
comp111865_c0_seq1	1123	XP_966889.1	PREDICTED: 15-hydroxyprostaglandin dehydrogenase [NAD(+)] [Tribolium castaneum]	0.0427826	1.0699
comp118948_c0_seq3	3041	XP_015840602.1	PREDICTED: LOW QUALITY PROTEIN: tyrosine-protein phosphatase non-receptor type 21 [Tribolium castaneum]	0.0224441	1.07078
comp92022_c0_seq1	1675	XP_970608.1	PREDICTED: protein cereblon [Tribolium castaneum]	0.00395827	1.07174
comp124474_c0_seq1	4401	KYB27057.1	GAS2-like protein 1 [Tribolium castaneum]	0.0418466	1.07331
comp128350_c0_seq5	3277	EEZ99323.1	toll-like protein [Tribolium castaneum]	0.000767761	1.07372
comp123129_c0_seq2	1804	EFA04645.1	glass bottom boat [Tribolium castaneum]	0.00964219	1.0738
comp120593_c1_seq6	2860	KYB25340.1	hypothetical protein TcasGA2_TC034888 [Tribolium castaneum]	0.00266211	1.07436
comp128350_c0_seq3	3783	XP_967796.2	PREDICTED: protein toll [Tribolium castaneum]	0.00166389	1.07448
comp88699_c0_seq1	1697	ENN73038.1	hypothetical protein YQE_10373, partial [Dendroctonus ponderosae]	0.0222225	1.07459
comp125287_c5_seq2	3966	XP_008199025.2	PREDICTED: solute carrier organic anion transporter family member 1A6 isoform X2 [Tribolium castaneum]	0.010916	1.07468
comp11391_c0_seq1	252	KRT85695.1	hypothetical protein AMK59_1649, partial [Oryctes borbonicus]	0.0206762	1.07499
comp121867_c0_seq1	4183	XP_015834344.1	PREDICTED: apoptosis-stimulating of p53 protein 1 isoform X3 [Tribolium castaneum]	0.0368243	1.07567
comp110266_c1_seq1	1715	XP_015833868.1	PREDICTED: ectonucleotide pyrophosphatase	0.0100571	1.07612
comp119651_c0_seq3	1160	NULL	NULL	0.00521278	1.07796
comp143990_c0_seq1	840	XP_008205570.1	PREDICTED: C-1-tetrahydrofolate synthase, cytoplasmic [Nasonia vitripennis]	0.0464625	1.07909
comp116929_c1_seq2	1754	EEB13231.1	Mast cell protease 6 precursor, putative [Pediculus humanus corporis]	0.0112421	1.0791
comp93291_c0_seq2	1698	BAI59107.1	serpin55 [Tenebrio molitor]	0.00314799	1.07973
comp122064_c0_seq2	2504	AJA91073.1	cytochrome P450 [Leptinotarsa decemlineata]	0.0285737	1.08154
comp125945_c0_seq1	243	KXZ75645.1	ATP-binding cassette sub-family A member 3-like Protein [Tribolium castaneum]	0.0455974	1.08157
comp125818_c0_seq1	3438	XP_968596.1	PREDICTED: lysosomal alpha-mannosidase [Tribolium castaneum]	0.0311403	1.08181
comp42223_c0_seq1	1634	XP_008197065.1	PREDICTED: uncharacterized protein LOC657157 [Tribolium castaneum]	0.00873401	1.08227
comp128722_c0_seq6	3621	JAS07704.1	hypothetical protein g.37121, partial [Clastoptera arizonana]	0.0188145	1.08255
comp126941_c0_seq1	3412	ERL86931.1	hypothetical protein D910_04334, partial [Dendroctonus ponderosae]	0.00548176	1.08262
comp128004_c2_seq5	4339	KPU75308.1	uncharacterized protein Dana_GF26277 [Drosophila ananassae]	0.00038113	1.08262
comp125929_c0_seq14	7430	XP_008194379.1	PREDICTED: tensin isoform X6 [Tribolium castaneum]	0.017079	1.08283
comp12170_c0_seq1	561	EEZ97261.2	Innexin inx7-like Protein [Tribolium castaneum]	0.0159467	1.08637
comp127659_c1_seq2	4559	XP_018366565.1	PREDICTED: high affinity cationic amino acid transporter 1 [Trachymyrmex cornetzi]	0.00134624	1.08673
comp123129_c0_seq3	1842	EFA04645.1	glass bottom boat [Tribolium castaneum]	0.0277598	1.08677
comp124931_c1_seq1	955	NP_001153783.1	Rab-protein 14 [Tribolium castaneum]	0.0475355	1.08711
comp120584_c2_seq1	1183	AEV76946.1	putative juvenile hormone-inducible protein [Phyllotreta striolata]	0.0205452	1.08875
comp42378_c0_seq1	1356	KYB28087.1	Leucine-rich repeat transmembrane neuronal protein 1-like Protein [Tribolium castaneum]	0.0461393	1.08981
comp113503_c1_seq12	1715	XP_975034.1	PREDICTED: 27 kDa hemolymph protein [Tribolium castaneum]	0.000581179	1.09096
comp128108_c2_seq4	2215	NULL	NULL	0.0174288	1.09272
comp125860_c0_seq3	3833	EFA07885.1	Prominin-like protein [Tribolium castaneum]	0.0198338	1.09358
comp124088_c0_seq6	3589	NULL	NULL	0.00841249	1.0941
comp123687_c2_seq5	1473	NULL	NULL	0.0100592	1.09411
comp119555_c0_seq4	2262	NP_001165864.1	extended synaptotagmin-like protein 2a [Tribolium castaneum]	0.0164038	1.09446
comp109146_c0_seq2	211	NULL	NULL	0.0352075	1.09496
comp115559_c1_seq2	973	ENN81838.1	hypothetical protein YQE_01777, partial [Dendroctonus ponderosae]	0.0491598	1.09518
comp123780_c6_seq1	923	XP_014357403.1	PREDICTED: uncharacterized protein LOC106709987 [Papilio machaon]	0.036857	1.09591
comp121734_c0_seq28	2059	EFA01113.1	CTL-like protein 1 [Tribolium castaneum]	0.0272346	1.0964
comp118538_c1_seq1	1124	JAT81904.1	hypothetical protein g.19210, partial [Pectinophora gossypiella]	0.0166484	1.09693
comp126194_c0_seq3	3700	XP_015838092.1	PREDICTED: calcium-binding mitochondrial carrier protein SCaMC-2 isoform X2 [Tribolium castaneum]	0.0192173	1.09826
comp61207_c0_seq1	377	NULL	NULL	0.00811584	1.10013
comp119604_c3_seq9	1135	NULL	NULL	0.00426438	1.10077
comp127916_c1_seq3	1712	XP_008198279.1	PREDICTED: annexin B9 isoform X2 [Tribolium castaneum]	0.00575403	1.10085
comp116221_c0_seq2	889	ERL88204.1	hypothetical protein D910_05592, partial [Dendroctonus ponderosae]	0.0262515	1.10102
comp124664_c3_seq1	3466	KYM96666.1	hypothetical protein ALC62_12662 [Cyphomyrmex costatus]	0.00153156	1.10184
comp93925_c1_seq1	222	NULL	NULL	0.0478302	1.10249
comp128004_c2_seq6	2702	ADI61823.1	endonuclease-reverse transcriptase [Bombyx mori]	0.00529783	1.10278
comp74112_c0_seq1	1282	EFA13034.1	GTP cyclohydrolase 1-like Protein [Tribolium castaneum]	0.0273075	1.10278
comp128369_c0_seq1	2264	NP_001164293.1	kayak isoform B [Tribolium castaneum]	0.00431939	1.10324
comp113708_c1_seq1	442	XP_001983448.1	GH15575 [Drosophila grimshawi]	0.0127015	1.10358
comp128380_c0_seq1	13675	ENN78382.1	hypothetical protein YQE_05183, partial [Dendroctonus ponderosae]	0.00568084	1.1036
comp125007_c2_seq2	1498	NULL	NULL	0.00555403	1.10466
comp122064_c0_seq3	2629	AJA91073.1	cytochrome P450 [Leptinotarsa decemlineata]	0.0253525	1.10744
comp139683_c0_seq1	309	ANX99821.1	smooth septate junction protein 2 [Diabrotica virgifera]	0.00179715	1.10755
comp122851_c1_seq1	3856	XP_017776201.1	PREDICTED: protein SDA1 homolog [Nicrophorus vespilloides]	0.0201662	1.10801
comp80508_c0_seq1	417	XP_015839836.1	PREDICTED: protein lap4-like isoform X2 [Tribolium castaneum]	0.0110548	1.10833
comp119527_c0_seq1	1785	NULL	NULL	0.0426002	1.10885
comp122760_c0_seq2	1819	ERL84991.1	hypothetical protein D910_02414 [Dendroctonus ponderosae]	0.0240796	1.10916
comp110473_c0_seq1	1801	XP_974675.1	PREDICTED: zinc transporter ZIP1 [Tribolium castaneum]	0.0211847	1.10956
comp127091_c0_seq1	4302	XP_008198564.1	PREDICTED: protein unc-13 homolog D [Tribolium castaneum]	0.00262423	1.11019
comp124932_c7_seq6	1070	EFA08761.1	Connectin-like Protein [Tribolium castaneum]	0.0247911	1.1108
comp117725_c0_seq2	2044	XP_008196638.1	PREDICTED: gamma-glutamyltranspeptidase 1 isoform X1 [Tribolium castaneum]	0.0406125	1.11114
comp126945_c0_seq1	2724	XP_015839878.1	PREDICTED: uncharacterized protein LOC107398856 [Tribolium castaneum]	0.029317	1.11139
comp120983_c1_seq9	762	NULL	NULL	0.0125438	1.11143
comp118873_c0_seq6	1079	ERL91708.1	hypothetical protein D910_09035 [Dendroctonus ponderosae]	0.00287828	1.11185
comp78112_c0_seq1	468	KRT82683.1	hypothetical protein AMK59_4138 [Oryctes borbonicus]	0.007931	1.11188
comp126235_c8_seq1	881	AOA60274.1	superoxide dismutase, partial [Colaphellus bowringi]	0.0175648	1.11192
comp91272_c0_seq1	470	NULL	NULL	0.0201413	1.11267
comp6362_c0_seq1	346	ERL94390.1	hypothetical protein D910_11669 [Dendroctonus ponderosae]	0.000889281	1.11283
comp129355_c0_seq1	1131	NULL	NULL	0.0248372	1.11346
comp127306_c0_seq23	995	NULL	NULL	0.00221459	1.11433
comp124542_c0_seq5	2619	XP_971429.2	PREDICTED: mothers against decapentaplegic homolog 4 isoform X3 [Tribolium castaneum]	0.0347645	1.11473
comp125583_c0_seq1	4633	ANX99821.1	smooth septate junction protein 2 [Diabrotica virgifera]	0.000202652	1.11559
comp126930_c2_seq2	2894	XP_008193424.1	PREDICTED: rab11 family-interacting protein 2 isoform X4 [Tribolium castaneum]	0.00314023	1.1157
comp40515_c0_seq1	1326	ENN74810.1	hypothetical protein YQE_08583, partial [Dendroctonus ponderosae]	0.00287086	1.11709
comp120624_c3_seq2	551	NULL	NULL	0.0106731	1.11735
comp126479_c1_seq19	4639	XP_008198067.1	PREDICTED: cAMP-specific 3',5'-cyclic phosphodiesterase isoform X6 [Tribolium castaneum]	0.0147468	1.11755
comp124654_c0_seq1	484	NULL	NULL	0.0376924	1.11807
comp120584_c1_seq1	246	AEV76946.1	putative juvenile hormone-inducible protein [Phyllotreta striolata]	0.017836	1.11915
comp128369_c0_seq3	2055	EFA10699.1	kayak [Tribolium castaneum]	0.00771662	1.1194
comp43894_c0_seq1	1309	AEE61897.1	unknown [Dendroctonus ponderosae]	0.0114577	1.11948
comp126194_c0_seq4	3702	XP_015838092.1	PREDICTED: calcium-binding mitochondrial carrier protein SCaMC-2 isoform X2 [Tribolium castaneum]	0.00633952	1.12066
comp105582_c0_seq3	421	EFA02686.1	Protein mesh-like Protein [Tribolium castaneum]	0.00708335	1.12074
comp128350_c0_seq2	3622	EEZ99323.1	toll-like protein [Tribolium castaneum]	0.000824434	1.12093
comp128127_c2_seq4	1643	XP_008484636.1	PREDICTED: RNA-directed DNA polymerase from mobile element jockey-like, partial [Diaphorina citri]	0.00722583	1.12131
comp125527_c1_seq1	2122	XP_015836792.1	PREDICTED: uncharacterized protein LOC661375 [Tribolium castaneum]	0.00791839	1.12249
comp122141_c1_seq4	2184	ERL94627.1	hypothetical protein D910_11902 [Dendroctonus ponderosae]	0.00815027	1.12299
comp119034_c0_seq1	3360	KFM67180.1	Transposable element Tcb1 transposase, partial [Stegodyphus mimosarum]	0.00440896	1.12307
comp103155_c0_seq1	2533	NULL	NULL	0.0203889	1.12339
comp124702_c0_seq6	1177	NULL	NULL	0.00936975	1.12348
comp128380_c0_seq8	13705	ENN78382.1	hypothetical protein YQE_05183, partial [Dendroctonus ponderosae]	0.0126387	1.12356
comp107390_c0_seq1	1265	XP_015914318.1	PREDICTED: ER lumen protein-retaining receptor-like [Parasteatoda tepidariorum]	0.0109424	1.12357
comp128227_c0_seq2	2686	XP_013189558.1	PREDICTED: RNA-directed DNA polymerase from mobile element jockey-like [Amyelois transitella]	0.0136505	1.12402
comp34319_c0_seq1	353	ENN78965.1	hypothetical protein YQE_04576, partial [Dendroctonus ponderosae]	0.0447912	1.12403
comp146928_c0_seq1	251	NULL	NULL	0.0182923	1.12407
comp85157_c0_seq1	233	NULL	NULL	0.0333	1.12736
comp124666_c3_seq6	563	NULL	NULL	0.00873401	1.12814
comp117748_c0_seq1	1733	NULL	NULL	0.0150876	1.12862
comp44187_c0_seq1	929	NULL	NULL	0.0157299	1.12882
comp105139_c0_seq1	1076	ERL89824.1	hypothetical protein D910_07184 [Dendroctonus ponderosae]	0.0286631	1.12919
comp115957_c0_seq9	2607	EFA00470.2	Tyrosine-protein phosphatase non-receptor type 61F-like Protein [Tribolium castaneum]	0.0106085	1.13186
comp127659_c1_seq6	4378	XP_018366565.1	PREDICTED: high affinity cationic amino acid transporter 1 [Trachymyrmex cornetzi]	0.000775399	1.1319
comp119202_c0_seq1	1862	EFA04227.1	Group XV phospholipase A2-like Protein [Tribolium castaneum]	0.0140425	1.13282
comp117990_c0_seq2	1822	XP_008190536.1	PREDICTED: uncharacterized protein LOC103312213 [Tribolium castaneum]	0.00239236	1.13315
comp85870_c0_seq1	1880	NULL	NULL	0.0139624	1.13348
comp116751_c2_seq11	2469	NULL	NULL	0.000854236	1.13587
comp9126_c0_seq2	632	XP_967070.1	PREDICTED: purine nucleoside phosphorylase isoform X2 [Tribolium castaneum]	0.01917	1.1363
comp5511_c0_seq2	258	NULL	NULL	0.0231145	1.1368
comp104136_c0_seq1	1203	XP_015433726.1	PREDICTED: uncharacterized protein LOC107189657 [Dufourea novaeangliae]	0.0409224	1.13727
comp128387_c0_seq2	4673	KMQ92919.1	endonuclease-reverse transcriptase [Lasius niger]	0.0170546	1.13781
comp41739_c0_seq1	882	ENN81735.1	hypothetical protein YQE_01874, partial [Dendroctonus ponderosae]	0.0329512	1.13796
comp124143_c3_seq1	751	NULL	NULL	0.00976497	1.13823
comp118948_c0_seq1	3750	XP_015840602.1	PREDICTED: LOW QUALITY PROTEIN: tyrosine-protein phosphatase non-receptor type 21 [Tribolium castaneum]	0.0124154	1.13885
comp105582_c0_seq2	893	XP_008192791.1	PREDICTED: protein mesh isoform X2 [Tribolium castaneum]	0.004372	1.1395
comp128108_c2_seq3	4003	NULL	NULL	0.0026107	1.13975
comp120179_c2_seq8	1791	NULL	NULL	0.00858199	1.14085
comp121400_c1_seq1	2418	XP_973197.1	PREDICTED: TBC1 domain family member 10A [Tribolium castaneum]	0.0059092	1.14176
comp101799_c0_seq1	966	EEZ97810.1	Gamma-interferon-inducible lysosomal thiol reductase-like Protein [Tribolium castaneum]	0.015963	1.14188
comp126349_c0_seq4	4011	XP_015836439.1	PREDICTED: vinculin isoform X2 [Tribolium castaneum]	0.00519289	1.14195
comp120593_c2_seq1	1001	XP_011343865.1	PREDICTED: uncharacterized protein LOC105283099 [Cerapachys biroi]	0.0173433	1.14245
comp117725_c0_seq1	1974	EFA08621.1	Gamma-glutamyltranspeptidase 1-like Protein [Tribolium castaneum]	0.0197498	1.1427
comp36750_c0_seq1	273	NULL	NULL	0.0180447	1.14321
comp85243_c1_seq1	590	NULL	NULL	0.0140425	1.14412
comp127839_c1_seq5	2924	JAS89756.1	hypothetical protein g.9603, partial [Homalodisca liturata]	0.0137589	1.14673
comp117534_c0_seq1	2600	XP_015840506.1	PREDICTED: uncharacterized protein LOC657396 isoform X5 [Tribolium castaneum]	0.013143	1.14747
comp84353_c0_seq1	929	NULL	NULL	0.0245288	1.14776
comp121873_c3_seq3	1261	XP_971981.2	PREDICTED: EF-hand domain-containing protein D2 homolog [Tribolium castaneum]	0.000949663	1.14781
comp125694_c1_seq19	1644	NULL	NULL	0.0055089	1.14793
comp93885_c0_seq1	1442	CAE47498.1	cathepsin B-like proteinase [Diabrotica virgifera virgifera]	0.00510929	1.15194
comp111302_c0_seq1	574	NULL	NULL	0.00866923	1.15287
comp121623_c1_seq3	5937	XP_969912.2	PREDICTED: zinc finger protein Xfin isoform X1 [Tribolium castaneum]	0.000749434	1.15303
comp128576_c0_seq6	5782	XP_968158.1	PREDICTED: uncharacterized protein LOC656540 [Tribolium castaneum]	0.00353432	1.15359
comp117807_c0_seq5	1222	XP_014272948.1	PREDICTED: uncharacterized protein LOC106678734 [Halyomorpha halys]	0.00952014	1.15374
comp125044_c1_seq3	1118	NULL	NULL	0.0208522	1.15461
comp125583_c0_seq2	4756	ANX99821.1	smooth septate junction protein 2 [Diabrotica virgifera]	0.000162224	1.15496
comp126349_c0_seq3	3816	XP_015836447.1	PREDICTED: vinculin isoform X10 [Tribolium castaneum]	0.00484876	1.15537
comp119111_c0_seq2	2092	XP_008198279.1	PREDICTED: annexin B9 isoform X2 [Tribolium castaneum]	0.00983854	1.15697
comp118948_c0_seq4	2094	XP_015840602.1	PREDICTED: LOW QUALITY PROTEIN: tyrosine-protein phosphatase non-receptor type 21 [Tribolium castaneum]	0.00633395	1.15731
comp3383_c0_seq1	381	AEE63575.1	unknown [Dendroctonus ponderosae]	0.0328347	1.15767
comp127046_c0_seq1	812	NULL	NULL	0.0309616	1.15913
comp116929_c1_seq1	1704	EEZ99180.1	serine protease H1 [Tribolium castaneum]	0.00955898	1.15949
comp120412_c0_seq3	2357	EFA08554.1	hypothetical protein TcasGA2_TC006209 [Tribolium castaneum]	0.0089999	1.15952
comp113503_c1_seq6	1872	XP_975034.1	PREDICTED: 27 kDa hemolymph protein [Tribolium castaneum]	0.000166418	1.16013
comp127306_c0_seq20	1010	NULL	NULL	0.00287086	1.16013
comp119604_c6_seq1	218	NULL	NULL	0.000579655	1.1602
comp121953_c2_seq1	1870	ALP46202.1	esterase [Diabrotica virgifera virgifera]	0.00061095	1.1604
comp55045_c0_seq2	413	ERL94390.1	hypothetical protein D910_11669 [Dendroctonus ponderosae]	0.00132781	1.16061
comp124875_c1_seq1	2823	XP_967646.1	PREDICTED: molybdenum cofactor sulfurase 1 [Tribolium castaneum]	0.0367158	1.16159
comp120074_c5_seq3	262	XP_014371867.1	PREDICTED: RNA-directed DNA polymerase from mobile element jockey-like [Papilio machaon]	0.00340497	1.16201
comp108295_c0_seq1	4313	XP_972552.3	PREDICTED: uncharacterized protein LOC661288 [Tribolium castaneum]	0.0179074	1.16294
comp54782_c0_seq1	258	XP_968231.1	PREDICTED: RING finger protein 10 [Tribolium castaneum]	0.00613574	1.16402
comp120871_c0_seq1	2908	ERL88187.1	hypothetical protein D910_05575 [Dendroctonus ponderosae]	0.000953243	1.16457
comp115559_c1_seq1	2898	XP_015840187.1	PREDICTED: uncharacterized protein LOC656988 isoform X6 [Tribolium castaneum]	0.033709	1.16495
comp129001_c0_seq1	576	NULL	NULL	0.0249424	1.16527
comp113503_c1_seq11	1896	XP_975034.1	PREDICTED: 27 kDa hemolymph protein [Tribolium castaneum]	0.000333401	1.16657
comp121018_c2_seq2	694	XP_013197995.1	PREDICTED: uncharacterized protein LOC106140897 [Amyelois transitella]	0.0162908	1.16722
comp124474_c0_seq2	4190	KYB27057.1	GAS2-like protein 1 [Tribolium castaneum]	0.0113244	1.1683
comp113503_c1_seq3	1371	XP_975034.1	PREDICTED: 27 kDa hemolymph protein [Tribolium castaneum]	0.000581376	1.16878
comp124919_c1_seq10	4225	XP_008198822.1	PREDICTED: dynamin isoform X2 [Tribolium castaneum]	0.0379009	1.16919
comp128826_c0_seq1	4596	KXZ75794.1	hypothetical protein TcasGA2_TC031778 [Tribolium castaneum]	0.0108249	1.16944
comp126836_c1_seq5	861	KMQ95932.1	endonuclease-reverse transcriptase [Lasius niger]	0.00648458	1.16964
comp122650_c1_seq3	3527	XP_975607.1	PREDICTED: proton-coupled amino acid transporter 4 [Tribolium castaneum]	0.0180415	1.16968
comp107736_c0_seq1	1595	NULL	NULL	0.00563799	1.17149
comp113503_c1_seq14	1468	XP_975034.1	PREDICTED: 27 kDa hemolymph protein [Tribolium castaneum]	0.000290854	1.17161
comp120412_c0_seq1	2433	EFA08554.1	hypothetical protein TcasGA2_TC006209 [Tribolium castaneum]	0.0262665	1.17197
comp45631_c0_seq2	1277	EFA03384.1	Activating signal cointegrator 1 complex subunit 1-like Protein [Tribolium castaneum]	0.0126979	1.17249
comp124265_c4_seq1	1807	NULL	NULL	0.0384741	1.17326
comp126327_c7_seq1	598	NULL	NULL	0.0391183	1.17385
comp137837_c0_seq1	485	AOT99586.1	trehalose-6-phosphate synthase [Leptinotarsa decemlineata]	0.0132715	1.17391
comp121440_c6_seq1	2181	NULL	NULL	0.000102977	1.17467
comp121839_c1_seq3	1559	NULL	NULL	0.00476428	1.17557
comp121892_c1_seq1	667	NULL	NULL	0.00944974	1.17564
comp111221_c0_seq1	1281	EFN70198.1	Connectin [Camponotus floridanus]	0.00538217	1.17605
comp127171_c0_seq3	4291	XP_015837408.1	PREDICTED: inositol hexakisphosphate and diphosphoinositol-pentakisphosphate kinase 2 isoform X15 [Tribolium castaneum]	0.000644943	1.17624
comp112617_c0_seq1	1416	NULL	NULL	0.00376495	1.17658
comp126012_c2_seq11	1231	NULL	NULL	0.00265952	1.17832
comp114231_c0_seq3	2462	XP_008198931.1	PREDICTED: GRAM domain-containing protein 3 isoform X5 [Tribolium castaneum]	0.0094354	1.17885
comp124903_c1_seq5	387	NULL	NULL	0.0435844	1.18237
comp78478_c0_seq5	1116	XP_967668.2	PREDICTED: uncharacterized protein LOC656019 [Tribolium castaneum]	0.0315876	1.18348
comp128616_c0_seq2	6804	XP_015833268.1	PREDICTED: titin isoform X1 [Tribolium castaneum]	0.00277618	1.18417
comp110935_c0_seq1	2067	XP_971744.1	PREDICTED: equilibrative nucleoside transporter 3 [Tribolium castaneum]	0.00394922	1.18431
comp128127_c2_seq8	1612	XP_008484636.1	PREDICTED: RNA-directed DNA polymerase from mobile element jockey-like, partial [Diaphorina citri]	0.013104	1.18454
comp125120_c0_seq10	5951	AMS38375.1	hypothetical protein [Bactrocera tryoni]	0.0119704	1.18549
comp125404_c1_seq19	3317	EFA03890.2	Calcyphosin-like protein [Tribolium castaneum]	0.0104676	1.187
comp125404_c1_seq8	3335	EFA03890.2	Calcyphosin-like protein [Tribolium castaneum]	0.00679674	1.18711
comp115518_c0_seq1	1189	EEZ99323.1	toll-like protein [Tribolium castaneum]	0.0159907	1.18816
comp125120_c0_seq4	5968	AMS38375.1	hypothetical protein [Bactrocera tryoni]	0.00167155	1.18939
comp128970_c0_seq1	1028	NULL	NULL	0.00934239	1.18946
comp125670_c3_seq1	2501	KXZ75655.1	hypothetical protein TcasGA2_TC031683 [Tribolium castaneum]	0.012677	1.18948
comp45402_c0_seq1	1465	NULL	NULL	0.000973804	1.19052
comp127916_c1_seq1	1744	XP_008198279.1	PREDICTED: annexin B9 isoform X2 [Tribolium castaneum]	0.00138674	1.19153
comp41198_c0_seq1	375	NULL	NULL	0.000316092	1.19264
comp128408_c1_seq3	1234	KMQ92919.1	endonuclease-reverse transcriptase [Lasius niger]	0.0026107	1.19271
comp126778_c2_seq2	1059	NULL	NULL	0.0180928	1.1935
comp117990_c0_seq1	1774	XP_008190536.1	PREDICTED: uncharacterized protein LOC103312213 [Tribolium castaneum]	0.00749526	1.19387
comp125147_c4_seq4	2157	NULL	NULL	0.0235129	1.1939
comp126361_c2_seq11	2544	EFA09662.1	Annexin B9-like Protein [Tribolium castaneum]	0.0379776	1.19534
comp128369_c0_seq6	2030	EFA10699.1	kayak [Tribolium castaneum]	0.000581277	1.19558
comp112096_c0_seq2	3099	NULL	NULL	0.0325758	1.196
comp127370_c0_seq1	497	NULL	NULL	0.0318609	1.19661
comp119526_c1_seq5	1101	ENN77173.1	hypothetical protein YQE_06311, partial [Dendroctonus ponderosae]	0.0374407	1.19683
comp100097_c0_seq1	2208	EFA06959.1	Nose resistant to fluoxetine protein 6-like Protein [Tribolium castaneum]	0.0089999	1.19729
comp119447_c0_seq1	1771	XP_015834471.1	PREDICTED: uncharacterized protein LOC100142441 isoform X3 [Tribolium castaneum]	0.00696962	1.19821
comp71930_c0_seq3	6237	KYB29625.1	hypothetical protein TcasGA2_TC013627 [Tribolium castaneum]	0.0148064	1.19831
comp41108_c0_seq2	2289	ERL95188.1	hypothetical protein D910_12456 [Dendroctonus ponderosae]	0.001504	1.19869
comp126479_c1_seq10	4404	EFA10768.1	dunce [Tribolium castaneum]	0.00121386	1.19978
comp36649_c0_seq1	1434	XP_001813143.1	PREDICTED: lipase 3 [Tribolium castaneum]	0.0233534	1.20038
comp118540_c0_seq8	1270	XP_008200167.1	PREDICTED: protein anoxia up-regulated isoform X5 [Tribolium castaneum]	0.0212238	1.20102
comp18835_c0_seq1	346	XP_008193216.1	PREDICTED: probable multidrug resistance-associated protein lethal(2)03659 [Tribolium castaneum]	0.00264223	1.20204
comp128004_c2_seq3	4315	KPU75308.1	uncharacterized protein Dana_GF26277 [Drosophila ananassae]	0.0000564701	1.20245
comp122375_c2_seq1	279	AIY68352.1	esterase [Leptinotarsa decemlineata]	0.0220506	1.20289
comp114183_c0_seq1	1910	XP_972238.1	PREDICTED: facilitated trehalose transporter Tret1 [Tribolium castaneum]	0.00436712	1.20349
comp35283_c0_seq1	1855	NULL	NULL	0.0348238	1.20532
comp77268_c0_seq1	2570	ERL85788.1	hypothetical protein D910_03203 [Dendroctonus ponderosae]	0.00356204	1.20707
comp123548_c1_seq6	1325	NULL	NULL	0.00353803	1.20751
comp121300_c0_seq2	567	NULL	NULL	0.0400669	1.20822
comp124542_c0_seq11	3590	XP_971429.2	PREDICTED: mothers against decapentaplegic homolog 4 isoform X3 [Tribolium castaneum]	0.00358841	1.21051
comp104978_c0_seq1	1665	XP_008195911.1	PREDICTED: uncharacterized protein LOC103313705 isoform X2 [Tribolium castaneum]	0.0133984	1.21064
comp9499_c0_seq2	211	NULL	NULL	0.0126858	1.21087
comp113744_c0_seq1	4123	XP_008193093.1	PREDICTED: extracellular sulfatase SULF-1 homolog isoform X3 [Tribolium castaneum]	0.0213123	1.21114
comp125929_c0_seq10	8497	KYB27411.1	hypothetical protein TcasGA2_TC033238 [Tribolium castaneum]	0.00596449	1.21154
comp128221_c5_seq2	1974	XP_017768718.1	PREDICTED: transmembrane protein 26 isoform X1 [Nicrophorus vespilloides]	0.00351905	1.21162
comp124549_c0_seq1	2335	XP_015837313.1	PREDICTED: neprilysin-21-like isoform X2 [Tribolium castaneum]	0.00314132	1.21183
comp113744_c0_seq2	4301	XP_008193093.1	PREDICTED: extracellular sulfatase SULF-1 homolog isoform X3 [Tribolium castaneum]	0.014981	1.21208
comp113309_c1_seq2	1593	XP_001649474.1	AAEL014742-PA, partial [Aedes aegypti]	0.00572126	1.21255
comp107746_c0_seq1	886	NULL	NULL	0.020013	1.21307
comp111467_c0_seq1	1063	NULL	NULL	0.0170265	1.21337
comp116578_c0_seq2	1294	ERL93787.1	hypothetical protein D910_11073 [Dendroctonus ponderosae]	0.0123458	1.21391
comp42220_c0_seq1	1533	ENN75102.1	hypothetical protein YQE_08415, partial [Dendroctonus ponderosae]	0.00330811	1.21441
comp125120_c0_seq5	6382	AMS38375.1	hypothetical protein [Bactrocera tryoni]	0.0054299	1.21447
comp40808_c0_seq1	309	XP_003700207.2	PREDICTED: C-1-tetrahydrofolate synthase, cytoplasmic isoform X1 [Megachile rotundata]	0.0456249	1.21451
comp114888_c0_seq5	332	NULL	NULL	0.00946293	1.21558
comp129028_c0_seq1	758	NULL	NULL	0.00911115	1.21695
comp88242_c0_seq1	376	ABM55482.1	digestive cysteine protease intestain [Leptinotarsa decemlineata]	0.000864464	1.21717
comp125239_c0_seq1	1146	XP_967348.1	PREDICTED: tubulin beta chain [Tribolium castaneum]	0.0106666	1.21843
comp124617_c2_seq4	367	NULL	NULL	0.0337808	1.2186
comp125120_c0_seq16	6459	AMS38375.1	hypothetical protein [Bactrocera tryoni]	0.00567874	1.21888
comp126081_c0_seq1	2046	ERL89626.1	hypothetical protein D910_06991 [Dendroctonus ponderosae]	0.000622538	1.21909
comp41250_c0_seq1	704	NULL	NULL	0.0241106	1.21917
comp123175_c5_seq1	1137	EFA09615.1	WW domain-containing oxidoreductase-like Protein [Tribolium castaneum]	0.0185669	1.21919
comp124542_c0_seq10	4016	XP_971429.2	PREDICTED: mothers against decapentaplegic homolog 4 isoform X3 [Tribolium castaneum]	0.00810818	1.22032
comp147850_c0_seq1	278	CAE47498.1	cathepsin B-like proteinase [Diabrotica virgifera virgifera]	0.00537653	1.22098
comp126479_c1_seq12	2423	EFA10768.1	dunce [Tribolium castaneum]	0.00925595	1.22113
comp126479_c1_seq3	4605	XP_008198062.1	PREDICTED: cAMP-specific 3',5'-cyclic phosphodiesterase, isoform F isoform X2 [Tribolium castaneum]	0.00369643	1.22134
comp128281_c0_seq1	3454	NULL	NULL	0.000399183	1.22154
comp121263_c0_seq2	2744	XP_973105.1	PREDICTED: signal transducing adapter molecule 2 [Tribolium castaneum]	0.0000409376	1.22193
comp115559_c1_seq7	2876	XP_015840187.1	PREDICTED: uncharacterized protein LOC656988 isoform X6 [Tribolium castaneum]	0.0295434	1.22197
comp90507_c0_seq1	832	CAE47497.1	cathepsin L-like proteinase [Diabrotica virgifera virgifera]	0.00639839	1.22197
comp72453_c0_seq2	1920	ENN78367.1	hypothetical protein YQE_05169, partial [Dendroctonus ponderosae]	0.00817719	1.22217
comp121960_c1_seq2	729	NULL	NULL	0.00601501	1.22278
comp126259_c0_seq1	3934	KYB27224.1	hypothetical protein TcasGA2_TC033151 [Tribolium castaneum]	0.00998297	1.22403
comp32586_c0_seq1	595	NULL	NULL	0.0108907	1.22465
[truncated: 1,404 more rows]

## Sheet: RB vs SB 12h
Contig name	Sequence Length	Top Hit Accessary	Description	FDR	Log2FoldChange
comp109740_c0_seq1	1394	EFA13619.2	Putative 115 kDa protein in type-1 retrotransposable element R1DM-like Protein [Tribolium castaneum]	0.000000324637	-8.41602
comp129506_c0_seq1	1103	No blastx hit	No blastx hit	0.0000000000014574	-6.70051
comp116207_c0_seq1	1512	AJP36492.1	nicotinic acetylcholine receptor alpha 9 [Leptinotarsa decemlineata]	0.0411272	-4.53501
comp64848_c0_seq1	3828	KMQ88832.1	tigger transposable element-derived protein 6-like protein, partial [Lasius niger]	0.00444457	-4.1228
comp107258_c0_seq2	3767	KMQ88832.1	tigger transposable element-derived protein 6-like protein, partial [Lasius niger]	0.0129946	-3.62015
comp122697_c0_seq2	488	ERL89961.1	hypothetical protein D910_07320 [Dendroctonus ponderosae]	0.00092666	-3.22253
comp125607_c3_seq3	386	No blastx hit	No blastx hit	0.0273188	-2.83957
comp109506_c3_seq1	398	No blastx hit	No blastx hit	0.0114302	-2.8087
comp109506_c2_seq1	222	No blastx hit	No blastx hit	0.0143881	-2.67567
comp126932_c0_seq3	5507	KYB28566.1	Retrovirus-related Pol polyprotein from transposon 17.6-like protein [Tribolium castaneum]	0.00021251	-2.52959
comp126932_c0_seq2	5024	KYB28566.1	Retrovirus-related Pol polyprotein from transposon 17.6-like protein [Tribolium castaneum]	0.00420356	-2.41396
comp109506_c2_seq2	338	No blastx hit	No blastx hit	0.00994287	-2.39483
comp106493_c0_seq1	1377	XP_973683.1	PREDICTED: senecionine N-oxygenase [Tribolium castaneum]	0.0333856	-2.38516
comp126932_c0_seq1	4980	KYB28566.1	Retrovirus-related Pol polyprotein from transposon 17.6-like protein [Tribolium castaneum]	0.0196815	-2.17697
comp113314_c1_seq1	1119	XP_012157237.1	PREDICTED: perlucin [Ceratitis capitata]	0.0000416445	-2.0378
comp126932_c0_seq4	5463	KYB28566.1	Retrovirus-related Pol polyprotein from transposon 17.6-like protein [Tribolium castaneum]	0.0333856	-2.00058
comp112561_c0_seq1	3823	No blastx hit	No blastx hit	0.0302642	-1.9115
comp33944_c0_seq1	1366	XP_008194851.1	PREDICTED: uncharacterized protein LOC103313415 isoform X3 [Tribolium castaneum]	0.0145811	-1.83463
comp108002_c1_seq1	227	EFA03140.1	Importin-5-like Protein [Tribolium castaneum]	0.0010362	-1.82473
comp111114_c1_seq2	1218	No blastx hit	No blastx hit	0.00598971	-1.79078
comp111114_c1_seq1	1250	No blastx hit	No blastx hit	0.00440193	-1.76225
comp126379_c0_seq1	5339	No blastx hit	No blastx hit	0.000248111	-1.69944
comp161651_c0_seq1	218	No blastx hit	No blastx hit	0.0205884	-1.69492
comp127659_c1_seq3	1073	KMQ91586.1	endonuclease-reverse transcriptase [Lasius niger]	0.0424405	-1.59999
comp137837_c0_seq1	485	AOT99586.1	trehalose-6-phosphate synthase [Leptinotarsa decemlineata]	0.0362384	-1.47921
comp127589_c1_seq1	3513	ENN79629.1	hypothetical protein YQE_03918, partial [Dendroctonus ponderosae]	0.0287688	-1.47322
comp119520_c4_seq2	1916	ENN74936.1	hypothetical protein YQE_08514, partial [Dendroctonus ponderosae]	0.0174534	-1.4617
comp112096_c0_seq3	3022	No blastx hit	No blastx hit	0.0143881	-1.3174
comp117066_c1_seq1	1455	EEZ99238.2	serine protease H18 [Tribolium castaneum]	0.0451378	-1.28294
comp114437_c0_seq2	1791	XP_972238.1	PREDICTED: facilitated trehalose transporter Tret1 [Tribolium castaneum]	0.0271172	-1.25461
comp128616_c0_seq2	6804	XP_015833268.1	PREDICTED: titin isoform X1 [Tribolium castaneum]	0.0392254	-1.23719
comp127776_c0_seq2	2625	KYB29423.1	aminopeptidase N-like protein [Tribolium castaneum]	0.0380955	-1.18381
comp111114_c1_seq3	3383	EFA12059.1	Periostin-like Protein [Tribolium castaneum]	0.0165196	-1.06577
comp127776_c0_seq1	4755	XP_008200834.1	PREDICTED: aminopeptidase N isoform X1 [Tribolium castaneum]	0.0273188	-1.02449
comp127776_c0_seq3	4767	XP_008200834.1	PREDICTED: aminopeptidase N isoform X1 [Tribolium castaneum]	0.0446399	-0.956625
comp89330_c0_seq1	502	ENN75811.1	hypothetical protein YQE_07647, partial [Dendroctonus ponderosae]	0.0476382	1.1914
comp115719_c0_seq1	2034	EFA06863.2	putative beta-hexosaminidase fdl-like Protein [Tribolium castaneum]	0.0273188	1.34112
comp73485_c0_seq1	1316	EFA11337.1	Werner Syndrome-like exonuclease [Tribolium castaneum]	0.0411272	1.34275
comp136870_c0_seq1	389	AHZ59660.1	glycoside hydrolase family 1 [Phyllotreta striolata]	0.0278037	1.34311
comp102314_c0_seq1	487	ACP18841.1	peritrophin 1 [Chrysomela tremula]	0.0440496	1.43266
comp41004_c0_seq1	599	ACP18841.1	peritrophin 1 [Chrysomela tremula]	0.0424405	1.46917
comp103273_c0_seq2	1201	ENN75856.1	hypothetical protein YQE_07585, partial [Dendroctonus ponderosae]	0.0282276	1.49643
comp124869_c5_seq1	571	NULL	NULL	0.0114379	1.63505
comp127978_c1_seq1	2099	XP_008191378.1	PREDICTED: uncharacterized protein LOC103312470 [Tribolium castaneum]	0.018873	1.64665
comp124995_c2_seq1	226	ACP18843.1	cysteine proteinase 4, partial [Chrysomela tremula]	0.00641164	1.69816
comp120241_c2_seq15	747	KMQ83449.1	histone-lysine n-methyltransferase setmar [Lasius niger]	0.0273188	1.85615
comp120653_c4_seq1	968	KMQ91586.1	endonuclease-reverse transcriptase [Lasius niger]	0.0000459892	1.96771
comp125451_c2_seq7	1058	EFA06748.1	Facilitated trehalose transporter Tret1-2 homolog-like Protein [Tribolium castaneum]	0.0411272	2.14148
comp128331_c0_seq1	2106	NULL	NULL	0.0481455	2.65345
comp127685_c1_seq2	1120	KPJ16668.1	hypothetical protein RR48_10267 [Papilio machaon]	0.018523	2.97895
comp128331_c0_seq3	1981	NULL	NULL	0.0145811	3.04285
comp127369_c3_seq12	4706	EFA04410.2	Dynein heavy chain, cytoplasmic-like Protein [Tribolium castaneum]	0.000164808	3.28841
comp72627_c0_seq1	593	XP_013170056.1	PREDICTED: flocculation protein FLO11 [Papilio xuthus]	0.0000469099	3.41091
comp102314_c0_seq2	240	NULL	NULL	0.000000257905	3.45757
comp127369_c3_seq13	1248	JAT33626.1	hypothetical protein g.8886, partial [Graphocephala atropunctata]	0.00000562378	3.48363
comp127369_c3_seq14	4697	EFA04410.2	Dynein heavy chain, cytoplasmic-like Protein [Tribolium castaneum]	0.00000752987	3.71711
comp129511_c0_seq1	613	NULL	NULL	0.00637976	3.91043
comp127369_c3_seq15	890	JAT33626.1	hypothetical protein g.8886, partial [Graphocephala atropunctata]	0.00092666	4.31863
comp78077_c0_seq1	881	XP_015435159.1	PREDICTED: uncharacterized protein LOC107190790 [Dufourea novaeangliae]	0.0446399	4.74939
comp127369_c3_seq20	4022	EFA04410.2	Dynein heavy chain, cytoplasmic-like Protein [Tribolium castaneum]	0.0273188	5.15789
comp35248_c0_seq1	763	ERL84877.1	hypothetical protein D910_02300 [Dendroctonus ponderosae]	0.00000641032	6.75203
comp106943_c0_seq1	4238	AAB66358.1	reverse transcriptase [Popillia japonica]	0.0424405	6.92567

## Sheet: RI vs SI 12h
Contig name	Sequence Length	Top Hit Accessary	Description	FDR	Log2FoldChange
comp129506_c0_seq1	1103	No blastx hit	No blastx hit	0.000000000152102	-7.154
comp109740_c0_seq1	1394	EFA13619.2	Putative 115 kDa protein in type-1 retrotransposable element R1DM-like Protein [Tribolium castaneum]	0.00000564102	-5.11874
comp103401_c0_seq1	1707	BAC99308.1	beta-1,3-glucan recognition protein [Tenebrio molitor]	0.0198647	-3.87767
comp114602_c0_seq2	1359	ENN70367.1	hypothetical protein YQE_12874, partial [Dendroctonus ponderosae]	0.00012664	-3.56326
comp139573_c0_seq1	391	ERL85835.1	hypothetical protein D910_03250 [Dendroctonus ponderosae]	0.00767512	-2.46514
comp112598_c0_seq1	1749	EFA12856.1	cytochrome P450 345A1 [Tribolium castaneum]	0.00967881	-2.44131
comp115190_c0_seq1	1741	ENN83076.1	hypothetical protein YQE_00562, partial [Dendroctonus ponderosae]	0.0372094	-1.78284
comp113589_c1_seq1	253	XP_008195224.1	PREDICTED: 3-hydroxyisobutyrate dehydrogenase, mitochondrial [Tribolium castaneum]	0.0145872	-1.32891
comp125215_c3_seq3	3644	ADI61810.1	endonuclease-reverse transcriptase [Bombyx mori]	0.00929551	1.3145
comp113309_c1_seq10	1639	XP_015608371.1	PREDICTED: 26S proteasome non-ATPase regulatory subunit 10-like [Cephus cinctus]	0.00892903	1.80712
comp131931_c0_seq1	619	XP_001658965.1	AAEL008144-PA [Aedes aegypti]	0.0363187	1.83844
comp114882_c0_seq2	3839	XP_015436995.1	PREDICTED: RNA-directed DNA polymerase from mobile element jockey-like [Dufourea novaeangliae]	0.0433355	2.07568
comp102314_c0_seq2	240	No blastx hit	No blastx hit	0.000967557	2.4066
comp128619_c0_seq2	2955	XP_008484636.1	PREDICTED: RNA-directed DNA polymerase from mobile element jockey-like, partial [Diaphorina citri]	0.00816235	2.56871
comp72627_c0_seq1	593	XP_013170056.1	PREDICTED: flocculation protein FLO11 [Papilio xuthus]	0.000529605	3.01071
comp35248_c0_seq1	763	ERL84877.1	hypothetical protein D910_02300 [Dendroctonus ponderosae]	0.0148864	4.18864
comp127369_c3_seq20	4022	EFA04410.2	Dynein heavy chain, cytoplasmic-like Protein [Tribolium castaneum]	0.00453444	4.60515
comp127369_c3_seq13	1248	JAT33626.1	hypothetical protein g.8886, partial [Graphocephala atropunctata]	0.0000000000142826	4.70504
comp127369_c3_seq12	4706	EFA04410.2	Dynein heavy chain, cytoplasmic-like Protein [Tribolium castaneum]	0.0000000000317617	4.92974
comp127369_c3_seq14	4697	EFA04410.2	Dynein heavy chain, cytoplasmic-like Protein [Tribolium castaneum]	0.000000000000296473	6.02995
comp127369_c3_seq1	4031	EFA04410.2	Dynein heavy chain, cytoplasmic-like Protein [Tribolium castaneum]	0.00000257071	6.39071
comp129511_c0_seq1	613	No blastx hit	No blastx hit	0.00000829037	6.57577
comp127369_c3_seq15	890	JAT33626.1	hypothetical protein g.8886, partial [Graphocephala atropunctata]	0.00000564102	6.71313
comp78077_c0_seq1	881	XP_015435159.1	PREDICTED: uncharacterized protein LOC107190790 [Dufourea novaeangliae]	0.00024421	7.68398

## Sheet: RB vs RI 24h
Contig name	Sequence Length	Top Hit Accessary	Description	FDR	Log2FoldChange
comp126412_c0_seq1	5364	XP_017785724.1	PREDICTED: fibril-forming collagen alpha chain-like [Nicrophorus vespilloides]	0.0330541	-2.09433
comp127413_c2_seq1	584	ERL92019.1	hypothetical protein D910_09341 [Dendroctonus ponderosae]	0.0373223	-1.38398
comp127413_c1_seq2	1736	ERL92019.1	hypothetical protein D910_09341 [Dendroctonus ponderosae]	0.0359515	-1.24055
comp106195_c0_seq1	1826	AJE75663.1	putative glycosyl hydrolase [Chrysomela lapponica]	0.0251674	-1.22858
comp18738_c0_seq2	286	XP_014235316.1	PREDICTED: prominin-like protein isoform X4 [Trichogramma pretiosum]	0.0467648	1.01953
comp127728_c5_seq3	365	No blastx hit	No blastx hit	0.0373223	1.10064
comp119604_c6_seq1	218	No blastx hit	No blastx hit	0.0185314	1.10559
comp78360_c0_seq1	257	ABM55482.1	digestive cysteine protease intestain [Leptinotarsa decemlineata]	0.0172054	1.11747
comp121629_c0_seq1	3696	XP_971544.1	PREDICTED: elongation of very long chain fatty acids protein AAEL008004 [Tribolium castaneum]	0.0386063	1.11979
comp129069_c0_seq1	847	EGI63812.1	Zinc finger protein 559, partial [Acromyrmex echinatior]	0.0187137	1.22281
comp126379_c0_seq1	5339	No blastx hit	No blastx hit	0.0366157	1.26491
comp124422_c9_seq5	528	No blastx hit	No blastx hit	0.0316469	1.2992
comp121629_c0_seq2	3402	XP_971544.1	PREDICTED: elongation of very long chain fatty acids protein AAEL008004 [Tribolium castaneum]	0.0185314	1.31668
comp128137_c0_seq12	1099	JAS78818.1	hypothetical protein g.15241, partial [Homalodisca liturata]	0.0273939	1.3372
comp120584_c1_seq1	246	AEV76946.1	putative juvenile hormone-inducible protein [Phyllotreta striolata]	0.043258	1.35367
comp129095_c0_seq1	1917	XP_015835100.1	PREDICTED: LOW QUALITY PROTEIN: glucose dehydrogenase [FAD, quinone] [Tribolium castaneum]	0.00644127	1.36646
comp119504_c2_seq2	1195	AAS20593.1	digestive cysteine proteinase intestain [Leptinotarsa decemlineata]	0.0289706	1.38189
comp95780_c0_seq1	1107	XP_976221.1	PREDICTED: uncharacterized protein LOC663390 isoform X2 [Tribolium castaneum]	0.0359621	1.39801
comp124422_c9_seq7	394	No blastx hit	No blastx hit	0.00880735	1.40311
comp105588_c0_seq1	1678	KYB26390.1	Proton-coupled folate transporter-like Protein [Tribolium castaneum]	0.00723521	1.44702
comp117807_c0_seq4	1682	No blastx hit	No blastx hit	0.0386063	1.45141
comp121619_c2_seq2	664	No blastx hit	No blastx hit	0.0030513	1.49748
comp36836_c0_seq1	664	KYB28103.1	hypothetical protein TcasGA2_TC032881 [Tribolium castaneum]	0.0366157	1.50524
comp88004_c0_seq1	228	No blastx hit	No blastx hit	0.0359515	1.50841
comp124422_c9_seq8	1928	No blastx hit	No blastx hit	0.00877468	1.53873
comp127601_c2_seq2	1808	No blastx hit	No blastx hit	0.00187884	1.55148
comp98991_c0_seq1	899	No blastx hit	No blastx hit	0.0412399	1.55717
comp128137_c0_seq5	1168	KFM62375.1	Histone-lysine N-methyltransferase SETMAR, partial [Stegodyphus mimosarum]	0.00877468	1.57075
comp117807_c0_seq11	1220	XP_014272948.1	PREDICTED: uncharacterized protein LOC106678734 [Halyomorpha halys]	0.0127308	1.57084
comp107422_c3_seq1	1376	No blastx hit	No blastx hit	0.0321918	1.58471
comp119520_c4_seq2	1916	ENN74936.1	hypothetical protein YQE_08514, partial [Dendroctonus ponderosae]	0.00185701	1.58536
comp41452_c0_seq1	681	No blastx hit	No blastx hit	0.0164079	1.62761
comp98271_c0_seq2	403	No blastx hit	No blastx hit	0.0244304	1.6365
comp119136_c0_seq1	3052	XP_008195910.1	PREDICTED: integrin alpha-PS4 isoform X2 [Tribolium castaneum]	0.00243708	1.6965
comp126399_c6_seq2	2404	ENN80954.1	hypothetical protein YQE_02659, partial [Dendroctonus ponderosae]	0.0164105	1.71143
comp100507_c0_seq2	418	No blastx hit	No blastx hit	0.0164079	1.71419
comp126399_c6_seq5	2521	ENN80954.1	hypothetical protein YQE_02659, partial [Dendroctonus ponderosae]	0.0185314	1.71762
comp124422_c9_seq2	2030	No blastx hit	No blastx hit	0.00223975	1.78189
comp98271_c0_seq1	305	No blastx hit	No blastx hit	0.00506791	1.79343
comp117807_c0_seq2	860	XP_014272948.1	PREDICTED: uncharacterized protein LOC106678734 [Halyomorpha halys]	0.0330541	1.80694
comp124422_c9_seq6	496	No blastx hit	No blastx hit	0.00206993	1.8177
comp126196_c1_seq8	2716	No blastx hit	No blastx hit	0.00108518	1.82961
comp100507_c0_seq1	346	No blastx hit	No blastx hit	0.029897	1.83052
comp126268_c0_seq2	4079	EFA04139.1	putative multidrug resistance-associated protein lethal(2)03659-like Protein [Tribolium castaneum]	0.00463236	1.83597
comp40097_c0_seq1	362	ENN80954.1	hypothetical protein YQE_02659, partial [Dendroctonus ponderosae]	0.0373223	1.85202
comp126196_c1_seq1	2688	No blastx hit	No blastx hit	0.000160348	1.85722
comp119554_c2_seq3	269	No blastx hit	No blastx hit	0.00265028	1.86092
comp124422_c9_seq1	630	No blastx hit	No blastx hit	0.00108518	1.86547
comp124626_c5_seq3	1960	No blastx hit	No blastx hit	0.00108672	1.93136
comp78683_c0_seq1	937	ABZ79691.1	SCP-like protein [Diabrotica virgifera virgifera]	0.00853764	2.031
comp78683_c0_seq2	950	ABZ79691.1	SCP-like protein [Diabrotica virgifera virgifera]	0.00630326	2.03222
comp78149_c0_seq2	308	ERL91287.1	hypothetical protein D910_08620 [Dendroctonus ponderosae]	0.0422561	2.0339
comp115747_c0_seq3	855	No blastx hit	No blastx hit	0.0225782	2.0341
comp112998_c0_seq2	624	No blastx hit	No blastx hit	0.00243708	2.10222
comp124422_c9_seq4	2417	XP_018355073.1	PREDICTED: uncharacterized protein LOC108756029 [Trachymyrmex septentrionalis]	0.000292598	2.18029
comp124283_c1_seq1	1347	KYB29432.1	Protein slit-like Protein [Tribolium castaneum]	0.00906612	2.18516
comp122246_c1_seq1	1665	XP_013198576.1	PREDICTED: piggyBac transposable element-derived protein 3-like [Amyelois transitella]	0.00206993	2.21102
comp124422_c9_seq9	1017	XP_018339035.1	PREDICTED: uncharacterized protein LOC108746632 [Trachymyrmex septentrionalis]	0.00877468	2.24967
comp120975_c2_seq1	823	EFA07372.2	hypothetical protein TcasGA2_TC016347 [Tribolium castaneum]	0.0353185	2.25068
comp120975_c2_seq3	836	EFA07372.2	hypothetical protein TcasGA2_TC016347 [Tribolium castaneum]	0.0323509	2.29222
comp124422_c9_seq3	883	XP_018355073.1	PREDICTED: uncharacterized protein LOC108756029 [Trachymyrmex septentrionalis]	0.0131709	2.29485
comp124283_c2_seq1	658	KYB29432.1	Protein slit-like Protein [Tribolium castaneum]	0.00827501	2.3015
comp81067_c0_seq1	848	No blastx hit	No blastx hit	0.00723521	2.32365
comp122754_c5_seq1	533	No blastx hit	No blastx hit	0.0373223	2.32669
comp98399_c0_seq2	531	No blastx hit	No blastx hit	0.0152316	2.35298
comp117430_c0_seq18	562	No blastx hit	No blastx hit	0.043258	2.40333
comp73146_c1_seq1	438	XP_015835604.1	PREDICTED: uncharacterized protein LOC103312896 [Tribolium castaneum]	0.000292598	2.42494
comp37170_c0_seq1	828	No blastx hit	No blastx hit	0.0114138	2.43249
comp129273_c0_seq1	357	No blastx hit	No blastx hit	0.0373223	2.44985
comp94200_c0_seq1	208	EFA04005.1	Inter-alpha-trypsin inhibitor heavy chain H4-like Protein [Tribolium castaneum]	0.0164079	2.47152
comp117807_c0_seq6	886	XP_014272948.1	PREDICTED: uncharacterized protein LOC106678734 [Halyomorpha halys]	0.00463236	2.4816
comp119136_c0_seq2	2154	XP_015837354.1	PREDICTED: integrin alpha-PS4 isoform X1 [Tribolium castaneum]	0.000454704	2.48397
comp120975_c2_seq2	817	EFA07372.2	hypothetical protein TcasGA2_TC016347 [Tribolium castaneum]	0.0085798	2.48527
comp126399_c1_seq1	282	ENN80954.1	hypothetical protein YQE_02659, partial [Dendroctonus ponderosae]	0.00506791	2.50587
comp98399_c0_seq3	476	No blastx hit	No blastx hit	0.00635058	2.53098
comp98399_c0_seq1	415	No blastx hit	No blastx hit	0.00506791	2.53737
comp120975_c7_seq2	257	XP_008199965.1	PREDICTED: uncharacterized protein LOC656897 [Tribolium castaneum]	0.00151589	2.56901
comp120975_c7_seq3	298	XP_966436.1	PREDICTED: uncharacterized protein LOC655909 isoform X2 [Tribolium castaneum]	0.0386063	2.58821
comp120975_c2_seq4	836	EFA07372.2	hypothetical protein TcasGA2_TC016347 [Tribolium castaneum]	0.00361567	2.60354
comp117807_c0_seq9	1246	XP_014272948.1	PREDICTED: uncharacterized protein LOC106678734 [Halyomorpha halys]	0.00630326	2.64773
comp126196_c1_seq6	1681	No blastx hit	No blastx hit	0.000022268	2.67116
comp115747_c0_seq1	813	No blastx hit	No blastx hit	0.0000911613	2.67621
comp55954_c1_seq1	246	No blastx hit	No blastx hit	0.0152316	2.71095
comp37581_c0_seq1	1157	No blastx hit	No blastx hit	0.00723521	2.7157
comp116552_c0_seq2	1110	No blastx hit	No blastx hit	0.037012	2.78239
comp120975_c2_seq5	802	EFA07372.2	hypothetical protein TcasGA2_TC016347 [Tribolium castaneum]	0.00243708	2.84423
comp124283_c2_seq2	222	No blastx hit	No blastx hit	0.00118659	2.90881
comp41166_c0_seq1	277	No blastx hit	No blastx hit	0.00255598	2.95635
comp39820_c0_seq1	776	No blastx hit	No blastx hit	0.00122508	3.05342
comp90826_c0_seq4	466	AMK48553.1	chitin binding peritrophin-a domain, partial [Rhynchophorus ferrugineus]	0.0000516542	3.42513
comp126196_c1_seq7	1535	No blastx hit	No blastx hit	0.000000000908595	3.42692
comp126196_c1_seq3	1963	No blastx hit	No blastx hit	0.0000000239243	3.43038
comp129506_c0_seq1	1103	No blastx hit	No blastx hit	0.0433878	3.49971
comp129262_c0_seq1	336	No blastx hit	No blastx hit	0.00327861	3.59219
comp110654_c0_seq1	1340	KNC25659.1	hypothetical protein FF38_04940 [Lucilia cuprina]	0.00185502	3.65901
comp90826_c0_seq1	454	AMK48553.1	chitin binding peritrophin-a domain, partial [Rhynchophorus ferrugineus]	0.0000011027	3.80223
comp129848_c0_seq1	217	No blastx hit	No blastx hit	0.0130282	3.90792
comp126196_c1_seq2	1709	No blastx hit	No blastx hit	0.000000000038518	3.92542
comp36407_c0_seq1	233	No blastx hit	No blastx hit	0.00880735	4.22689
comp165304_c0_seq1	295	JAT13514.1	hypothetical protein g.25596, partial [Graphocephala atropunctata]	0.00542659	4.31618
comp52256_c0_seq1	281	AMK48553.1	chitin binding peritrophin-a domain, partial [Rhynchophorus ferrugineus]	0.0000023184	4.41608
comp121535_c0_seq2	501	JAS14283.1	hypothetical protein g.39065 [Clastoptera arizonana]	0.00151589	4.82824
comp117354_c0_seq1	692	KZS07894.1	Uncharacterized protein APZ42_028243 [Daphnia magna]	0.000160348	5.22022

## Sheet: SB vs SI 24h
Contig name	Sequence Length	Top Hit Accessary	Description	FDR	Log2FoldChange
comp85408_c0_seq1	705	No blastx hit	No blastx hit	0.000642422	-5.0214
comp125329_c1_seq2	1818	ABZ79692.1	encapsulation-relating protein [Diabrotica virgifera virgifera]	0.0251123	-4.12473
comp125329_c1_seq1	1872	ABZ79692.1	encapsulation-relating protein [Diabrotica virgifera virgifera]	0.030697	-3.86528
comp128444_c1_seq2	363	No blastx hit	No blastx hit	0.000915068	-3.72873
comp128162_c0_seq3	1287	No blastx hit	No blastx hit	0.0000111295	-3.71289
comp128162_c0_seq2	3272	JAS39351.1	hypothetical protein g.13854, partial [Cuerna arida]	0.0000279382	-3.71279
comp115955_c0_seq3	2096	XP_966592.1	PREDICTED: uncharacterized protein LOC658985 isoform X8 [Tribolium castaneum]	0.000372075	-3.61165
comp18365_c0_seq1	207	AJE75668.1	putative glycosyl hydrolase [Chrysomela lapponica]	0.000000400823	-3.5404
comp128162_c0_seq1	3246	JAS39351.1	hypothetical protein g.13854, partial [Cuerna arida]	0.00000976902	-3.4722
comp134229_c0_seq1	779	AHZ59664.1	glycoside hydrolase family 1 [Phyllotreta striolata]	0.000000181083	-3.40022
comp100827_c0_seq1	1656	AHZ59664.1	glycoside hydrolase family 1 [Phyllotreta striolata]	0.000000280033	-3.38678
comp31406_c0_seq1	235	AHZ59664.1	glycoside hydrolase family 1 [Phyllotreta striolata]	0.000000700086	-3.25255
comp117620_c0_seq1	1640	AHZ59665.1	glycoside hydrolase family 1 [Phyllotreta striolata]	0.0000000205544	-3.09866
comp115955_c0_seq1	2929	XP_015834480.1	PREDICTED: uncharacterized protein LOC658985 isoform X4 [Tribolium castaneum]	0.00115248	-3.05368
comp131789_c0_seq1	471	ERL85835.1	hypothetical protein D910_03250 [Dendroctonus ponderosae]	0.0000182393	-2.98853
comp127685_c1_seq2	1120	KPJ16668.1	hypothetical protein RR48_10267 [Papilio machaon]	0.0000182393	-2.94816
comp110460_c0_seq1	1284	AHJ09927.1	glycoside hydrolase family 28 [Diabrotica virgifera virgifera]	0.00000174185	-2.92343
comp127685_c1_seq1	1080	KPJ16668.1	hypothetical protein RR48_10267 [Papilio machaon]	0.000478546	-2.89307
comp119358_c2_seq2	291	EEB17828.1	Lysosomal acid phosphatase precursor, putative [Pediculus humanus corporis]	0.000000578735	-2.86858
comp126042_c2_seq1	896	AFI56547.1	endogenous endoglucanase [Diabrotica virgifera virgifera]	0.0000138331	-2.8641
comp110196_c0_seq1	1289	No blastx hit	No blastx hit	0.0242493	-2.86338
comp117728_c0_seq1	1281	AHJ09934.1	glycoside hydrolase family 28 [Diabrotica virgifera virgifera]	0.0000246317	-2.84012
comp128331_c0_seq1	2106	No blastx hit	No blastx hit	0.000107741	-2.7712
comp129425_c0_seq1	1784	AIY68364.1	esterase [Leptinotarsa decemlineata]	0.0215136	-2.76343
comp127685_c1_seq4	1137	KPJ20102.1	Lipoma HMGIC fusion partner-like 3 protein [Papilio machaon]	0.0000542943	-2.76239
comp124626_c7_seq2	207	AJE75670.1	putative glycosyl hydrolase [Chrysomela lapponica]	0.000515458	-2.74985
comp110463_c0_seq1	2083	ADU33354.1	glycoside hydrolase family protein 48 [Leptinotarsa decemlineata]	0.000000125037	-2.74736
comp118620_c1_seq1	468	No blastx hit	No blastx hit	0.000000974419	-2.70628
comp121232_c0_seq1	1014	No blastx hit	No blastx hit	0.0324002	-2.70138
comp98757_c0_seq1	1785	EFA12856.1	cytochrome P450 345A1 [Tribolium castaneum]	0.000038286	-2.69753
comp95067_c0_seq1	399	No blastx hit	No blastx hit	0.00000810924	-2.69444
comp115955_c0_seq2	2802	XP_015834480.1	PREDICTED: uncharacterized protein LOC658985 isoform X4 [Tribolium castaneum]	0.00402024	-2.67865
comp114543_c0_seq1	977	XP_013187097.1	PREDICTED: RNA-directed DNA polymerase from mobile element jockey-like [Amyelois transitella]	0.00167797	-2.64575
comp115921_c0_seq3	1552	EFA10756.1	cytochrome P450-like protein [Tribolium castaneum]	0.00401652	-2.64277
comp122806_c0_seq2	1816	EFA03938.1	hypothetical protein TcasGA2_TC014079 [Tribolium castaneum]	0.000123529	-2.62862
comp120206_c1_seq9	1039	XP_017302702.1	PREDICTED: uncharacterized protein LOC103516800 [Diaphorina citri]	0.00891757	-2.62313
comp124271_c2_seq5	1209	No blastx hit	No blastx hit	0.00093496	-2.61866
comp124626_c7_seq1	467	AJE75670.1	putative glycosyl hydrolase [Chrysomela lapponica]	0.00151383	-2.61303
comp121974_c1_seq3	1327	XP_013107274.1	PREDICTED: uncharacterized protein LOC106086974 isoform X2 [Stomoxys calcitrans]	0.00000025191	-2.58835
comp127685_c1_seq6	1047	No blastx hit	No blastx hit	0.000823884	-2.5475
comp123727_c0_seq2	1236	No blastx hit	No blastx hit	0.0363767	-2.54526
comp123230_c2_seq1	1629	AJE75670.1	putative glycosyl hydrolase [Chrysomela lapponica]	0.00540397	-2.54351
comp115424_c0_seq1	943	CCJ09452.1	glycoside hydrolase family 45 protein [Phaedon cochleariae]	0.0000123562	-2.48642
comp128331_c0_seq3	1981	No blastx hit	No blastx hit	0.0000860936	-2.4773
comp108340_c2_seq1	222	No blastx hit	No blastx hit	0.0000166751	-2.47202
comp121062_c0_seq3	251	No blastx hit	No blastx hit	0.0407701	-2.46184
comp129411_c0_seq1	716	No blastx hit	No blastx hit	0.0000305475	-2.44558
comp110263_c0_seq1	1341	XP_975035.1	PREDICTED: pseudouridine-5'-phosphatase [Tribolium castaneum]	0.00239163	-2.42868
comp117872_c0_seq2	1831	No blastx hit	No blastx hit	0.0175712	-2.42631
comp110416_c2_seq1	836	CCJ09452.1	glycoside hydrolase family 45 protein [Phaedon cochleariae]	0.0000151583	-2.40308
comp119892_c0_seq1	1481	No blastx hit	No blastx hit	0.0235772	-2.40086
comp121378_c0_seq3	1014	No blastx hit	No blastx hit	0.000196778	-2.37978
comp111411_c0_seq1	682	No blastx hit	No blastx hit	0.0166924	-2.3729
comp90619_c0_seq1	564	ALR72491.1	odorant binding protein 3 [Colaphellus bowringi]	0.014911	-2.31277
comp117872_c0_seq1	838	No blastx hit	No blastx hit	0.0416045	-2.30274
comp115921_c0_seq2	1663	EFA10756.1	cytochrome P450-like protein [Tribolium castaneum]	0.0311733	-2.28612
comp105249_c0_seq5	1056	XP_970454.1	PREDICTED: putative gamma-glutamylcyclotransferase CG2811 isoform X1 [Tribolium castaneum]	0.00034293	-2.26389
comp127358_c1_seq2	2987	XP_013199885.1	PREDICTED: uncharacterized protein LOC106142604 [Amyelois transitella]	0.000032729	-2.23349
comp126409_c2_seq1	229	EEZ97618.1	Retrovirus-related Pol polyprotein from transposon gypsy-like Protein [Tribolium castaneum]	0.0192551	-2.23347
comp114479_c0_seq2	1334	ERL93924.1	hypothetical protein D910_11210 [Dendroctonus ponderosae]	0.00238963	-2.23225
comp124869_c5_seq1	571	No blastx hit	No blastx hit	0.000000281413	-2.23035
comp95681_c0_seq2	491	ENN78666.1	hypothetical protein YQE_04838, partial [Dendroctonus ponderosae]	0.0000207664	-2.19414
comp102100_c1_seq1	1972	AEE63027.1	unknown [Dendroctonus ponderosae]	0.00116318	-2.19252
comp105249_c0_seq11	896	XP_970454.1	PREDICTED: putative gamma-glutamylcyclotransferase CG2811 isoform X1 [Tribolium castaneum]	0.00430808	-2.17965
comp162474_c0_seq1	323	KRT79201.1	glycoside hydrolase, partial [Oryctes borbonicus]	0.00642281	-2.1776
comp133143_c0_seq1	336	AIY68350.1	esterase [Leptinotarsa decemlineata]	0.0000000190034	-2.16855
comp121868_c5_seq6	735	No blastx hit	No blastx hit	0.000170092	-2.16744
comp120578_c1_seq1	205	No blastx hit	No blastx hit	0.000885465	-2.15531
comp124541_c0_seq2	1983	ADI61810.1	endonuclease-reverse transcriptase [Bombyx mori]	0.0195649	-2.14296
comp126375_c3_seq4	1745	ERL93924.1	hypothetical protein D910_11210 [Dendroctonus ponderosae]	0.00402536	-2.12768
comp114479_c0_seq3	1199	ERL93924.1	hypothetical protein D910_11210 [Dendroctonus ponderosae]	0.00238963	-2.12186
comp127358_c1_seq1	3432	XP_013199885.1	PREDICTED: uncharacterized protein LOC106142604 [Amyelois transitella]	0.00045281	-2.121
comp42255_c0_seq1	290	AAG17127.1	AF190653_1cathepsin L-like cysteine proteinase CAL1 [Diabrotica virgifera virgifera]	0.00115248	-2.11626
comp80198_c0_seq1	951	EFA04145.1	Dopamine N-acetyltransferase-like Protein [Tribolium castaneum]	0.000024242	-2.11413
comp130090_c0_seq1	464	AHZ59673.1	glycoside hydrolase family 1, partial [Phyllotreta striolata]	0.00221152	-2.10987
comp58412_c0_seq2	398	AJE75664.1	putative glycosyl hydrolase [Chrysomela lapponica]	0.00330617	-2.10062
comp114479_c0_seq1	1334	ERL93924.1	hypothetical protein D910_11210 [Dendroctonus ponderosae]	0.00243032	-2.09891
comp95681_c0_seq1	447	XP_011869727.1	PREDICTED: uncharacterized protein LOC105563058 isoform X1 [Vollenhovia emeryi]	0.0000510192	-2.09189
comp66151_c0_seq1	317	XP_975003.1	PREDICTED: hydroxylysine kinase [Tribolium castaneum]	0.000313322	-2.09143
comp126375_c3_seq2	1745	ERL93924.1	hypothetical protein D910_11210 [Dendroctonus ponderosae]	0.00419153	-2.08822
comp81415_c0_seq1	1705	AJE75664.1	putative glycosyl hydrolase [Chrysomela lapponica]	0.0037871	-2.08533
comp42255_c1_seq1	632	AAG17127.1	AF190653_1cathepsin L-like cysteine proteinase CAL1 [Diabrotica virgifera virgifera]	0.00207746	-2.08448
comp126556_c4_seq1	1579	XP_011685835.1	PREDICTED: regucalcin-like isoform X1 [Wasmannia auropunctata]	0.0338749	-2.08362
comp117150_c0_seq1	680	No blastx hit	No blastx hit	0.000122026	-2.08169
comp119358_c1_seq1	1328	XP_967434.1	PREDICTED: prostatic acid phosphatase [Tribolium castaneum]	0.00000540772	-2.08138
comp38239_c0_seq1	313	KYB29167.1	Thiamin pyrophosphokinase 1-like Protein [Tribolium castaneum]	0.0151241	-2.07769
comp124345_c0_seq1	810	AAV84258.1	thiol protease-like [Culicoides sonorensis]	0.000521308	-2.07215
comp122249_c0_seq6	2089	No blastx hit	No blastx hit	0.000130663	-2.06922
comp126556_c2_seq1	271	XP_018323310.1	PREDICTED: regucalcin-like [Agrilus planipennis]	0.0394317	-2.06603
comp36305_c0_seq1	1949	AIY68350.1	esterase [Leptinotarsa decemlineata]	0.0000000996539	-2.04681
comp142755_c0_seq1	360	No blastx hit	No blastx hit	0.0469718	-2.04331
comp43368_c0_seq1	345	AIY68344.1	esterase, partial [Leptinotarsa decemlineata]	0.00000796783	-2.04168
comp58412_c0_seq1	877	AJE75664.1	putative glycosyl hydrolase [Chrysomela lapponica]	0.00311984	-2.03858
comp126033_c4_seq1	2149	XP_015833861.1	PREDICTED: pickpocket protein 28 isoform X1 [Tribolium castaneum]	0.000198007	-2.00622
comp121868_c5_seq10	977	ADF18552.1	endonuclease-reverse transcriptase [Bombyx mori]	0.000408083	-1.99725
comp129385_c0_seq1	1787	AHF27413.1	putative sugar transporter 1 [Phaedon cochleariae]	0.000585022	-1.99629
comp120414_c0_seq1	1587	AEE61630.1	unknown [Dendroctonus ponderosae]	0.000962903	-1.99585
comp127413_c2_seq1	584	ERL92019.1	hypothetical protein D910_09341 [Dendroctonus ponderosae]	0.0000321009	-1.99394
comp114967_c0_seq1	1915	XP_015834777.1	PREDICTED: glucose dehydrogenase [FAD, quinone] [Tribolium castaneum]	0.0000106222	-1.99009
comp114967_c2_seq1	545	XP_015834777.1	PREDICTED: glucose dehydrogenase [FAD, quinone] [Tribolium castaneum]	0.0000197159	-1.98986
comp122249_c0_seq5	2174	No blastx hit	No blastx hit	0.000208609	-1.97372
comp123712_c0_seq5	458	No blastx hit	No blastx hit	0.038396	-1.97304
comp105664_c0_seq1	366	No blastx hit	No blastx hit	0.000377532	-1.96911
comp124601_c0_seq1	1992	AGT57849.1	cytochrome P450 6bq15, partial [Leptinotarsa decemlineata]	0.00118874	-1.96734
comp124207_c3_seq4	1826	EFA13151.1	Zinc finger MYM-type protein 1-like Protein [Tribolium castaneum]	0.000904329	-1.96704
comp145254_c0_seq1	293	No blastx hit	No blastx hit	0.00481447	-1.9607
comp2922_c0_seq1	353	CCJ09454.1	glycoside hydrolase family 45 protein [Phaedon cochleariae]	0.00894613	-1.95348
comp127690_c4_seq4	364	No blastx hit	No blastx hit	0.00163468	-1.95326
comp72477_c0_seq2	971	No blastx hit	No blastx hit	0.0019677	-1.9401
comp119172_c0_seq1	1929	XP_017775312.1	PREDICTED: glucose dehydrogenase [FAD, quinone]-like [Nicrophorus vespilloides]	0.00000189796	-1.93368
comp114845_c1_seq1	261	No blastx hit	No blastx hit	0.00359083	-1.93359
comp127700_c4_seq1	762	No blastx hit	No blastx hit	0.0163891	-1.93145
comp114845_c0_seq1	1580	ERL94834.1	hypothetical protein D910_12107 [Dendroctonus ponderosae]	0.0000655108	-1.93108
comp135239_c0_seq1	208	XP_001654500.1	AAEL010386-PA, partial [Aedes aegypti]	0.00136041	-1.93063
comp151484_c0_seq1	370	AGQ51762.1	cytochrome P450 4-like_4, partial [Brassicogethes aeneus]	0.0007196	-1.92253
comp100271_c0_seq1	584	No blastx hit	No blastx hit	0.000532265	-1.92068
comp75948_c0_seq1	445	ALR72503.1	odorant binding protein 15 [Colaphellus bowringi]	0.0203396	-1.9197
comp123274_c2_seq1	1151	XP_015840762.1	PREDICTED: thiamin pyrophosphokinase 1 isoform X1 [Tribolium castaneum]	0.0241407	-1.917
comp72477_c0_seq1	984	No blastx hit	No blastx hit	0.00308628	-1.91616
comp75465_c0_seq1	411	NP_001092318.1	hexosaminidase 1 precursor [Tribolium castaneum]	0.00000198332	-1.88947
comp127413_c1_seq2	1736	ERL92019.1	hypothetical protein D910_09341 [Dendroctonus ponderosae]	0.000000856135	-1.88432
comp34833_c0_seq1	326	No blastx hit	No blastx hit	0.00496644	-1.86722
comp108138_c0_seq1	443	No blastx hit	No blastx hit	0.000701049	-1.86142
comp151960_c0_seq1	354	No blastx hit	No blastx hit	0.00168933	-1.85854
comp123722_c11_seq1	1759	XP_017775312.1	PREDICTED: glucose dehydrogenase [FAD, quinone]-like [Nicrophorus vespilloides]	0.0000033055	-1.8558
comp123722_c11_seq2	897	XP_017775312.1	PREDICTED: glucose dehydrogenase [FAD, quinone]-like [Nicrophorus vespilloides]	0.000000138208	-1.85335
comp105249_c0_seq9	930	XP_970454.1	PREDICTED: putative gamma-glutamylcyclotransferase CG2811 isoform X1 [Tribolium castaneum]	0.0138321	-1.85234
comp127823_c6_seq4	860	No blastx hit	No blastx hit	0.00138974	-1.84754
comp106195_c0_seq1	1826	AJE75663.1	putative glycosyl hydrolase [Chrysomela lapponica]	0.00000963219	-1.84644
comp114967_c1_seq1	272	XP_015834777.1	PREDICTED: glucose dehydrogenase [FAD, quinone] [Tribolium castaneum]	0.000847841	-1.84596
comp143719_c0_seq1	285	AHZ59660.1	glycoside hydrolase family 1 [Phyllotreta striolata]	0.0067034	-1.83227
comp127432_c2_seq6	1240	XP_012269668.1	PREDICTED: zinc finger MYM-type protein 1-like, partial [Athalia rosae]	0.00127779	-1.82726
comp116576_c1_seq9	1245	No blastx hit	No blastx hit	0.0291381	-1.82395
comp123877_c3_seq1	1255	KYB25883.1	Alpha-tocopherol transfer protein-like [Tribolium castaneum]	0.0000258912	-1.81126
comp115512_c0_seq1	314	No blastx hit	No blastx hit	0.000711652	-1.80231
comp118620_c2_seq1	859	No blastx hit	No blastx hit	0.00269241	-1.8023
comp113590_c0_seq1	1059	AAT09846.1	trypsin-like serine proteinase [Anthonomus grandis]	0.0000451255	-1.8003
comp108822_c0_seq4	209	No blastx hit	No blastx hit	0.00723864	-1.8001
comp111394_c1_seq1	1026	BAD91164.1	small heat shock protein 21 [Gastrophysa atrocyanea]	0.0104432	-1.79951
comp92984_c0_seq1	543	No blastx hit	No blastx hit	0.000339495	-1.79732
comp121378_c0_seq5	1656	ADF18552.1	endonuclease-reverse transcriptase [Bombyx mori]	0.0257561	-1.7942
comp124076_c8_seq2	278	XP_011305432.1	PREDICTED: transmembrane protease serine 9-like [Fopius arisanus]	0.0000583111	-1.79067
comp90349_c0_seq1	986	No blastx hit	No blastx hit	0.000208609	-1.79008
comp111394_c0_seq1	304	AHE77372.1	small heat shock protein [Lissorhoptrus oryzophilus]	0.035206	-1.7847
comp119303_c0_seq1	771	KYB26348.1	hypothetical protein TcasGA2_TC035050 [Tribolium castaneum]	0.000257734	-1.78424
comp101947_c0_seq5	274	No blastx hit	No blastx hit	0.00293251	-1.7825
comp127368_c3_seq1	1236	KMQ91586.1	endonuclease-reverse transcriptase [Lasius niger]	0.0186662	-1.78186
comp114600_c0_seq1	2044	EFA07843.2	Beta-glucuronidase-like Protein [Tribolium castaneum]	0.0000236076	-1.7811
comp125460_c1_seq10	605	No blastx hit	No blastx hit	0.0270976	-1.7788
comp168509_c0_seq1	316	XP_008199064.1	PREDICTED: aldose 1-epimerase isoform X1 [Tribolium castaneum]	0.00589879	-1.77862
comp132856_c0_seq1	265	XP_018330867.1	PREDICTED: pancreatic triacylglycerol lipase-like isoform X1 [Agrilus planipennis]	0.000722475	-1.77695
comp124207_c3_seq9	1842	EFA13151.1	Zinc finger MYM-type protein 1-like Protein [Tribolium castaneum]	0.00181478	-1.77279
comp127432_c2_seq2	1269	XP_012269668.1	PREDICTED: zinc finger MYM-type protein 1-like, partial [Athalia rosae]	0.00692628	-1.7724
comp130622_c0_seq1	209	AHZ59660.1	glycoside hydrolase family 1 [Phyllotreta striolata]	0.00375383	-1.76952
comp123274_c0_seq6	1427	No blastx hit	No blastx hit	0.0132403	-1.76812
comp65268_c0_seq1	437	XP_002400305.1	fatty acid-binding protein FABP, putative [Ixodes scapularis]	0.00481893	-1.76755
comp124076_c8_seq3	637	NP_001161084.1	chymotrypsin-like proteinase 6D precursor [Tribolium castaneum]	0.000170733	-1.76542
comp124076_c8_seq1	706	NP_001161084.1	chymotrypsin-like proteinase 6D precursor [Tribolium castaneum]	0.000170092	-1.76279
comp142458_c0_seq1	282	AKF11871.1	putative juvenile hormone epoxide hydrolase 2 [Leptinotarsa decemlineata]	0.0068157	-1.75618
comp129994_c0_seq1	734	AEE63512.1	unknown [Dendroctonus ponderosae]	0.000377988	-1.74768
comp102494_c0_seq1	932	ENN75764.1	hypothetical protein YQE_07723, partial [Dendroctonus ponderosae]	0.038043	-1.72922
comp41671_c0_seq1	351	AAZ94271.1	cytochrome P450 [Leptinotarsa decemlineata]	0.00283369	-1.72548
comp119358_c0_seq1	263	ERL95253.1	hypothetical protein D910_12520 [Dendroctonus ponderosae]	0.0026338	-1.7223
comp41876_c0_seq1	609	XP_002400305.1	fatty acid-binding protein FABP, putative [Ixodes scapularis]	0.00563109	-1.71614
comp121649_c1_seq6	2673	ENN75715.1	hypothetical protein YQE_07676, partial [Dendroctonus ponderosae]	0.00000264519	-1.71596
comp15598_c0_seq1	430	No blastx hit	No blastx hit	0.003767	-1.71536
comp36743_c0_seq1	975	AEE63512.1	unknown [Dendroctonus ponderosae]	0.00132861	-1.69913
comp114852_c2_seq1	317	KRT79472.1	Peptidase [Oryctes borbonicus]	0.00000845783	-1.69497
comp127304_c1_seq1	3243	EFA08767.1	Alpha-mannosidase 2-like Protein [Tribolium castaneum]	0.00000697136	-1.69182
comp140904_c0_seq1	209	No blastx hit	No blastx hit	0.0016038	-1.69059
comp39491_c0_seq1	1723	AHZ59660.1	glycoside hydrolase family 1 [Phyllotreta striolata]	0.00067321	-1.68959
comp107290_c0_seq1	1886	AJA91073.1	cytochrome P450 [Leptinotarsa decemlineata]	0.0000109	-1.68833
comp92504_c0_seq1	1456	XP_008199065.1	PREDICTED: aldose 1-epimerase isoform X2 [Tribolium castaneum]	0.00122361	-1.68778
comp122965_c1_seq1	1744	XP_003242975.1	PREDICTED: tigger transposable element-derived protein 7-like [Acyrthosiphon pisum]	0.000000586604	-1.68368
comp103662_c0_seq1	919	ADU33346.1	endo-beta-1,4-glucanase [Leptinotarsa decemlineata]	0.0175754	-1.67923
comp121726_c6_seq9	1955	XP_975012.1	PREDICTED: hydroxylysine kinase [Tribolium castaneum]	0.000185679	-1.67916
comp17399_c0_seq2	368	No blastx hit	No blastx hit	0.00608571	-1.67179
comp77864_c0_seq1	1629	KYB26390.1	Proton-coupled folate transporter-like Protein [Tribolium castaneum]	0.000501817	-1.67025
comp115719_c1_seq1	230	EFA06863.2	putative beta-hexosaminidase fdl-like Protein [Tribolium castaneum]	0.000763556	-1.66913
comp166276_c0_seq1	231	No blastx hit	No blastx hit	0.0000104508	-1.6665
comp119303_c1_seq1	1675	XP_975608.1	PREDICTED: glucosylceramidase [Tribolium castaneum]	0.000139842	-1.66549
comp126005_c0_seq1	1456	No blastx hit	No blastx hit	0.0199375	-1.66066
comp105964_c0_seq1	645	No blastx hit	No blastx hit	0.00352239	-1.65575
comp101693_c0_seq1	1202	ENN77426.1	hypothetical protein YQE_06251, partial [Dendroctonus ponderosae]	0.01403	-1.65545
comp115190_c0_seq1	1741	ENN83076.1	hypothetical protein YQE_00562, partial [Dendroctonus ponderosae]	0.00209144	-1.65453
comp119303_c0_seq2	649	KYB26348.1	hypothetical protein TcasGA2_TC035050 [Tribolium castaneum]	0.00114393	-1.65035
comp135423_c0_seq1	255	EFA05290.2	Alpha-tocopherol transfer protein-like [Tribolium castaneum]	0.00346146	-1.6502
comp33644_c0_seq1	411	ADU33346.1	endo-beta-1,4-glucanase [Leptinotarsa decemlineata]	0.0174514	-1.64766
comp92730_c0_seq1	223	CAE47502.1	cathepsin B-like proteinase [Diabrotica virgifera virgifera]	0.00167797	-1.63796
comp120909_c0_seq1	1615	AKF11871.1	putative juvenile hormone epoxide hydrolase 2 [Leptinotarsa decemlineata]	0.00174274	-1.63739
comp115113_c2_seq1	207	XP_972182.1	PREDICTED: myrosinase 1-like [Tribolium castaneum]	0.00140245	-1.63185
comp121246_c0_seq1	1108	EFA00198.1	hypothetical protein TcasGA2_TC003023 [Tribolium castaneum]	0.000704485	-1.63114
comp29280_c0_seq1	479	No blastx hit	No blastx hit	0.038904	-1.62757
comp111601_c1_seq1	1142	AHJ09936.1	glycoside hydrolase family 28 [Diabrotica virgifera virgifera]	0.000196778	-1.62714
comp114852_c1_seq2	1691	EFA00580.2	Putative serine protease K12H4.7-like Protein [Tribolium castaneum]	0.000000515892	-1.61514
comp116089_c4_seq2	375	No blastx hit	No blastx hit	0.0101777	-1.60895
comp110402_c0_seq1	1833	AJE75665.1	putative glycosyl hydrolase [Chrysomela lapponica]	0.0165212	-1.60864
comp15598_c0_seq2	365	No blastx hit	No blastx hit	0.00964862	-1.60568
comp111175_c1_seq1	518	No blastx hit	No blastx hit	0.00950415	-1.60531
comp89286_c0_seq1	232	EDS27986.1	prolylcarboxypeptidase [Culex quinquefasciatus]	0.00000287943	-1.6032
comp65268_c0_seq2	258	XP_002400305.1	fatty acid-binding protein FABP, putative [Ixodes scapularis]	0.0432066	-1.60098
comp116576_c1_seq1	1383	No blastx hit	No blastx hit	0.0274559	-1.59962
comp30457_c0_seq1	281	AHF27413.1	putative sugar transporter 1 [Phaedon cochleariae]	0.0284516	-1.59879
comp102139_c0_seq1	679	AAZ94271.1	cytochrome P450 [Leptinotarsa decemlineata]	0.00370754	-1.59646
comp115719_c0_seq2	2285	EFA06863.2	putative beta-hexosaminidase fdl-like Protein [Tribolium castaneum]	0.000103782	-1.59397
comp89286_c0_seq2	648	EDS27986.1	prolylcarboxypeptidase [Culex quinquefasciatus]	0.0000000698018	-1.58631
comp126409_c1_seq13	3898	EEZ97618.1	Retrovirus-related Pol polyprotein from transposon gypsy-like Protein [Tribolium castaneum]	0.0000318292	-1.57826
comp122815_c0_seq1	1737	XP_015923681.1	PREDICTED: uncharacterized protein LOC107451950 [Parasteatoda tepidariorum]	0.00547724	-1.57509
comp120909_c0_seq2	1612	AKF11871.1	putative juvenile hormone epoxide hydrolase 2 [Leptinotarsa decemlineata]	0.00292034	-1.57401
comp124584_c1_seq8	2011	JAS59943.1	hypothetical protein g.3711 [Cuerna arida]	0.00785428	-1.5721
comp125217_c2_seq1	529	No blastx hit	No blastx hit	0.0387209	-1.56943
comp41934_c0_seq1	312	No blastx hit	No blastx hit	0.0261575	-1.56936
comp122967_c1_seq4	463	EFA00132.1	putative pyruvate dehydrogenase E1 component subunit alpha, mitochondrial-like Protein [Tribolium castaneum]	0.000480427	-1.56442
comp106785_c0_seq5	561	XP_012230032.1	PREDICTED: trypsin-like [Linepithema humile]	0.00443548	-1.56282
comp140315_c0_seq1	339	XP_008192449.1	PREDICTED: nose resistant to fluoxetine protein 6 [Tribolium castaneum]	0.00964606	-1.56178
comp119496_c7_seq3	2938	AAZ94271.1	cytochrome P450 [Leptinotarsa decemlineata]	0.00123782	-1.55774
comp102314_c0_seq2	240	No blastx hit	No blastx hit	0.0199268	-1.55683
comp122965_c1_seq2	694	No blastx hit	No blastx hit	0.000269382	-1.55611
comp72468_c0_seq1	986	No blastx hit	No blastx hit	0.00107148	-1.55205
comp116102_c4_seq1	717	No blastx hit	No blastx hit	0.00423541	-1.55173
comp121974_c1_seq2	1050	XP_013107273.1	PREDICTED: uncharacterized protein LOC106086974 isoform X1 [Stomoxys calcitrans]	0.00153271	-1.5439
comp126687_c0_seq1	220	EFA05680.2	serine protease P151 [Tribolium castaneum]	0.00380259	-1.54183
comp33257_c0_seq1	482	KYB26348.1	hypothetical protein TcasGA2_TC035050 [Tribolium castaneum]	0.000240577	-1.5417
comp121726_c6_seq4	1970	XP_975012.1	PREDICTED: hydroxylysine kinase [Tribolium castaneum]	0.00047329	-1.54076
comp114504_c0_seq1	2146	XP_015838016.1	PREDICTED: putative inorganic phosphate cotransporter isoform X1 [Tribolium castaneum]	0.00000319684	-1.53801
comp127413_c1_seq1	1543	ERL92019.1	hypothetical protein D910_09341 [Dendroctonus ponderosae]	0.00028256	-1.53783
comp127469_c2_seq1	3336	AEE61815.1	unknown [Dendroctonus ponderosae]	0.0000157239	-1.53442
comp122578_c1_seq8	1535	No blastx hit	No blastx hit	0.0267954	-1.53253
comp106785_c0_seq2	612	NP_001161084.1	chymotrypsin-like proteinase 6D precursor [Tribolium castaneum]	0.00648755	-1.53227
comp96267_c0_seq2	693	No blastx hit	No blastx hit	0.000480427	-1.52895
comp120545_c0_seq1	928	XP_967434.1	PREDICTED: prostatic acid phosphatase [Tribolium castaneum]	0.0137563	-1.52835
comp76463_c0_seq2	402	AGT57858.1	cytochrome P450 6ef1, partial [Leptinotarsa decemlineata]	0.000213356	-1.52615
comp53284_c0_seq1	258	No blastx hit	No blastx hit	0.0129721	-1.52467
comp118202_c0_seq5	655	XP_018334567.1	PREDICTED: aldose 1-epimerase-like [Agrilus planipennis]	0.00445677	-1.51914
comp128025_c2_seq5	1038	No blastx hit	No blastx hit	0.000230975	-1.51752
comp117634_c1_seq6	1978	No blastx hit	No blastx hit	0.00174832	-1.51719
comp129427_c0_seq1	1680	EFA07506.2	serine protease P96 [Tribolium castaneum]	0.00977003	-1.51502
comp125879_c2_seq3	1582	AHF27419.1	putative sugar transporter 5 [Phaedon cochleariae]	0.0000246275	-1.50701
comp115719_c0_seq1	2034	EFA06863.2	putative beta-hexosaminidase fdl-like Protein [Tribolium castaneum]	0.000179986	-1.5056
comp19771_c0_seq1	243	KYB24717.1	hypothetical protein TcasGA2_TC031654 [Tribolium castaneum]	0.0239586	-1.5055
comp100298_c0_seq1	235	AIY68363.1	esterase [Leptinotarsa decemlineata]	0.000000658124	-1.50445
comp75116_c0_seq1	1417	EEZ97257.1	Putative 1-acyl-sn-glycerol-3-phosphate acyltransferase acl-2-like Protein [Tribolium castaneum]	0.00166861	-1.50382
comp106785_c0_seq4	809	CBC01171.1	chymotrypsin-like proteinase 6A precursor [Tribolium castaneum]	0.00680799	-1.50373
comp80558_c0_seq1	2245	EFA01456.2	Nose resistant to fluoxetine protein 6-like Protein [Tribolium castaneum]	0.00241987	-1.50323
comp106785_c0_seq1	657	NP_001161084.1	chymotrypsin-like proteinase 6D precursor [Tribolium castaneum]	0.00641915	-1.50296
comp126185_c1_seq8	443	KMQ92919.1	endonuclease-reverse transcriptase [Lasius niger]	0.00203871	-1.5025
comp126409_c1_seq15	3744	EEZ97618.1	Retrovirus-related Pol polyprotein from transposon gypsy-like Protein [Tribolium castaneum]	0.0000966269	-1.49913
comp151017_c0_seq1	220	ERL92052.1	hypothetical protein D910_09374 [Dendroctonus ponderosae]	0.000754614	-1.49859
comp36697_c0_seq1	887	CBC01171.1	chymotrypsin-like proteinase 6A precursor [Tribolium castaneum]	0.00837191	-1.49823
comp123545_c1_seq2	1330	XP_014290153.1	PREDICTED: uncharacterized protein LOC106689603 [Halyomorpha halys]	0.0304452	-1.49792
comp41612_c0_seq1	1831	AHF27413.1	putative sugar transporter 1 [Phaedon cochleariae]	0.0285838	-1.49587
comp149449_c0_seq1	206	AIY68346.1	esterase, partial [Leptinotarsa decemlineata]	0.0000484176	-1.49204
comp129245_c0_seq1	1614	KYB26390.1	Proton-coupled folate transporter-like Protein [Tribolium castaneum]	0.00510478	-1.49187
comp41593_c0_seq1	1349	XP_015838049.1	PREDICTED: uncharacterized protein LOC655774 [Tribolium castaneum]	0.00229126	-1.49177
comp99098_c0_seq1	554	AGT57858.1	cytochrome P450 6ef1, partial [Leptinotarsa decemlineata]	0.00000852982	-1.49151
comp54304_c0_seq1	379	AIY68344.1	esterase, partial [Leptinotarsa decemlineata]	0.00572311	-1.49092
comp120764_c1_seq1	1417	XP_017487885.1	PREDICTED: uncharacterized protein LOC108376199 [Rhagoletis zephyria]	0.0287389	-1.49066
comp123201_c1_seq1	2071	AGT57844.1	cytochrome P450 315a1 [Leptinotarsa decemlineata]	0.00402536	-1.48905
comp115719_c0_seq3	2019	EFA06863.2	putative beta-hexosaminidase fdl-like Protein [Tribolium castaneum]	0.000287766	-1.48881
comp36479_c0_seq1	479	No blastx hit	No blastx hit	0.0023871	-1.48877
comp93379_c0_seq1	1593	ERL95526.1	hypothetical protein D910_12788 [Dendroctonus ponderosae]	0.0222098	-1.48665
comp126687_c3_seq1	950	EFA05680.2	serine protease P151 [Tribolium castaneum]	0.00619552	-1.48662
comp5529_c0_seq1	233	XP_004535625.1	PREDICTED: probable cytochrome P450 6d5 [Ceratitis capitata]	0.0100184	-1.47983
comp127349_c0_seq4	917	No blastx hit	No blastx hit	0.00014398	-1.47693
comp116208_c0_seq4	244	No blastx hit	No blastx hit	0.00284642	-1.47676
comp115512_c3_seq1	548	No blastx hit	No blastx hit	0.000734875	-1.47376
comp128497_c1_seq27	391	No blastx hit	No blastx hit	0.00165523	-1.47304
comp128631_c5_seq1	4468	XP_017472802.1	PREDICTED: LOW QUALITY PROTEIN: SCAN domain-containing protein 3-like [Rhagoletis zephyria]	0.0233106	-1.46869
comp127469_c2_seq2	2833	AEE61815.1	unknown [Dendroctonus ponderosae]	0.000265814	-1.46306
comp125786_c1_seq2	252	No blastx hit	No blastx hit	0.0405496	-1.46004
comp76463_c0_seq1	373	ALD15920.1	cytochrome P450 [Dendroctonus armandi]	0.000100604	-1.45989
comp36336_c0_seq1	609	ACI42858.1	carboxylesterase [Harmonia axyridis]	0.00215523	-1.45751
comp115439_c0_seq1	1764	AIY68350.1	esterase [Leptinotarsa decemlineata]	0.0000629618	-1.45694
comp106785_c0_seq3	460	XP_012230032.1	PREDICTED: trypsin-like [Linepithema humile]	0.00554623	-1.45361
comp115750_c0_seq1	2835	KYB26528.1	Beta-mannosidase-like Protein [Tribolium castaneum]	0.000274976	-1.44873
comp126409_c1_seq6	3920	EEZ97618.1	Retrovirus-related Pol polyprotein from transposon gypsy-like Protein [Tribolium castaneum]	0.000178755	-1.44581
comp119172_c0_seq2	1929	XP_017775312.1	PREDICTED: glucose dehydrogenase [FAD, quinone]-like [Nicrophorus vespilloides]	0.00034293	-1.44534
comp125879_c2_seq2	1707	AHF27419.1	putative sugar transporter 5 [Phaedon cochleariae]	0.000138438	-1.43815
comp42954_c0_seq1	997	No blastx hit	No blastx hit	0.018428	-1.43797
comp121649_c1_seq1	4150	ENN75715.1	hypothetical protein YQE_07676, partial [Dendroctonus ponderosae]	0.000105041	-1.4367
comp39740_c0_seq1	215	AIY68344.1	esterase, partial [Leptinotarsa decemlineata]	0.000115919	-1.43601
comp128352_c4_seq1	3297	EFA08768.2	Alpha-mannosidase 2-like Protein [Tribolium castaneum]	0.000754614	-1.4349
comp126409_c1_seq2	3954	EEZ97618.1	Retrovirus-related Pol polyprotein from transposon gypsy-like Protein [Tribolium castaneum]	0.000301375	-1.43063
comp125786_c2_seq1	809	No blastx hit	No blastx hit	0.029893	-1.426
comp125786_c1_seq1	478	No blastx hit	No blastx hit	0.0457214	-1.42586
comp125971_c0_seq2	2663	XP_015835557.1	PREDICTED: probable multidrug resistance-associated protein lethal(2)03659 [Tribolium castaneum]	0.0141793	-1.42349
comp130172_c0_seq1	386	XP_971576.2	PREDICTED: xaa-Pro dipeptidase isoform X2 [Tribolium castaneum]	0.0000102556	-1.42345
comp114852_c1_seq3	1691	EFA00580.2	Putative serine protease K12H4.7-like Protein [Tribolium castaneum]	0.0000207664	-1.42103
comp122967_c1_seq2	1667	AEE61815.1	unknown [Dendroctonus ponderosae]	0.00049309	-1.42096
comp93379_c0_seq2	1442	ERL95526.1	hypothetical protein D910_12788 [Dendroctonus ponderosae]	0.0404703	-1.42019
comp120983_c1_seq17	340	No blastx hit	No blastx hit	0.0149614	-1.4196
comp122967_c1_seq3	596	XP_001599954.3	PREDICTED: pyruvate dehydrogenase E1 component subunit alpha type II, mitochondrial [Nasonia vitripennis]	0.00133604	-1.41886
comp127585_c5_seq4	1203	AIY68344.1	esterase, partial [Leptinotarsa decemlineata]	0.0000982129	-1.41651
comp125879_c2_seq1	1606	AHF27419.1	putative sugar transporter 5 [Phaedon cochleariae]	0.000480427	-1.41528
comp116668_c1_seq1	341	No blastx hit	No blastx hit	0.00995658	-1.41488
comp136115_c0_seq1	346	No blastx hit	No blastx hit	0.0319864	-1.40937
comp126409_c1_seq9	3776	EEZ97618.1	Retrovirus-related Pol polyprotein from transposon gypsy-like Protein [Tribolium castaneum]	0.000425876	-1.40924
comp119118_c7_seq1	741	No blastx hit	No blastx hit	0.00894613	-1.40531
comp123274_c0_seq4	1282	No blastx hit	No blastx hit	0.0347518	-1.40521
comp127763_c0_seq11	1739	XP_014259836.1	PREDICTED: uncharacterized protein LOC106672712 [Cimex lectularius]	0.00491382	-1.40302
comp122967_c1_seq1	1534	AEE61815.1	unknown [Dendroctonus ponderosae]	0.000585022	-1.40276
comp126409_c1_seq3	4394	EEZ97618.1	Retrovirus-related Pol polyprotein from transposon gypsy-like Protein [Tribolium castaneum]	0.000333473	-1.40148
comp78175_c1_seq1	560	XP_011210985.1	PREDICTED: brachyurin [Bactrocera dorsalis]	0.00984885	-1.39949
comp41070_c0_seq1	240	EFA10016.2	Regucalcin-like Protein [Tribolium castaneum]	0.0319631	-1.39907
comp123315_c1_seq7	624	No blastx hit	No blastx hit	0.0065741	-1.39545
comp96267_c0_seq1	445	No blastx hit	No blastx hit	0.00167797	-1.39506
comp124626_c3_seq4	259	AIY68369.1	esterase [Leptinotarsa decemlineata]	0.00785428	-1.39433
comp126409_c1_seq4	4338	EEZ97618.1	Retrovirus-related Pol polyprotein from transposon gypsy-like Protein [Tribolium castaneum]	0.000398463	-1.39416
comp121139_c1_seq2	992	No blastx hit	No blastx hit	0.00562061	-1.39106
comp37653_c0_seq1	1600	AHZ59647.1	glycoside hydrolase family 1 [Phyllotreta striolata]	0.00556734	-1.388
comp127024_c4_seq6	1212	JAT11167.1	hypothetical protein g.42041 [Graphocephala atropunctata]	0.0374346	-1.38766
comp30025_c0_seq2	274	XP_967434.1	PREDICTED: prostatic acid phosphatase [Tribolium castaneum]	0.00241785	-1.3847
comp106365_c0_seq1	1673	XP_967762.1	PREDICTED: UDP-glucuronosyltransferase 2B16 [Tribolium castaneum]	0.000123985	-1.38424
comp100068_c0_seq2	578	No blastx hit	No blastx hit	0.0205581	-1.38132
comp100068_c0_seq1	470	No blastx hit	No blastx hit	0.0199268	-1.38125
comp124584_c1_seq9	1452	No blastx hit	No blastx hit	0.00250068	-1.37832
comp119169_c0_seq12	2168	AHF27419.1	putative sugar transporter 5 [Phaedon cochleariae]	0.0305344	-1.37773
comp101363_c0_seq2	738	XP_008190480.1	PREDICTED: 4-coumarate--CoA ligase 1 [Tribolium castaneum]	0.0000151583	-1.37489
comp125281_c1_seq8	1557	XP_318829.4	AGAP009745-PA [Anopheles gambiae str. PEST]	0.0106346	-1.37489
comp119927_c4_seq1	998	KPI94977.1	hypothetical protein RR46_11981 [Papilio xuthus]	0.0240515	-1.37313
comp128631_c5_seq4	4586	XP_017472802.1	PREDICTED: LOW QUALITY PROTEIN: SCAN domain-containing protein 3-like [Rhagoletis zephyria]	0.0295291	-1.3718
comp103695_c0_seq2	609	ACI42858.1	carboxylesterase [Harmonia axyridis]	0.00503132	-1.36996
comp103606_c0_seq1	789	KYQ59324.1	hypothetical protein ALC60_01634, partial [Trachymyrmex zeteki]	0.0463834	-1.36976
comp155232_c0_seq1	294	XP_966889.1	PREDICTED: 15-hydroxyprostaglandin dehydrogenase [NAD(+)] [Tribolium castaneum]	0.00491382	-1.36634
comp119169_c0_seq5	2264	AHF27419.1	putative sugar transporter 5 [Phaedon cochleariae]	0.0303084	-1.3663
comp121418_c0_seq2	1720	AGT57858.1	cytochrome P450 6ef1, partial [Leptinotarsa decemlineata]	0.0000283267	-1.36616
comp46288_c0_seq1	1563	XP_001948969.2	PREDICTED: leucine-rich repeat-containing protein 15 isoform X2 [Acyrthosiphon pisum]	0.0377137	-1.36616
comp108439_c2_seq1	250	KRT83589.1	hypothetical protein AMK59_4748, partial [Oryctes borbonicus]	0.00919928	-1.36458
comp123063_c1_seq19	955	XP_017786040.1	PREDICTED: uncharacterized protein LOC108569125 isoform X2 [Nicrophorus vespilloides]	0.0469718	-1.36432
comp14973_c0_seq1	555	XP_970271.1	PREDICTED: dihydropyrimidine dehydrogenase [NADP(+)] isoform X2 [Tribolium castaneum]	0.00205929	-1.36341
comp117969_c1_seq2	2158	XP_014203710.1	PREDICTED: uridine phosphorylase 1-like isoform X1 [Copidosoma floridanum]	0.00283431	-1.36316
comp78175_c0_seq1	261	CAA76928.1	chymotrypsin [Phaedon cochleariae]	0.00363985	-1.36259
comp128425_c1_seq1	1432	No blastx hit	No blastx hit	0.00295173	-1.36002
comp94985_c0_seq1	918	EFA10015.2	Regucalcin-like Protein [Tribolium castaneum]	0.00105844	-1.35934
comp127810_c2_seq33	443	No blastx hit	No blastx hit	0.0137147	-1.35853
comp9495_c0_seq2	206	ABZ10961.1	arginine kinase [Phyllotreta striolata]	0.018168	-1.35817
comp126629_c2_seq1	415	No blastx hit	No blastx hit	0.0304493	-1.35783
comp121418_c0_seq1	1778	AGT57858.1	cytochrome P450 6ef1, partial [Leptinotarsa decemlineata]	0.000052919	-1.35769
comp124533_c4_seq7	1102	No blastx hit	No blastx hit	0.0032875	-1.35729
comp126409_c1_seq12	4184	EEZ97618.1	Retrovirus-related Pol polyprotein from transposon gypsy-like Protein [Tribolium castaneum]	0.00017491	-1.35724
comp98989_c0_seq1	589	No blastx hit	No blastx hit	0.010042	-1.35616
comp116208_c0_seq3	627	AIY68344.1	esterase, partial [Leptinotarsa decemlineata]	0.00630813	-1.35606
comp75116_c0_seq3	1350	EEZ97257.1	Putative 1-acyl-sn-glycerol-3-phosphate acyltransferase acl-2-like Protein [Tribolium castaneum]	0.00425166	-1.35324
comp92599_c0_seq1	776	No blastx hit	No blastx hit	0.0304452	-1.34675
comp107502_c0_seq1	1252	EFA10015.2	Regucalcin-like Protein [Tribolium castaneum]	0.000754614	-1.34591
comp126409_c1_seq11	3768	EEZ97618.1	Retrovirus-related Pol polyprotein from transposon gypsy-like Protein [Tribolium castaneum]	0.000204492	-1.34396
comp149529_c0_seq1	218	XP_011156150.1	PREDICTED: putative inorganic phosphate cotransporter [Solenopsis invicta]	0.000962295	-1.34272
comp122729_c6_seq3	447	No blastx hit	No blastx hit	0.00108407	-1.34201
comp127260_c3_seq1	769	No blastx hit	No blastx hit	0.0421255	-1.33847
comp106078_c0_seq1	2020	ERL92052.1	hypothetical protein D910_09374 [Dendroctonus ponderosae]	0.00017063	-1.3374
comp125531_c1_seq1	274	No blastx hit	No blastx hit	0.0171674	-1.33711
comp115113_c1_seq1	1673	AHZ59660.1	glycoside hydrolase family 1 [Phyllotreta striolata]	0.00169605	-1.33251
comp94370_c0_seq1	614	No blastx hit	No blastx hit	0.0292053	-1.33007
comp121519_c0_seq2	1466	ENN71660.1	hypothetical protein YQE_11758, partial [Dendroctonus ponderosae]	0.00168623	-1.32669
comp117971_c3_seq6	3340	XP_972583.1	PREDICTED: small nuclear ribonucleoprotein Sm D3 [Tribolium castaneum]	0.000475489	-1.32296
comp124727_c0_seq9	1773	XP_966889.1	PREDICTED: 15-hydroxyprostaglandin dehydrogenase [NAD(+)] [Tribolium castaneum]	0.001071	-1.31873
comp101466_c0_seq1	876	No blastx hit	No blastx hit	0.0313335	-1.31774
comp126409_c1_seq7	4360	EEZ97618.1	Retrovirus-related Pol polyprotein from transposon gypsy-like Protein [Tribolium castaneum]	0.000377187	-1.31768
comp142527_c0_seq1	221	XP_018334573.1	PREDICTED: adenosine deaminase CECR1-A-like [Agrilus planipennis]	0.00509352	-1.3152
comp125716_c0_seq1	2374	XP_017786622.1	PREDICTED: dopamine N-acetyltransferase-like isoform X3 [Nicrophorus vespilloides]	0.000275931	-1.31375
comp120909_c2_seq1	415	AKF11871.1	putative juvenile hormone epoxide hydrolase 2 [Leptinotarsa decemlineata]	0.0318304	-1.31276
comp75116_c0_seq2	1484	EEZ97257.1	Putative 1-acyl-sn-glycerol-3-phosphate acyltransferase acl-2-like Protein [Tribolium castaneum]	0.0052326	-1.30983
comp136730_c0_seq1	365	XP_015835557.1	PREDICTED: probable multidrug resistance-associated protein lethal(2)03659 [Tribolium castaneum]	0.0387732	-1.30858
comp74605_c0_seq1	282	No blastx hit	No blastx hit	0.0233829	-1.30739
comp118290_c0_seq2	3304	XP_001815304.2	PREDICTED: putative helicase mov-10-B.1 [Tribolium castaneum]	0.00032464	-1.30728
comp124626_c3_seq3	358	AIY68369.1	esterase [Leptinotarsa decemlineata]	0.0162437	-1.30678
comp95424_c0_seq1	445	No blastx hit	No blastx hit	0.00120246	-1.30325
comp101999_c0_seq1	444	No blastx hit	No blastx hit	0.0160072	-1.30322
comp125514_c2_seq12	912	JAS39873.1	hypothetical protein g.22246, partial [Cuerna arida]	0.0375764	-1.3006
comp116755_c0_seq1	793	No blastx hit	No blastx hit	0.00116588	-1.29526
comp105129_c0_seq1	384	ERL89059.1	hypothetical protein D910_06436, partial [Dendroctonus ponderosae]	0.0101924	-1.29243
comp120815_c0_seq7	952	No blastx hit	No blastx hit	0.0262718	-1.2905
comp41643_c0_seq1	1613	XP_015838016.1	PREDICTED: putative inorganic phosphate cotransporter isoform X1 [Tribolium castaneum]	0.00106287	-1.28982
comp101363_c0_seq1	583	XP_008190480.1	PREDICTED: 4-coumarate--CoA ligase 1 [Tribolium castaneum]	0.000105203	-1.28969
comp117634_c1_seq7	1900	No blastx hit	No blastx hit	0.012494	-1.28863
comp120891_c1_seq1	2233	EFA01493.1	Protein white-like Protein [Tribolium castaneum]	0.00081776	-1.2883
comp116668_c4_seq2	2303	No blastx hit	No blastx hit	0.000129049	-1.2869
comp125514_c2_seq9	917	JAS39873.1	hypothetical protein g.22246, partial [Cuerna arida]	0.0341338	-1.28587
comp75116_c0_seq4	1551	EEZ97257.1	Putative 1-acyl-sn-glycerol-3-phosphate acyltransferase acl-2-like Protein [Tribolium castaneum]	0.0061559	-1.28475
comp103695_c0_seq1	569	AIY68369.1	esterase [Leptinotarsa decemlineata]	0.0128922	-1.28458
comp107425_c0_seq2	787	EFN65840.1	Putative uncharacterized transposon-derived protein F52C9.6, partial [Camponotus floridanus]	0.000904294	-1.28423
comp124517_c5_seq3	430	No blastx hit	No blastx hit	0.04735	-1.28256
comp124324_c4_seq6	1004	CAE47502.1	cathepsin B-like proteinase [Diabrotica virgifera virgifera]	0.00703689	-1.28229
comp134131_c0_seq1	384	XP_018332499.1	PREDICTED: UPF0160 protein MYG1, mitochondrial isoform X2 [Agrilus planipennis]	0.00298493	-1.27796
comp42180_c0_seq1	391	AHF27413.1	putative sugar transporter 1 [Phaedon cochleariae]	0.0487226	-1.27759
comp14087_c0_seq1	261	AIY68355.1	esterase [Leptinotarsa decemlineata]	0.00203175	-1.27498
comp120764_c1_seq2	1417	XP_017487885.1	PREDICTED: uncharacterized protein LOC108376199 [Rhagoletis zephyria]	0.0434561	-1.27355
comp125451_c3_seq1	355	EFA06747.1	Facilitated trehalose transporter Tret1-2 homolog-like Protein [Tribolium castaneum]	0.0336669	-1.26851
comp105611_c0_seq1	1017	XP_011187076.1	PREDICTED: brachyurin [Bactrocera cucurbitae]	0.0166924	-1.26719
comp126409_c1_seq10	4208	EEZ97618.1	Retrovirus-related Pol polyprotein from transposon gypsy-like Protein [Tribolium castaneum]	0.000611901	-1.26454
comp128310_c4_seq8	1147	No blastx hit	No blastx hit	0.0338086	-1.26234
comp78082_c0_seq1	1979	XP_008197858.1	PREDICTED: feline leukemia virus subgroup C receptor-related protein 2 [Tribolium castaneum]	0.00370754	-1.26125
comp113556_c0_seq1	2051	AHH86055.1	glycoside hydrolase family 31 [Leptinotarsa decemlineata]	0.0297501	-1.25539
comp108822_c0_seq1	277	No blastx hit	No blastx hit	0.0254409	-1.25519
comp84337_c0_seq1	701	KYB27614.1	Protein NPC2 homolog-like protein [Tribolium castaneum]	0.00884907	-1.25488
comp149874_c0_seq1	310	AIY68339.1	esterase, partial [Leptinotarsa decemlineata]	0.0388337	-1.25279
comp123049_c0_seq3	1330	XP_008190576.1	PREDICTED: techylectin-5B-like [Tribolium castaneum]	0.00547724	-1.25097
comp124617_c0_seq1	949	No blastx hit	No blastx hit	0.00324389	-1.25079
comp125281_c1_seq4	1773	ERL90847.1	hypothetical protein D910_08192 [Dendroctonus ponderosae]	0.0261575	-1.24941
comp148425_c0_seq1	208	XP_015792746.1	PREDICTED: xaa-Pro dipeptidase-like [Tetranychus urticae]	0.0375043	-1.24934
comp3825_c0_seq1	352	XP_014261504.1	PREDICTED: lysosomal acid phosphatase-like isoform X3 [Cimex lectularius]	0.0158098	-1.24892
comp124954_c1_seq4	2463	XP_008190850.1	PREDICTED: early endosome antigen 1 [Tribolium castaneum]	0.00227703	-1.24849
comp125389_c1_seq23	3063	XP_008200643.1	PREDICTED: glycerol-3-phosphate acyltransferase 3 isoform X1 [Tribolium castaneum]	0.00186218	-1.24734
comp124954_c2_seq1	236	No blastx hit	No blastx hit	0.0329401	-1.24706
comp125389_c1_seq1	2835	XP_008200644.1	PREDICTED: glycerol-3-phosphate acyltransferase 4 isoform X2 [Tribolium castaneum]	0.00276578	-1.24576
comp116102_c8_seq1	628	No blastx hit	No blastx hit	0.0138953	-1.24378
comp42140_c0_seq1	262	No blastx hit	No blastx hit	0.00986076	-1.24367
comp154233_c0_seq1	266	No blastx hit	No blastx hit	0.0405446	-1.24295
comp127763_c0_seq2	1800	XP_014259836.1	PREDICTED: uncharacterized protein LOC106672712 [Cimex lectularius]	0.00515038	-1.24069
comp123620_c6_seq7	1428	XP_013144778.1	PREDICTED: uncharacterized protein LOC106108224 [Papilio polytes]	0.0222984	-1.23944
comp117969_c1_seq1	2612	XP_968417.2	PREDICTED: uridine phosphorylase 1 isoform X2 [Tribolium castaneum]	0.00838899	-1.23373
comp38118_c0_seq1	355	XP_015834337.1	PREDICTED: uncharacterized protein LOC661718 [Tribolium castaneum]	0.0041308	-1.23216
comp138819_c0_seq1	373	XP_015838016.1	PREDICTED: putative inorganic phosphate cotransporter isoform X1 [Tribolium castaneum]	0.000695909	-1.23071
comp128999_c0_seq1	1795	XP_967762.1	PREDICTED: UDP-glucuronosyltransferase 2B16 [Tribolium castaneum]	0.00515364	-1.23017
comp163321_c0_seq1	228	No blastx hit	No blastx hit	0.016493	-1.22658
comp101999_c0_seq2	466	No blastx hit	No blastx hit	0.047276	-1.22632
comp126464_c4_seq2	1672	AHZ59647.1	glycoside hydrolase family 1 [Phyllotreta striolata]	0.0048686	-1.22526
comp126815_c4_seq1	1560	XP_013777233.1	PREDICTED: uncharacterized protein LOC106461913 [Limulus polyphemus]	0.00828728	-1.22366
comp123036_c4_seq1	246	ERL88909.1	hypothetical protein D910_06288 [Dendroctonus ponderosae]	0.00147399	-1.22357
comp125971_c0_seq1	1813	ENN78464.1	hypothetical protein YQE_05102, partial [Dendroctonus ponderosae]	0.0231549	-1.22312
comp105294_c0_seq1	672	EAT40755.1	AAEL007549-PA [Aedes aegypti]	0.0152161	-1.21939
comp56339_c0_seq1	464	KRT79028.1	hypothetical protein AMK59_8390, partial [Oryctes borbonicus]	0.00561962	-1.21839
comp114852_c1_seq4	1708	EFA00580.2	Putative serine protease K12H4.7-like Protein [Tribolium castaneum]	0.000245203	-1.2179
comp84996_c0_seq1	670	EAT40755.1	AAEL007549-PA [Aedes aegypti]	0.0174514	-1.21773
comp109801_c0_seq2	582	No blastx hit	No blastx hit	0.0181445	-1.21758
comp93039_c0_seq1	1057	ERL85432.1	hypothetical protein D910_02852 [Dendroctonus ponderosae]	0.0189505	-1.21223
comp75672_c0_seq1	539	AGX25161.1	dipeptidyl peptidase [Leptinotarsa decemlineata]	0.000615159	-1.20992
comp123036_c2_seq2	239	EAT39750.1	AAEL008468-PA [Aedes aegypti]	0.0077203	-1.20836
comp126319_c2_seq14	2443	No blastx hit	No blastx hit	0.0143664	-1.20441
comp126687_c3_seq2	941	EFA05680.2	serine protease P151 [Tribolium castaneum]	0.0157044	-1.20321
comp119580_c0_seq4	2107	ENN82297.1	hypothetical protein YQE_01327, partial [Dendroctonus ponderosae]	0.00561185	-1.20289
comp123036_c2_seq1	214	EAT39750.1	AAEL008468-PA [Aedes aegypti]	0.0233829	-1.20125
comp117971_c3_seq3	3239	XP_972583.1	PREDICTED: small nuclear ribonucleoprotein Sm D3 [Tribolium castaneum]	0.00370754	-1.20115
comp130130_c0_seq1	285	XP_018336652.1	PREDICTED: probable multidrug resistance-associated protein lethal(2)03659 [Agrilus planipennis]	0.03843	-1.19698
comp89035_c0_seq1	534	No blastx hit	No blastx hit	0.0142548	-1.1959
comp124727_c0_seq7	1744	XP_966889.1	PREDICTED: 15-hydroxyprostaglandin dehydrogenase [NAD(+)] [Tribolium castaneum]	0.00132861	-1.19091
comp125451_c2_seq3	1747	EFA06748.1	Facilitated trehalose transporter Tret1-2 homolog-like Protein [Tribolium castaneum]	0.0304493	-1.19005
comp150105_c0_seq1	663	XP_015838016.1	PREDICTED: putative inorganic phosphate cotransporter isoform X1 [Tribolium castaneum]	0.0190429	-1.1898
comp116755_c0_seq2	807	No blastx hit	No blastx hit	0.00562197	-1.1876
comp107356_c0_seq5	699	No blastx hit	No blastx hit	0.0341338	-1.18231
comp128926_c0_seq1	217	ENN79652.1	hypothetical protein YQE_03910, partial [Dendroctonus ponderosae]	0.0133698	-1.18152
comp79679_c0_seq1	411	XP_001658681.1	AAEL007828-PA, partial [Aedes aegypti]	0.00984438	-1.18079
comp127726_c1_seq1	2597	AGX25161.1	dipeptidyl peptidase [Leptinotarsa decemlineata]	0.000541235	-1.17783
comp126184_c0_seq1	1363	XP_008191050.1	PREDICTED: serine-protein kinase ATM isoform X1 [Tribolium castaneum]	0.00575444	-1.17768
comp127413_c1_seq3	1378	EEZ98941.1	hypothetical protein TcasGA2_TC004564 [Tribolium castaneum]	0.00402162	-1.17501
comp128819_c0_seq1	3960	No blastx hit	No blastx hit	0.00746221	-1.17255
comp124324_c4_seq8	1091	CAE47502.1	cathepsin B-like proteinase [Diabrotica virgifera virgifera]	0.00974332	-1.17217
comp117206_c0_seq1	667	No blastx hit	No blastx hit	0.00950272	-1.17089
comp116518_c4_seq12	1712	AJE75662.1	putative glycosyl hydrolase [Chrysomela lapponica]	0.0256985	-1.17023
comp89253_c0_seq1	1110	AAP94193.1	cytochrome P450 monooxygenase [Tribolium castaneum]	0.00551078	-1.17011
comp127726_c1_seq2	2466	AGX25161.1	dipeptidyl peptidase [Leptinotarsa decemlineata]	0.000711652	-1.1689
comp122217_c4_seq5	4806	ENN81687.1	hypothetical protein YQE_01893, partial [Dendroctonus ponderosae]	0.00221239	-1.16865
comp126074_c1_seq11	2498	ADI61813.1	endonuclease-reverse transcriptase [Bombyx mori]	0.0318304	-1.16551
comp119589_c0_seq1	365	No blastx hit	No blastx hit	0.040218	-1.15944
comp117971_c3_seq19	3054	XP_972583.1	PREDICTED: small nuclear ribonucleoprotein Sm D3 [Tribolium castaneum]	0.0220224	-1.15906
comp126074_c1_seq17	1464	KMQ81552.1	endonuclease-reverse transcriptase [Lasius niger]	0.0163907	-1.1585
comp119118_c1_seq1	945	No blastx hit	No blastx hit	0.0273038	-1.15806
comp122895_c0_seq43	2974	AEE61796.1	unknown [Dendroctonus ponderosae]	0.0367429	-1.15736
comp32536_c0_seq1	218	AFJ24894.1	luciferin-regenerating enzyme, partial [Anthocomus fasciatus]	0.0487735	-1.15674
comp73104_c0_seq1	1315	ENN75186.1	hypothetical protein YQE_08198, partial [Dendroctonus ponderosae]	0.00744917	-1.15612
comp101947_c0_seq2	394	No blastx hit	No blastx hit	0.00168933	-1.15578
comp136021_c0_seq1	219	ERL86067.1	hypothetical protein D910_03481 [Dendroctonus ponderosae]	0.0162437	-1.15263
comp39357_c0_seq1	350	XP_014232328.1	PREDICTED: protein NPC2 homolog [Trichogramma pretiosum]	0.0220803	-1.15083
comp123680_c0_seq9	955	No blastx hit	No blastx hit	0.0367864	-1.15022
comp6683_c0_seq1	393	EFA01139.2	Dihydropyrimidine dehydrogenase [NADP(+)]-like Protein [Tribolium castaneum]	0.0196667	-1.14991
comp125389_c1_seq24	1767	XP_008200644.1	PREDICTED: glycerol-3-phosphate acyltransferase 4 isoform X2 [Tribolium castaneum]	0.0274991	-1.14974
comp123036_c3_seq1	290	ENN79652.1	hypothetical protein YQE_03910, partial [Dendroctonus ponderosae]	0.00456349	-1.14916
comp38249_c0_seq1	498	ABZ10961.1	arginine kinase [Phyllotreta striolata]	0.0272257	-1.14531
comp10156_c0_seq1	234	ENN79652.1	hypothetical protein YQE_03910, partial [Dendroctonus ponderosae]	0.0288164	-1.14479
comp136870_c0_seq1	389	AHZ59660.1	glycoside hydrolase family 1 [Phyllotreta striolata]	0.00723864	-1.1422
comp106000_c0_seq1	2018	EFA00684.1	Heparan-alpha-glucosaminide N-acetyltransferase-like Protein [Tribolium castaneum]	0.0166924	-1.13943
comp115721_c0_seq1	1536	XP_015834337.1	PREDICTED: uncharacterized protein LOC661718 [Tribolium castaneum]	0.00903915	-1.13899
comp109731_c0_seq1	2026	XP_008190480.1	PREDICTED: 4-coumarate--CoA ligase 1 [Tribolium castaneum]	0.00174274	-1.13856
comp128801_c2_seq1	3750	XP_003486881.1	PREDICTED: uncharacterized protein LOC100748477 [Bombus impatiens]	0.000493287	-1.13755
comp128928_c0_seq1	619	XP_968540.2	PREDICTED: cystathionine beta-synthase isoform X2 [Tribolium castaneum]	0.0414971	-1.13581
comp138992_c0_seq1	274	XP_018397034.1	PREDICTED: lipase 3-like isoform X2 [Cyphomyrmex costatus]	0.0320728	-1.13459
comp119381_c0_seq1	1337	AAQ11970.1	putative gut cathepsin L-like cysteine protease [Callosobruchus maculatus]	0.00715605	-1.13424
comp127525_c0_seq1	480	No blastx hit	No blastx hit	0.00574188	-1.13389
comp128891_c0_seq1	1767	AEE61873.1	unknown [Dendroctonus ponderosae]	0.00552632	-1.13157
comp96308_c0_seq1	598	No blastx hit	No blastx hit	0.0429443	-1.13127
comp119580_c0_seq3	405	No blastx hit	No blastx hit	0.0380998	-1.13109
comp117825_c0_seq1	1610	EFA04125.1	L-galactose dehydrogenase-like Protein [Tribolium castaneum]	0.0250334	-1.12959
comp125716_c0_seq2	1764	XP_017786622.1	PREDICTED: dopamine N-acetyltransferase-like isoform X3 [Nicrophorus vespilloides]	0.00161233	-1.1291
comp104929_c0_seq1	1860	NP_001153712.1	catalase-like [Tribolium castaneum]	0.00223789	-1.12761
comp118662_c0_seq5	3246	XP_015785722.1	PREDICTED: insulin-like growth factor-binding protein complex acid labile subunit [Tetranychus urticae]	0.0226516	-1.1276
comp124324_c4_seq17	935	CAE47502.1	cathepsin B-like proteinase [Diabrotica virgifera virgifera]	0.0104123	-1.12654
comp149431_c0_seq1	244	AGT57858.1	cytochrome P450 6ef1, partial [Leptinotarsa decemlineata]	0.00774674	-1.12532
comp40236_c0_seq1	1315	EFN60909.1	Transmembrane protein 120-like protein [Camponotus floridanus]	0.0185124	-1.1242
comp122476_c1_seq1	345	AHJ09928.1	glycoside hydrolase family 28 [Diabrotica virgifera virgifera]	0.000741135	-1.12363
comp126464_c4_seq7	945	AJE75667.1	putative glycosyl hydrolase [Chrysomela lapponica]	0.0138953	-1.12158
comp101363_c0_seq3	928	XP_008190480.1	PREDICTED: 4-coumarate--CoA ligase 1 [Tribolium castaneum]	0.000541235	-1.12126
comp129335_c0_seq1	1471	ENN74673.1	hypothetical protein YQE_08790, partial [Dendroctonus ponderosae]	0.00143202	-1.12108
comp108464_c0_seq1	1025	NP_001153712.1	catalase-like [Tribolium castaneum]	0.00535705	-1.12103
comp119585_c0_seq1	2259	ERL93855.1	hypothetical protein D910_11141 [Dendroctonus ponderosae]	0.000917558	-1.12075
comp119580_c0_seq1	1865	ENN82297.1	hypothetical protein YQE_01327, partial [Dendroctonus ponderosae]	0.0146192	-1.11819
comp117150_c2_seq1	1156	No blastx hit	No blastx hit	0.00974979	-1.11803
comp94202_c0_seq1	654	XP_015604717.1	PREDICTED: catalase isoform X2 [Cephus cinctus]	0.000218683	-1.11747
comp124995_c4_seq4	1266	CAE47497.1	cathepsin L-like proteinase [Diabrotica virgifera virgifera]	0.0077203	-1.1159
comp122729_c1_seq4	820	No blastx hit	No blastx hit	0.0409391	-1.11578
comp125389_c1_seq8	3111	XP_008200644.1	PREDICTED: glycerol-3-phosphate acyltransferase 4 isoform X2 [Tribolium castaneum]	0.00412737	-1.11575
comp127673_c2_seq6	625	No blastx hit	No blastx hit	0.019991	-1.11427
comp135399_c0_seq1	362	XP_015834972.1	PREDICTED: maltase 2 isoform X2 [Tribolium castaneum]	0.00974507	-1.11025
comp124995_c4_seq2	1029	CAE47497.1	cathepsin L-like proteinase [Diabrotica virgifera virgifera]	0.00766711	-1.10689
comp135326_c0_seq1	287	ERL90675.1	hypothetical protein D910_08022 [Dendroctonus ponderosae]	0.0231758	-1.106
comp117634_c1_seq9	1955	No blastx hit	No blastx hit	0.0211823	-1.10577
comp118290_c0_seq4	3265	XP_001815304.2	PREDICTED: putative helicase mov-10-B.1 [Tribolium castaneum]	0.00932285	-1.10569
comp42234_c0_seq1	1025	ERL89413.1	hypothetical protein D910_06780 [Dendroctonus ponderosae]	0.0152441	-1.10562
comp113698_c0_seq1	2488	XP_966520.1	PREDICTED: delta(24)-sterol reductase [Tribolium castaneum]	0.00527041	-1.10527
comp110856_c1_seq1	1558	AKF11871.1	putative juvenile hormone epoxide hydrolase 2 [Leptinotarsa decemlineata]	0.00726225	-1.10526
comp117969_c1_seq3	2838	XP_014203710.1	PREDICTED: uridine phosphorylase 1-like isoform X1 [Copidosoma floridanum]	0.0192682	-1.10401
comp128936_c0_seq1	1487	KYB28089.1	hypothetical protein TcasGA2_TC032874 [Tribolium castaneum]	0.0172344	-1.1023
comp126409_c1_seq8	827	XP_008197706.1	PREDICTED: ornithine aminotransferase, mitochondrial [Tribolium castaneum]	0.0140795	-1.10183
comp128025_c2_seq9	802	No blastx hit	No blastx hit	0.0138148	-1.10167
comp136869_c0_seq1	229	AIY68353.1	esterase [Leptinotarsa decemlineata]	0.035782	-1.10108
comp122217_c4_seq19	4775	XP_008179060.1	PREDICTED: RNA-directed DNA polymerase from mobile element jockey-like [Acyrthosiphon pisum]	0.00997023	-1.10102
comp110002_c0_seq1	2024	ERL95192.1	hypothetical protein D910_12460 [Dendroctonus ponderosae]	0.00503239	-1.09934
comp109049_c0_seq1	3513	XP_970271.1	PREDICTED: dihydropyrimidine dehydrogenase [NADP(+)] isoform X2 [Tribolium castaneum]	0.0104831	-1.09897
comp126235_c10_seq4	2233	XP_014220344.1	PREDICTED: KRAB-A domain-containing protein 2-like [Trichogramma pretiosum]	0.000611901	-1.0979
comp124516_c0_seq1	834	No blastx hit	No blastx hit	0.0382803	-1.09755
comp128946_c0_seq1	295	XP_011630593.1	PREDICTED: cystathionine beta-synthase-like [Pogonomyrmex barbatus]	0.0156737	-1.09732
comp121760_c1_seq2	441	No blastx hit	No blastx hit	0.0267954	-1.09623
comp117969_c1_seq4	2383	XP_014203710.1	PREDICTED: uridine phosphorylase 1-like isoform X1 [Copidosoma floridanum]	0.0121033	-1.09574
comp120675_c3_seq2	2006	XP_015834972.1	PREDICTED: maltase 2 isoform X2 [Tribolium castaneum]	0.00935762	-1.09554
comp41334_c0_seq1	615	No blastx hit	No blastx hit	0.0255664	-1.09525
comp126464_c4_seq1	1692	AHZ59647.1	glycoside hydrolase family 1 [Phyllotreta striolata]	0.0160643	-1.09524
comp127525_c5_seq5	1475	No blastx hit	No blastx hit	0.00397183	-1.09309
comp119476_c0_seq1	4103	EFA04343.1	hypothetical protein TcasGA2_TC014638 [Tribolium castaneum]	0.0222098	-1.09244
comp5138_c0_seq1	606	EFA03938.1	hypothetical protein TcasGA2_TC014079 [Tribolium castaneum]	0.00290782	-1.09164
comp124995_c0_seq1	498	CAE47497.1	cathepsin L-like proteinase [Diabrotica virgifera virgifera]	0.013798	-1.08937
comp125451_c2_seq8	970	EFA06747.1	Facilitated trehalose transporter Tret1-2 homolog-like Protein [Tribolium castaneum]	0.0485905	-1.08737
comp120254_c2_seq12	849	JAT88554.1	hypothetical protein g.4759, partial [Pectinophora gossypiella]	0.00913457	-1.08673
comp125716_c0_seq4	1749	XP_017786622.1	PREDICTED: dopamine N-acetyltransferase-like isoform X3 [Nicrophorus vespilloides]	0.00225052	-1.08474
comp126235_c2_seq1	1789	ENN75186.1	hypothetical protein YQE_08198, partial [Dendroctonus ponderosae]	0.0067034	-1.0847
comp124636_c2_seq3	366	No blastx hit	No blastx hit	0.00608988	-1.08459
comp122975_c3_seq2	646	XP_017304253.1	PREDICTED: RNA-directed DNA polymerase from mobile element jockey-like, partial [Diaphorina citri]	0.0300415	-1.08324
comp38336_c0_seq1	948	ERL95192.1	hypothetical protein D910_12460 [Dendroctonus ponderosae]	0.00935762	-1.08011
comp83615_c0_seq1	881	XP_015834337.1	PREDICTED: uncharacterized protein LOC661718 [Tribolium castaneum]	0.0136079	-1.0801
comp124324_c4_seq4	1018	CAE47502.1	cathepsin B-like proteinase [Diabrotica virgifera virgifera]	0.0229577	-1.07791
comp36757_c0_seq1	2022	ABZ10961.1	arginine kinase [Phyllotreta striolata]	0.0409391	-1.07716
comp87634_c0_seq2	325	XP_015183193.1	PREDICTED: coatomer subunit zeta-1 isoform X4 [Polistes dominula]	0.0463779	-1.07549
comp115682_c0_seq1	1849	AIY68345.1	esterase, partial [Leptinotarsa decemlineata]	0.0130782	-1.07376
comp134877_c0_seq1	315	ERL84995.1	hypothetical protein D910_02418 [Dendroctonus ponderosae]	0.0187953	-1.07189
comp122217_c4_seq4	4822	XP_008179060.1	PREDICTED: RNA-directed DNA polymerase from mobile element jockey-like [Acyrthosiphon pisum]	0.00549051	-1.0711
comp123620_c6_seq6	1559	ADI61817.1	endonuclease-reverse transcriptase [Bombyx mori]	0.0232251	-1.06955
comp126930_c1_seq1	1182	No blastx hit	No blastx hit	0.0257693	-1.06696
comp126464_c4_seq6	658	AJE75667.1	putative glycosyl hydrolase [Chrysomela lapponica]	0.00302192	-1.06589
comp119172_c0_seq3	698	XP_017775312.1	PREDICTED: glucose dehydrogenase [FAD, quinone]-like [Nicrophorus vespilloides]	0.0142548	-1.0648
comp114259_c0_seq2	697	No blastx hit	No blastx hit	0.00116849	-1.0641
comp58609_c0_seq1	915	EFA11998.1	Alpha-aminoadipic semialdehyde dehydrogenase-like Protein [Tribolium castaneum]	0.0316877	-1.0629
comp126464_c4_seq4	1692	AHZ59647.1	glycoside hydrolase family 1 [Phyllotreta striolata]	0.0106037	-1.06218
comp124237_c3_seq1	802	No blastx hit	No blastx hit	0.00191162	-1.06177
comp120254_c1_seq1	238	KNC33327.1	hypothetical protein FF38_06076 [Lucilia cuprina]	0.0272287	-1.06132
comp118921_c0_seq1	2962	KYB26528.1	Beta-mannosidase-like Protein [Tribolium castaneum]	0.00356518	-1.05733
comp103124_c0_seq1	577	EFX84019.1	hypothetical protein DAPPUDRAFT_315108 [Daphnia pulex]	0.0163907	-1.05726
comp124995_c4_seq3	1229	CAE47497.1	cathepsin L-like proteinase [Diabrotica virgifera virgifera]	0.0167405	-1.05439
comp125389_c1_seq3	3034	XP_008200644.1	PREDICTED: glycerol-3-phosphate acyltransferase 4 isoform X2 [Tribolium castaneum]	0.0136037	-1.05418
comp123133_c3_seq2	805	No blastx hit	No blastx hit	0.0187922	-1.05182
comp108138_c0_seq3	661	No blastx hit	No blastx hit	0.0454401	-1.05161
comp119905_c0_seq2	1959	ERL86223.1	hypothetical protein D910_03634 [Dendroctonus ponderosae]	0.00916114	-1.05059
comp124324_c4_seq22	984	CAE47502.1	cathepsin B-like proteinase [Diabrotica virgifera virgifera]	0.017989	-1.04767
comp116102_c5_seq1	2169	XP_972187.1	PREDICTED: facilitated trehalose transporter Tret1 [Tribolium castaneum]	0.0111793	-1.04669
comp124516_c1_seq1	263	No blastx hit	No blastx hit	0.0490954	-1.04541
comp126464_c4_seq8	1592	AHZ59647.1	glycoside hydrolase family 1 [Phyllotreta striolata]	0.0172676	-1.04288
comp36757_c0_seq2	1593	ABZ10961.1	arginine kinase [Phyllotreta striolata]	0.0454982	-1.04154
comp110179_c0_seq1	1875	EFA07862.1	Putative inorganic phosphate cotransporter-like Protein [Tribolium castaneum]	0.0110421	-1.04068
comp126235_c2_seq2	1330	XP_970519.1	PREDICTED: hydroxyacid oxidase 1 [Tribolium castaneum]	0.0163263	-1.03857
comp113281_c0_seq1	565	EFX84019.1	hypothetical protein DAPPUDRAFT_315108 [Daphnia pulex]	0.0181134	-1.03774
comp34374_c0_seq1	318	EFA00565.1	Phytanoyl-CoA dioxygenase domain-containing protein 1 homolog-like Protein [Tribolium castaneum]	0.00458774	-1.03764
comp126464_c4_seq3	1672	AHZ59647.1	glycoside hydrolase family 1 [Phyllotreta striolata]	0.0162843	-1.0351
comp122217_c4_seq8	4789	XP_008179060.1	PREDICTED: RNA-directed DNA polymerase from mobile element jockey-like [Acyrthosiphon pisum]	0.0074422	-1.03479
comp128352_c4_seq2	2070	EFA08768.2	Alpha-mannosidase 2-like Protein [Tribolium castaneum]	0.0124262	-1.03329
comp110617_c0_seq1	1916	XP_008196264.2	PREDICTED: uncharacterized protein LOC103313822 isoform X1 [Tribolium castaneum]	0.0155436	-1.03258
comp95816_c0_seq1	900	ERL86067.1	hypothetical protein D910_03481 [Dendroctonus ponderosae]	0.0176285	-1.02665
comp126815_c4_seq4	2166	XP_013777233.1	PREDICTED: uncharacterized protein LOC106461913 [Limulus polyphemus]	0.0406197	-1.02464
comp120254_c2_seq7	933	AEX93419.1	juvenile hormone binding protein 5p1, partial [Leptinotarsa decemlineata]	0.0174514	-1.02337
comp105056_c0_seq3	710	XP_008190480.1	PREDICTED: 4-coumarate--CoA ligase 1 [Tribolium castaneum]	0.0262718	-1.02183
comp125389_c1_seq20	3114	XP_008200643.1	PREDICTED: glycerol-3-phosphate acyltransferase 3 isoform X1 [Tribolium castaneum]	0.0103518	-1.0211
comp90873_c0_seq1	1300	ERL88183.1	hypothetical protein D910_05571 [Dendroctonus ponderosae]	0.0305431	-1.02033
comp128425_c1_seq2	541	No blastx hit	No blastx hit	0.0232251	-1.01482
comp123972_c0_seq2	1594	XP_011144702.1	PREDICTED: equilibrative nucleoside transporter 3 [Harpegnathos saltator]	0.0294905	-1.01298
comp122217_c4_seq21	4746	ENN81687.1	hypothetical protein YQE_01893, partial [Dendroctonus ponderosae]	0.00974507	-1.01234
comp122476_c0_seq1	1387	AHJ09935.1	glycoside hydrolase family 28 [Diabrotica virgifera virgifera]	0.0162509	-1.01144
comp41908_c0_seq1	955	XP_008199506.1	PREDICTED: transmembrane protein 70 homolog, mitochondrial [Tribolium castaneum]	0.00556734	-1.01131
comp126787_c0_seq25	1679	ADI61826.1	endonuclease-reverse transcriptase [Bombyx mori]	0.0484924	-1.01086
comp115900_c0_seq7	2060	XP_972225.1	PREDICTED: glucose dehydrogenase [FAD, quinone] [Tribolium castaneum]	0.0431783	-1.00881
comp124775_c2_seq3	2102	No blastx hit	No blastx hit	0.00392342	-1.0048
comp38118_c0_seq2	624	XP_015834337.1	PREDICTED: uncharacterized protein LOC661718 [Tribolium castaneum]	0.0132636	-1.00429
comp119233_c1_seq2	734	XP_969867.1	PREDICTED: probable phospholipid hydroperoxide glutathione peroxidase [Tribolium castaneum]	0.0386586	-1.00401
comp107371_c0_seq1	2898	ENN76911.1	hypothetical protein YQE_06558, partial [Dendroctonus ponderosae]	0.0232251	-1.00212
comp9495_c0_seq1	210	ABZ10961.1	arginine kinase [Phyllotreta striolata]	0.0388146	-0.999445
comp116518_c4_seq14	1816	AJE75662.1	putative glycosyl hydrolase [Chrysomela lapponica]	0.0407027	-0.998599
comp128376_c0_seq3	3327	XP_016657667.1	PREDICTED: uncharacterized protein LOC107882959 isoform X2 [Acyrthosiphon pisum]	0.0283994	-0.997893
comp116518_c4_seq5	2380	AHZ59670.1	glycoside hydrolase family 1 [Phyllotreta striolata]	0.0209307	-0.996711
comp126409_c1_seq5	695	XP_008197706.1	PREDICTED: ornithine aminotransferase, mitochondrial [Tribolium castaneum]	0.0367771	-0.992128
comp122729_c1_seq3	2222	XP_017776594.1	PREDICTED: peptidoglycan-recognition protein LA-like isoform X1 [Nicrophorus vespilloides]	0.00394178	-0.991358
comp109801_c1_seq1	232	No blastx hit	No blastx hit	0.0192413	-0.990771
comp126783_c3_seq3	386	AEX93419.1	juvenile hormone binding protein 5p1, partial [Leptinotarsa decemlineata]	0.0206577	-0.987188
comp121868_c5_seq14	1564	ADF18552.1	endonuclease-reverse transcriptase [Bombyx mori]	0.0250434	-0.986606
comp123972_c0_seq3	1588	XP_011144702.1	PREDICTED: equilibrative nucleoside transporter 3 [Harpegnathos saltator]	0.0380998	-0.982737
comp129163_c0_seq1	1880	ERL90239.1	hypothetical protein D910_07592 [Dendroctonus ponderosae]	0.0120084	-0.98011
comp106676_c0_seq2	370	No blastx hit	No blastx hit	0.037965	-0.980004
comp107425_c0_seq1	955	EFN65840.1	Putative uncharacterized transposon-derived protein F52C9.6, partial [Camponotus floridanus]	0.0265952	-0.979701
comp122729_c1_seq5	1359	XP_017776594.1	PREDICTED: peptidoglycan-recognition protein LA-like isoform X1 [Nicrophorus vespilloides]	0.0118147	-0.977238
comp41580_c0_seq1	1278	ERL85268.1	hypothetical protein D910_02689 [Dendroctonus ponderosae]	0.0083501	-0.975076
comp125389_c1_seq17	2838	XP_008200643.1	PREDICTED: glycerol-3-phosphate acyltransferase 3 isoform X1 [Tribolium castaneum]	0.0419083	-0.967968
comp124324_c2_seq1	214	CAE47502.1	cathepsin B-like proteinase [Diabrotica virgifera virgifera]	0.0336265	-0.967295
comp46103_c0_seq2	992	XP_014230915.1	PREDICTED: trypsin-1-like [Trichogramma pretiosum]	0.0447735	-0.967092
comp122729_c6_seq1	459	No blastx hit	No blastx hit	0.0127218	-0.966722
comp88985_c0_seq1	1076	EFA00565.1	Phytanoyl-CoA dioxygenase domain-containing protein 1 homolog-like Protein [Tribolium castaneum]	0.0120072	-0.965391
comp74572_c0_seq1	1952	EFA00312.1	Mini-chromosome maintenance complex-binding protein-like Protein [Tribolium castaneum]	0.0107774	-0.963555
comp110316_c0_seq1	2289	XP_008200892.1	PREDICTED: major facilitator superfamily domain-containing protein 6-A [Tribolium castaneum]	0.00447429	-0.963017
comp101947_c0_seq1	838	XP_015834711.1	PREDICTED: sphingomyelin phosphodiesterase-like isoform X2 [Tribolium castaneum]	0.00480745	-0.95938
comp120254_c2_seq8	933	AEX93419.1	juvenile hormone binding protein 5p1, partial [Leptinotarsa decemlineata]	0.0414971	-0.958897
comp35030_c0_seq1	327	ENN83304.1	hypothetical protein YQE_00337, partial [Dendroctonus ponderosae]	0.0254797	-0.958203
comp122007_c0_seq2	1391	ENN73548.1	hypothetical protein YQE_09799, partial [Dendroctonus ponderosae]	0.0342723	-0.956232
comp120965_c0_seq1	1702	ERL86223.1	hypothetical protein D910_03634 [Dendroctonus ponderosae]	0.0175857	-0.955751
comp118290_c0_seq5	3216	XP_001815304.2	PREDICTED: putative helicase mov-10-B.1 [Tribolium castaneum]	0.0283689	-0.953123
comp129114_c0_seq1	864	KRT79028.1	hypothetical protein AMK59_8390, partial [Oryctes borbonicus]	0.0104432	-0.950796
comp101947_c0_seq3	666	XP_015834711.1	PREDICTED: sphingomyelin phosphodiesterase-like isoform X2 [Tribolium castaneum]	0.00815147	-0.948778
comp123713_c0_seq10	991	No blastx hit	No blastx hit	0.0200004	-0.948486
comp117236_c0_seq1	3276	EFA08767.1	Alpha-mannosidase 2-like Protein [Tribolium castaneum]	0.00939262	-0.944053
comp107371_c0_seq2	2950	ENN76911.1	hypothetical protein YQE_06558, partial [Dendroctonus ponderosae]	0.0207651	-0.942642
comp122217_c4_seq23	4849	XP_008179060.1	PREDICTED: RNA-directed DNA polymerase from mobile element jockey-like [Acyrthosiphon pisum]	0.0297501	-0.941639
comp128118_c1_seq1	966	XP_014365539.1	PREDICTED: RNA-directed DNA polymerase from mobile element jockey-like [Papilio machaon]	0.0194903	-0.941105
comp115900_c0_seq6	2126	XP_972225.1	PREDICTED: glucose dehydrogenase [FAD, quinone] [Tribolium castaneum]	0.0399588	-0.940828
comp125377_c0_seq2	3266	XP_008195115.1	PREDICTED: LOW QUALITY PROTEIN: transmembrane protein 214-B [Tribolium castaneum]	0.0343534	-0.940225
comp120254_c2_seq5	986	AEX93419.1	juvenile hormone binding protein 5p1, partial [Leptinotarsa decemlineata]	0.03843	-0.939426
comp42083_c0_seq1	1425	ENN76868.1	hypothetical protein YQE_06709, partial [Dendroctonus ponderosae]	0.0230315	-0.935129
comp127763_c0_seq6	2351	XP_014259836.1	PREDICTED: uncharacterized protein LOC106672712 [Cimex lectularius]	0.0318097	-0.933967
comp121873_c3_seq1	578	No blastx hit	No blastx hit	0.0120068	-0.93205
comp128118_c1_seq3	1705	XP_014365539.1	PREDICTED: RNA-directed DNA polymerase from mobile element jockey-like [Papilio machaon]	0.00587681	-0.92983
comp128912_c0_seq1	1922	KYB28197.1	Sphingomyelin phosphodiesterase-like Protein [Tribolium castaneum]	0.0283689	-0.928976
comp89918_c0_seq1	1875	XP_969882.2	PREDICTED: alpha-aminoadipic semialdehyde dehydrogenase [Tribolium castaneum]	0.0316877	-0.927193
comp118060_c1_seq1	708	KYN02133.1	hypothetical protein ALC62_07054 [Cyphomyrmex costatus]	0.0236651	-0.924066
comp101947_c0_seq6	786	XP_015834711.1	PREDICTED: sphingomyelin phosphodiesterase-like isoform X2 [Tribolium castaneum]	0.0083055	-0.922366
comp26944_c0_seq2	497	ERL95641.1	hypothetical protein D910_00064, partial [Dendroctonus ponderosae]	0.038396	-0.921936
comp114852_c1_seq1	1708	EFA00580.2	Putative serine protease K12H4.7-like Protein [Tribolium castaneum]	0.00478032	-0.919641
comp128159_c1_seq1	2344	XP_008192744.1	PREDICTED: ATP-binding cassette sub-family B member 10, mitochondrial isoform X2 [Tribolium castaneum]	0.00218771	-0.918066
comp44760_c0_seq1	301	XP_008198651.1	PREDICTED: neutral ceramidase isoform X1 [Tribolium castaneum]	0.0100947	-0.917912
comp115900_c0_seq3	2322	XP_972225.1	PREDICTED: glucose dehydrogenase [FAD, quinone] [Tribolium castaneum]	0.0449737	-0.91624
comp76913_c0_seq1	937	EFA09464.1	Glyoxalase domain-containing protein 4-like Protein [Tribolium castaneum]	0.0402693	-0.915539
comp147847_c0_seq1	215	AGZ15149.1	glutathione-S-transferase 9, partial [Laodelphax striatella]	0.0230638	-0.909114
comp92839_c2_seq1	1124	XP_008195690.1	PREDICTED: uncharacterized protein LOC103313645 [Tribolium castaneum]	0.0309439	-0.907271
comp128376_c0_seq5	3508	XP_016657667.1	PREDICTED: uncharacterized protein LOC107882959 isoform X2 [Acyrthosiphon pisum]	0.0438753	-0.906697
comp124636_c2_seq1	2301	EFA03098.1	Porphobilinogen deaminase-like Protein [Tribolium castaneum]	0.0021762	-0.899792
comp128408_c1_seq2	2427	KMQ92919.1	endonuclease-reverse transcriptase [Lasius niger]	0.0223984	-0.89883
comp45822_c0_seq1	660	ENN75642.1	hypothetical protein YQE_07820, partial [Dendroctonus ponderosae]	0.0415402	-0.89807
comp122217_c4_seq15	4959	XP_008179060.1	PREDICTED: RNA-directed DNA polymerase from mobile element jockey-like [Acyrthosiphon pisum]	0.0428514	-0.897348
comp92195_c0_seq1	1446	EFA08556.1	Pachytene checkpoint protein 2 homolog-like Protein [Tribolium castaneum]	0.0463834	-0.897253
comp125389_c1_seq12	3060	XP_008200644.1	PREDICTED: glycerol-3-phosphate acyltransferase 4 isoform X2 [Tribolium castaneum]	0.0480372	-0.896916
comp44808_c0_seq1	1302	KRT85652.1	hypothetical protein AMK59_1627 [Oryctes borbonicus]	0.0112028	-0.896413
comp64446_c0_seq1	588	KYB28764.1	Peptidoglycan-recognition protein SC2-like Protein [Tribolium castaneum]	0.0251123	-0.896157
comp100615_c0_seq1	1135	EEZ99844.1	Transmembrane protein 223-like Protein [Tribolium castaneum]	0.00680799	-0.895827
comp108626_c0_seq1	1400	EFA06421.2	Pentatricopeptide repeat-containing protein 2, mitochondrial-like Protein [Tribolium castaneum]	0.0460539	-0.892093
comp126374_c1_seq1	1696	No blastx hit	No blastx hit	0.0479234	-0.888226
comp110316_c0_seq2	1969	XP_008200892.1	PREDICTED: major facilitator superfamily domain-containing protein 6-A [Tribolium castaneum]	0.0112903	-0.887829
comp89330_c0_seq1	502	ENN75811.1	hypothetical protein YQE_07647, partial [Dendroctonus ponderosae]	0.0382803	-0.882779
comp128118_c1_seq2	1820	XP_014365539.1	PREDICTED: RNA-directed DNA polymerase from mobile element jockey-like [Papilio machaon]	0.0121927	-0.879964
comp124508_c0_seq1	1421	EFA05749.1	Zinc carboxypeptidase A 1-like Protein [Tribolium castaneum]	0.0476536	-0.878988
comp124775_c2_seq2	2173	No blastx hit	No blastx hit	0.0151704	-0.877651
comp124968_c3_seq2	2554	XP_011172246.1	PREDICTED: uncharacterized protein LOC105204755 [Solenopsis invicta]	0.0344209	-0.873453
comp124203_c2_seq2	1041	XP_014284774.1	PREDICTED: uncharacterized protein LOC106686136 [Halyomorpha halys]	0.0171685	-0.872354
comp117971_c3_seq4	2954	XP_972583.1	PREDICTED: small nuclear ribonucleoprotein Sm D3 [Tribolium castaneum]	0.0434885	-0.870659
comp154471_c0_seq1	268	No blastx hit	No blastx hit	0.0363231	-0.869721
comp110750_c0_seq1	953	XP_971552.2	PREDICTED: probable oligoribonuclease isoform X1 [Tribolium castaneum]	0.0211125	-0.867756
comp101947_c0_seq4	718	XP_015834711.1	PREDICTED: sphingomyelin phosphodiesterase-like isoform X2 [Tribolium castaneum]	0.0192899	-0.861704
comp139030_c0_seq1	430	XP_966551.1	PREDICTED: dnaJ homolog subfamily C member 11 isoform X2 [Tribolium castaneum]	0.0230638	-0.860852
comp122217_c4_seq1	4946	ENN81687.1	hypothetical protein YQE_01893, partial [Dendroctonus ponderosae]	0.0413347	-0.858721
comp128376_c0_seq2	3251	XP_016657667.1	PREDICTED: uncharacterized protein LOC107882959 isoform X2 [Acyrthosiphon pisum]	0.0359157	-0.856209
comp105499_c0_seq1	1233	ENN76397.1	hypothetical protein YQE_07058, partial [Dendroctonus ponderosae]	0.0354268	-0.855794
comp78797_c0_seq1	845	No blastx hit	No blastx hit	0.0305726	-0.854186
comp124125_c1_seq4	1460	No blastx hit	No blastx hit	0.00488892	-0.853847
comp111829_c0_seq2	1455	ENN71659.1	hypothetical protein YQE_11757, partial [Dendroctonus ponderosae]	0.0418414	-0.852966
comp74361_c0_seq1	1530	ENN71316.1	hypothetical protein YQE_12241, partial [Dendroctonus ponderosae]	0.0237687	-0.852335
comp110316_c0_seq3	2277	XP_008200892.1	PREDICTED: major facilitator superfamily domain-containing protein 6-A [Tribolium castaneum]	0.00937589	-0.852323
comp122892_c0_seq2	2718	XP_008201712.1	PREDICTED: solute carrier family 26 member 10 isoform X1 [Tribolium castaneum]	0.013086	-0.851358
comp117971_c3_seq27	2537	XP_972583.1	PREDICTED: small nuclear ribonucleoprotein Sm D3 [Tribolium castaneum]	0.0233562	-0.85103
comp127180_c0_seq7	3319	XP_969641.1	PREDICTED: phytanoyl-CoA dioxygenase, peroxisomal [Tribolium castaneum]	0.0332297	-0.8492
comp125096_c4_seq1	1840	No blastx hit	No blastx hit	0.0155636	-0.843676
comp41686_c0_seq1	781	ERL94293.1	hypothetical protein D910_11574 [Dendroctonus ponderosae]	0.0246595	-0.842768
comp99446_c0_seq1	571	XP_975560.1	PREDICTED: MIP18 family protein CG30152 [Tribolium castaneum]	0.0429566	-0.839654
comp98745_c0_seq1	603	No blastx hit	No blastx hit	0.0220803	-0.839539
comp120616_c2_seq22	2280	XP_008193998.2	PREDICTED: mitochondrial intermembrane space import and assembly protein 40 [Tribolium castaneum]	0.0498069	-0.834945
comp109338_c0_seq1	2570	ERL84934.1	hypothetical protein D910_02357 [Dendroctonus ponderosae]	0.0305726	-0.832985
comp31767_c1_seq1	508	AGT57839.1	cytochrome P450 12h2, partial [Leptinotarsa decemlineata]	0.00608988	-0.826325
comp31048_c0_seq1	414	XP_004524208.1	PREDICTED: 2-oxoisovalerate dehydrogenase subunit beta, mitochondrial [Ceratitis capitata]	0.0198959	-0.825879
comp126235_c10_seq3	2030	XP_014220344.1	PREDICTED: KRAB-A domain-containing protein 2-like [Trichogramma pretiosum]	0.0218967	-0.822617
comp127643_c2_seq22	2419	XP_017786316.1	PREDICTED: protein-lysine N-methyltransferase N6AMT2 [Nicrophorus vespilloides]	0.0416045	-0.821809
comp110316_c0_seq4	1957	XP_008200892.1	PREDICTED: major facilitator superfamily domain-containing protein 6-A [Tribolium castaneum]	0.0101663	-0.821131
comp122217_c4_seq17	4945	XP_008179060.1	PREDICTED: RNA-directed DNA polymerase from mobile element jockey-like [Acyrthosiphon pisum]	0.0428514	-0.819573
comp36773_c0_seq1	742	EFA01007.1	TRM112-like protein [Tribolium castaneum]	0.0318558	-0.817325
comp125118_c1_seq7	2062	XP_015833761.1	PREDICTED: LOW QUALITY PROTEIN: protein-glutamate O-methyltransferase [Tribolium castaneum]	0.0369352	-0.81698
comp38641_c0_seq1	360	No blastx hit	No blastx hit	0.0369446	-0.816946
comp124636_c2_seq2	2084	EFA03098.1	Porphobilinogen deaminase-like Protein [Tribolium castaneum]	0.0132636	-0.814828
comp114657_c0_seq1	2304	ERL84684.1	hypothetical protein D910_02111 [Dendroctonus ponderosae]	0.00816503	-0.813105
comp129357_c0_seq1	666	No blastx hit	No blastx hit	0.0319578	-0.80852
comp124636_c2_seq5	1383	EFA03098.1	Porphobilinogen deaminase-like Protein [Tribolium castaneum]	0.0206957	-0.79735
comp122217_c4_seq12	4932	XP_008179060.1	PREDICTED: RNA-directed DNA polymerase from mobile element jockey-like [Acyrthosiphon pisum]	0.0386586	-0.792506
comp124172_c0_seq10	1388	No blastx hit	No blastx hit	0.0419294	-0.790188
comp39030_c0_seq1	1530	KYB29726.1	Uroporphyrinogen decarboxylase-like Protein [Tribolium castaneum]	0.0180859	-0.788655
comp121873_c3_seq2	1280	No blastx hit	No blastx hit	0.0106658	-0.788055
comp128921_c0_seq1	875	No blastx hit	No blastx hit	0.0329717	-0.787715
comp107805_c0_seq1	1557	EFA10621.1	RNA methyltransferase-like protein 1 homolog [Tribolium castaneum]	0.0176285	-0.778015
comp134294_c0_seq1	715	XP_008198655.1	PREDICTED: neutral ceramidase-like [Tribolium castaneum]	0.0375852	-0.777587
comp118923_c0_seq1	2210	EFA06777.2	Transmembrane protein 209-like Protein [Tribolium castaneum]	0.0285838	-0.773593
comp108294_c0_seq3	558	AIY68360.1	esterase [Leptinotarsa decemlineata]	0.0476523	-0.772996
comp123789_c3_seq1	1376	ERL84684.1	hypothetical protein D910_02111 [Dendroctonus ponderosae]	0.0128279	-0.769128
comp105346_c0_seq1	2159	EFA04188.1	Xaa-Pro aminopeptidase 1-like Protein [Tribolium castaneum]	0.0440898	-0.766204
comp111528_c0_seq1	2152	EFA01949.1	Protein KBP homolog-like Protein [Tribolium castaneum]	0.0375083	-0.765255
comp30414_c0_seq1	538	EFA03162.2	10 kDa heat shock protein, mitochondrial-like Protein [Tribolium castaneum]	0.0223984	-0.763551
comp36700_c0_seq1	1031	XP_008194699.1	PREDICTED: small integral membrane protein 12-A [Tribolium castaneum]	0.0349271	-0.763105
comp103044_c0_seq1	1392	XP_008197571.1	PREDICTED: nucleotide exchange factor SIL1 [Tribolium castaneum]	0.045622	-0.760456
comp113521_c0_seq1	3746	ENN72063.1	hypothetical protein YQE_11350 [Dendroctonus ponderosae]	0.0151191	-0.752561
comp129092_c0_seq1	2201	EFA04019.2	DnaJ homolog subfamily C member 11-like Protein [Tribolium castaneum]	0.0167405	-0.750413
comp129110_c0_seq1	973	EFA10175.1	RPII140-upstream gene protein-like Protein [Tribolium castaneum]	0.0458753	-0.74827
comp127266_c0_seq1	1815	No blastx hit	No blastx hit	0.0194101	-0.74402
comp105086_c0_seq1	2295	EFA01537.1	putative 4-coumarate--CoA ligase 3-like Protein [Tribolium castaneum]	0.0337756	-0.742178
comp125166_c0_seq1	4106	XP_008194445.1	PREDICTED: putative phosphoenolpyruvate synthase isoform X1 [Tribolium castaneum]	0.0426599	-0.734628
comp115933_c0_seq1	1908	AEE61634.1	unknown [Dendroctonus ponderosae]	0.0191385	-0.732184
comp105086_c0_seq2	2185	EFA01537.1	putative 4-coumarate--CoA ligase 3-like Protein [Tribolium castaneum]	0.0387132	-0.726756
comp126607_c1_seq2	2626	No blastx hit	No blastx hit	0.0388051	-0.720143
comp76488_c0_seq1	2057	EFA10307.1	NADPH--cytochrome P450 reductase-like Protein [Tribolium castaneum]	0.0498173	-0.716528
comp120523_c1_seq2	2232	XP_966878.1	PREDICTED: transmembrane emp24 domain-containing protein 5 [Tribolium castaneum]	0.0201279	-0.712624
comp124775_c2_seq1	2158	No blastx hit	No blastx hit	0.0474049	-0.711782
comp119291_c0_seq2	2387	XP_017769206.1	PREDICTED: cytochrome P450 CYP12A2 isoform X1 [Nicrophorus vespilloides]	0.0457214	-0.706741
comp32183_c0_seq1	441	XP_012219192.1	PREDICTED: isocitrate dehydrogenase [NADP] cytoplasmic [Linepithema humile]	0.0278845	-0.703917
comp41218_c0_seq1	1599	XP_973830.1	PREDICTED: short-chain specific acyl-CoA dehydrogenase, mitochondrial [Tribolium castaneum]	0.0382706	-0.701961
comp110878_c0_seq3	3197	XP_975125.2	PREDICTED: zinc transporter ZIP13 homolog [Tribolium castaneum]	0.0273341	-0.700138
comp124125_c1_seq2	1520	No blastx hit	No blastx hit	0.0307869	-0.697554
comp41644_c0_seq1	1322	XP_008195655.1	PREDICTED: 4-hydroxybenzoate polyprenyltransferase, mitochondrial [Tribolium castaneum]	0.0408931	-0.696808
comp50793_c0_seq3	433	AEE63607.1	unknown [Dendroctonus ponderosae]	0.0426682	-0.6966
comp120523_c1_seq1	1749	XP_966878.1	PREDICTED: transmembrane emp24 domain-containing protein 5 [Tribolium castaneum]	0.0252918	-0.69592
comp138066_c0_seq1	307	EFA04188.1	Xaa-Pro aminopeptidase 1-like Protein [Tribolium castaneum]	0.0413347	-0.69478
comp41189_c0_seq1	1068	ENN70778.1	hypothetical protein YQE_12443, partial [Dendroctonus ponderosae]	0.0400334	-0.689575
comp111391_c0_seq1	1450	KNC23575.1	Small nuclear ribonucleoprotein F [Lucilia cuprina]	0.0448451	-0.689108
comp110878_c0_seq2	3248	XP_975125.2	PREDICTED: zinc transporter ZIP13 homolog [Tribolium castaneum]	0.0348502	-0.683007
comp115820_c0_seq1	1824	XP_001815551.1	PREDICTED: lysM and putative peptidoglycan-binding domain-containing protein 2 [Tribolium castaneum]	0.0409391	-0.666885
comp123269_c2_seq3	1879	EFA09425.1	putative peroxisomal acyl-coenzyme A oxidase 1-like Protein [Tribolium castaneum]	0.0403068	-0.65534
comp116728_c0_seq1	2447	ERL89342.1	hypothetical protein D910_06713 [Dendroctonus ponderosae]	0.0393125	-0.653118
comp123524_c0_seq1	2677	XP_008191963.1	PREDICTED: GPI mannosyltransferase 1 [Tribolium castaneum]	0.0484924	-0.650375
comp95968_c0_seq1	551	AGT57851.1	cytochrome P450 6bq17, partial [Leptinotarsa decemlineata]	0.0487148	-0.641337
comp108002_c0_seq2	1271	EFA03140.1	Importin-5-like Protein [Tribolium castaneum]	0.0437485	0.659163
comp126657_c0_seq1	3317	XP_017775114.1	PREDICTED: transient receptor potential channel pyrexia [Nicrophorus vespilloides]	0.0414267	0.67394
comp119367_c0_seq1	3300	KYB27242.1	hypothetical protein TcasGA2_TC031149 [Tribolium castaneum]	0.0332297	0.699871
comp115366_c0_seq1	2954	ENN74351.1	hypothetical protein YQE_09321, partial [Dendroctonus ponderosae]	0.0418001	0.702397
comp38167_c0_seq2	715	ALE20546.1	ATF4 [Leptinotarsa decemlineata]	0.0252918	0.709276
comp125724_c0_seq4	3190	ENN81736.1	hypothetical protein YQE_01875, partial [Dendroctonus ponderosae]	0.0249859	0.717501
comp125285_c0_seq7	3383	XP_967695.2	PREDICTED: beta-parvin isoform X1 [Tribolium castaneum]	0.0290001	0.719386
comp121067_c0_seq2	1993	EFA12973.2	Organic cation transporter protein-like Protein [Tribolium castaneum]	0.048027	0.721292
comp38167_c0_seq1	616	ALE20546.1	ATF4 [Leptinotarsa decemlineata]	0.0177869	0.726074
comp117284_c0_seq2	2915	XP_966852.1	PREDICTED: prosaposin [Tribolium castaneum]	0.0332297	0.735446
comp125285_c0_seq14	4471	XP_967695.2	PREDICTED: beta-parvin isoform X1 [Tribolium castaneum]	0.0488448	0.744712
comp127114_c0_seq15	3879	XP_014761365.1	uncharacterized protein Dana_GF27433 [Drosophila ananassae]	0.0472132	0.747187
comp110664_c0_seq1	1746	EFA10153.2	hypothetical protein TcasGA2_TC012341 [Tribolium castaneum]	0.0487191	0.748631
comp41024_c0_seq1	533	XP_966852.1	PREDICTED: prosaposin [Tribolium castaneum]	0.0467183	0.751113
comp125724_c0_seq3	3178	ENN81736.1	hypothetical protein YQE_01875, partial [Dendroctonus ponderosae]	0.0161693	0.751165
comp101531_c0_seq1	2428	EEZ98597.1	putative beta-hexosaminidase fdl-like Protein [Tribolium castaneum]	0.0334775	0.766797
comp121659_c0_seq1	1699	ADI61814.1	endonuclease-reverse transcriptase [Bombyx mori]	0.049674	0.768503
comp118002_c6_seq1	2170	EFA13016.1	Cyclin-I-like Protein [Tribolium castaneum]	0.0378227	0.770168
comp42497_c0_seq1	1660	XP_967434.1	PREDICTED: prostatic acid phosphatase [Tribolium castaneum]	0.0365445	0.773513
comp117284_c0_seq3	2922	XP_966852.1	PREDICTED: prosaposin [Tribolium castaneum]	0.0253765	0.773627
comp125285_c0_seq5	4169	XP_967695.2	PREDICTED: beta-parvin isoform X1 [Tribolium castaneum]	0.0280288	0.774044
comp117475_c0_seq2	2175	XP_008196383.1	PREDICTED: PTB domain-containing adapter protein ced-6 [Tribolium castaneum]	0.0495249	0.774314
comp115540_c0_seq1	2258	ENN79246.1	hypothetical protein YQE_04282, partial [Dendroctonus ponderosae]	0.0345911	0.774848
comp128206_c1_seq4	2378	KMQ95932.1	endonuclease-reverse transcriptase [Lasius niger]	0.041843	0.777206
comp124787_c1_seq1	2106	XP_008198792.1	PREDICTED: uncharacterized protein LOC103314449 [Tribolium castaneum]	0.0292178	0.778294
comp118119_c0_seq5	3311	KYB26564.1	High affinity cAMP-specific and IBMX-insensitive 3',5'-cyclic phosphodiesterase 8A-like Protein [Tribolium castaneum]	0.0294905	0.780501
comp110057_c1_seq2	286	ERL86281.1	hypothetical protein D910_03690 [Dendroctonus ponderosae]	0.0232251	0.789237
comp119364_c4_seq1	1068	EFA03948.2	putative multidrug resistance-associated protein lethal(2)03659-like Protein [Tribolium castaneum]	0.0342427	0.792851
comp125417_c3_seq4	741	EFN75584.1	hypothetical protein EAI_05092, partial [Harpegnathos saltator]	0.0465066	0.796433
comp110057_c2_seq1	336	ERL86281.1	hypothetical protein D910_03690 [Dendroctonus ponderosae]	0.0469388	0.796818
comp124932_c7_seq2	3255	EFA08761.1	Connectin-like Protein [Tribolium castaneum]	0.0359163	0.797851
comp129325_c0_seq1	2412	ENN81156.1	hypothetical protein YQE_02522, partial [Dendroctonus ponderosae]	0.0457639	0.798229
comp121787_c0_seq3	2413	ERL88511.1	hypothetical protein D910_05897 [Dendroctonus ponderosae]	0.0434561	0.799794
comp121787_c0_seq1	2455	ERL88511.1	hypothetical protein D910_05897 [Dendroctonus ponderosae]	0.0347706	0.800737
comp6942_c0_seq1	415	AEE61409.1	unknown [Dendroctonus ponderosae]	0.0275124	0.801215
comp126361_c2_seq2	2771	EFA09662.1	Annexin B9-like Protein [Tribolium castaneum]	0.0311325	0.804545
comp119916_c3_seq1	735	No blastx hit	No blastx hit	0.0404219	0.807121
comp119651_c0_seq9	1110	XP_011879123.1	PREDICTED: uncharacterized protein LOC105568241 [Vollenhovia emeryi]	0.0292053	0.80835
comp42352_c0_seq1	796	KRT79153.1	Peptidase [Oryctes borbonicus]	0.0409391	0.808785
comp41502_c0_seq2	2679	XP_966678.1	PREDICTED: S-adenosylmethionine synthase isoform X1 [Tribolium castaneum]	0.0292178	0.809255
comp38080_c0_seq1	1599	XP_973576.1	PREDICTED: ketimine reductase mu-crystallin [Tribolium castaneum]	0.0470616	0.814977
comp128027_c0_seq1	6606	EFA08977.2	hypothetical protein TcasGA2_TC006684 [Tribolium castaneum]	0.0175712	0.815013
comp117284_c0_seq1	2941	XP_966852.1	PREDICTED: prosaposin [Tribolium castaneum]	0.0182387	0.816117
comp128027_c0_seq3	6682	EFA08977.2	hypothetical protein TcasGA2_TC006684 [Tribolium castaneum]	0.0177349	0.817079
comp113729_c0_seq2	2161	AEE61409.1	unknown [Dendroctonus ponderosae]	0.0413347	0.820883
comp92183_c0_seq1	1287	No blastx hit	No blastx hit	0.0270417	0.822427
comp119509_c1_seq3	983	ENN78573.1	hypothetical protein YQE_04941, partial [Dendroctonus ponderosae]	0.0256863	0.822451
comp41502_c0_seq1	2679	XP_008198784.1	PREDICTED: S-adenosylmethionine synthase isoform X2 [Tribolium castaneum]	0.0497408	0.822542
comp47243_c0_seq2	322	BAN20384.1	acid phosphatase-1 [Riptortus pedestris]	0.0408591	0.823501
comp116734_c0_seq9	697	XP_015435674.1	PREDICTED: S-adenosylmethionine synthase isoform X1 [Dufourea novaeangliae]	0.0343415	0.823713
comp116267_c0_seq1	1670	KRT78224.1	hypothetical protein AMK59_7259 [Oryctes borbonicus]	0.0398958	0.824071
comp110057_c0_seq1	1706	ERL86281.1	hypothetical protein D910_03690 [Dendroctonus ponderosae]	0.0166918	0.825654
comp112220_c0_seq1	2394	EEZ97815.1	Tyrosine-protein phosphatase non-receptor type 9-like Protein [Tribolium castaneum]	0.0262718	0.827118
comp128094_c1_seq1	2896	XP_008195074.1	PREDICTED: myosin light chain kinase, smooth muscle isoform X1 [Tribolium castaneum]	0.0455723	0.827374
comp112134_c0_seq1	1008	AJA91071.1	cytochrome P450 [Leptinotarsa decemlineata]	0.0429241	0.827808
comp128350_c0_seq5	3277	EEZ99323.1	toll-like protein [Tribolium castaneum]	0.0172108	0.829628
comp127640_c2_seq12	2704	EFA09920.2	Tetraspanin-33-like Protein [Tribolium castaneum]	0.0416045	0.830466
comp127102_c2_seq2	1767	XP_012063671.1	PREDICTED: histone-lysine N-methyltransferase SETMAR-like [Atta cephalotes]	0.0473337	0.831266
comp125285_c0_seq13	3780	XP_967695.2	PREDICTED: beta-parvin isoform X1 [Tribolium castaneum]	0.00802976	0.831849
comp83280_c0_seq2	563	XP_008200674.1	PREDICTED: very long-chain-fatty-acid--CoA ligase bubblegum isoform X1 [Tribolium castaneum]	0.0418389	0.834444
comp85072_c0_seq1	468	No blastx hit	No blastx hit	0.0215186	0.835309
comp119367_c0_seq2	3215	KYB27242.1	hypothetical protein TcasGA2_TC031149 [Tribolium castaneum]	0.00462933	0.835505
comp118873_c0_seq6	1079	ERL91708.1	hypothetical protein D910_09035 [Dendroctonus ponderosae]	0.0487511	0.837024
comp131760_c0_seq1	344	ENN76821.1	hypothetical protein YQE_06662, partial [Dendroctonus ponderosae]	0.0229622	0.837723
comp35367_c0_seq1	250	XP_974457.2	PREDICTED: serine palmitoyltransferase 2 [Tribolium castaneum]	0.0319342	0.837831
comp124695_c0_seq1	1251	No blastx hit	No blastx hit	0.0423881	0.837893
comp128684_c0_seq7	2856	EJY57493.1	AAEL017480-PA, partial [Aedes aegypti]	0.0202759	0.837994
comp93291_c0_seq2	1698	BAI59107.1	serpin55 [Tenebrio molitor]	0.0378336	0.839344
comp79182_c0_seq1	2125	EFA07863.1	Putative inorganic phosphate cotransporter-like Protein [Tribolium castaneum]	0.0269461	0.839509
comp128004_c2_seq5	4339	KPU75308.1	uncharacterized protein Dana_GF26277 [Drosophila ananassae]	0.0112445	0.841133
comp120028_c0_seq1	2922	XP_017771017.1	PREDICTED: nucleolar MIF4G domain-containing protein 1 homolog [Nicrophorus vespilloides]	0.0242861	0.841868
comp37519_c0_seq1	573	EFA05939.1	hypothetical protein TcasGA2_TC008755 [Tribolium castaneum]	0.042226	0.842049
comp120871_c0_seq1	2908	ERL88187.1	hypothetical protein D910_05575 [Dendroctonus ponderosae]	0.030697	0.842761
comp122260_c2_seq1	1230	ERL93818.1	hypothetical protein D910_11104 [Dendroctonus ponderosae]	0.0386586	0.84468
comp125285_c0_seq9	3709	XP_967695.2	PREDICTED: beta-parvin isoform X1 [Tribolium castaneum]	0.0173045	0.846481
comp119509_c1_seq1	876	ENN78573.1	hypothetical protein YQE_04941, partial [Dendroctonus ponderosae]	0.0285607	0.848625
comp104289_c0_seq1	2404	EFA11034.1	Very long-chain-fatty-acid--CoA ligase bubblegum-like Protein [Tribolium castaneum]	0.0208664	0.849529
comp114408_c1_seq3	2602	ENN78707.1	hypothetical protein YQE_04879, partial [Dendroctonus ponderosae]	0.0402693	0.849702
comp36835_c0_seq1	1732	EFA05939.1	hypothetical protein TcasGA2_TC008755 [Tribolium castaneum]	0.0284219	0.85016
comp118119_c0_seq6	3307	XP_015837571.1	PREDICTED: high affinity cAMP-specific and IBMX-insensitive 3',5'-cyclic phosphodiesterase 8A isoform X4 [Tribolium castaneum]	0.0175714	0.850778
comp127640_c2_seq18	1452	KYB25562.1	Tetraspanin-33-like Protein [Tribolium castaneum]	0.0165909	0.853517
comp113729_c0_seq1	1987	AEE61409.1	unknown [Dendroctonus ponderosae]	0.0231758	0.853916
comp93291_c0_seq1	1897	BAI59107.1	serpin55 [Tenebrio molitor]	0.0434642	0.854914
comp125945_c1_seq4	5251	XP_015840360.1	PREDICTED: ATP-binding cassette sub-family A member 3 isoform X2 [Tribolium castaneum]	0.00964257	0.856603
comp122094_c1_seq2	2526	KOC60576.1	putative ribosome biogenesis protein RLP24 [Habropoda laboriosa]	0.0459809	0.856785
comp113118_c0_seq1	2103	KRT83798.1	hypothetical protein AMK59_3953 [Oryctes borbonicus]	0.0490852	0.858252
comp111230_c0_seq1	1692	ENN72899.1	hypothetical protein YQE_10469, partial [Dendroctonus ponderosae]	0.0181019	0.860404
comp110057_c1_seq1	456	ERL86281.1	hypothetical protein D910_03690 [Dendroctonus ponderosae]	0.013086	0.861935
comp116267_c0_seq2	1672	KRT78224.1	hypothetical protein AMK59_7259 [Oryctes borbonicus]	0.0364916	0.862957
comp120989_c2_seq1	2470	AHF27422.1	putative sugar transporter 16 [Phaedon cochleariae]	0.0297501	0.865061
comp128108_c2_seq3	4003	No blastx hit	No blastx hit	0.0404566	0.86583
comp133741_c0_seq1	399	EFA13016.1	Cyclin-I-like Protein [Tribolium castaneum]	0.00834445	0.867446
comp122170_c0_seq2	1004	XP_008195919.1	PREDICTED: uncharacterized protein LOC664363 isoform X4 [Tribolium castaneum]	0.0176461	0.868017
comp126012_c2_seq5	1375	No blastx hit	No blastx hit	0.0251129	0.868726
comp51886_c0_seq1	516	EFA07869.2	Putative inorganic phosphate cotransporter-like Protein [Tribolium castaneum]	0.0151942	0.869475
comp166174_c0_seq1	395	XP_972815.1	PREDICTED: syntenin-1 [Tribolium castaneum]	0.0294337	0.869732
comp110057_c1_seq3	294	ERL86281.1	hypothetical protein D910_03690 [Dendroctonus ponderosae]	0.0396697	0.870531
comp124087_c0_seq1	3312	ERL93668.1	hypothetical protein D910_10956 [Dendroctonus ponderosae]	0.0230227	0.873948
comp124446_c2_seq3	2077	XP_972496.1	PREDICTED: UDP-glucuronosyltransferase [Tribolium castaneum]	0.0233829	0.874704
comp117485_c0_seq1	1897	XP_974615.1	PREDICTED: FGGY carbohydrate kinase domain-containing protein [Tribolium castaneum]	0.0247244	0.878001
comp128004_c2_seq1	1884	XP_013163277.1	PREDICTED: uncharacterized protein LOC106114561 [Papilio xuthus]	0.0335123	0.878526
comp125669_c0_seq4	3786	XP_008198215.1	PREDICTED: sterile alpha and TIR motif-containing protein 1 isoform X5 [Tribolium castaneum]	0.0139841	0.878868
comp129277_c0_seq1	1163	AEE62127.1	unknown [Dendroctonus ponderosae]	0.0348708	0.879033
comp116030_c0_seq1	2606	XP_001815657.1	PREDICTED: uncharacterized protein LOC100142139 isoform X2 [Tribolium castaneum]	0.0316877	0.880197
comp74418_c0_seq1	957	KYB29224.1	hypothetical protein TcasGA2_TC032144 [Tribolium castaneum]	0.019138	0.884264
comp125285_c0_seq12	4427	XP_967695.2	PREDICTED: beta-parvin isoform X1 [Tribolium castaneum]	0.00517868	0.88473
comp82299_c0_seq1	1077	AJE26300.1	autophagy-related protein 8 [Tenebrio molitor]	0.0491892	0.886418
comp125437_c1_seq3	832	XP_556168.3	AGAP005529-PC [Anopheles gambiae str. PEST]	0.0357627	0.887326
comp124932_c7_seq1	2765	EFA08761.1	Connectin-like Protein [Tribolium castaneum]	0.0247853	0.889022
comp41198_c0_seq1	375	No blastx hit	No blastx hit	0.0148218	0.889323
comp125417_c0_seq6	666	XP_013144778.1	PREDICTED: uncharacterized protein LOC106108224 [Papilio polytes]	0.00736799	0.892047
comp108534_c0_seq2	2094	KRT78224.1	hypothetical protein AMK59_7259 [Oryctes borbonicus]	0.0249746	0.893714
comp128715_c0_seq1	4208	XP_008183193.1	PREDICTED: uncharacterized protein LOC100568563 [Acyrthosiphon pisum]	0.0135192	0.893916
comp124530_c1_seq6	2006	XP_008198519.1	PREDICTED: glycogenin-2 isoform X4 [Tribolium castaneum]	0.0238054	0.894554
comp125120_c0_seq8	5891	AMS38375.1	hypothetical protein [Bactrocera tryoni]	0.0426599	0.89483
comp121307_c2_seq1	1899	No blastx hit	No blastx hit	0.0233599	0.896036
comp33931_c0_seq1	874	EFA07863.1	Putative inorganic phosphate cotransporter-like Protein [Tribolium castaneum]	0.0237687	0.897438
comp122094_c1_seq1	2498	KOC60576.1	putative ribosome biogenesis protein RLP24 [Habropoda laboriosa]	0.0196904	0.897558
comp124230_c1_seq4	4518	XP_008195623.1	PREDICTED: regulator of G-protein signaling loco [Tribolium castaneum]	0.032609	0.898366
comp112448_c0_seq7	2571	XP_008199422.1	PREDICTED: furin-like protease 1, isoform 1-CRR isoform X4 [Tribolium castaneum]	0.0391578	0.901883
comp125669_c0_seq3	3370	KYB25338.1	Sterile alpha and TIR motif-containing protein 1-like Protein [Tribolium castaneum]	0.0169236	0.902145
comp112220_c0_seq2	1752	EEZ97815.1	Tyrosine-protein phosphatase non-receptor type 9-like Protein [Tribolium castaneum]	0.012494	0.903483
comp126639_c0_seq9	1908	ALE20543.1	HIF1alpha [Leptinotarsa decemlineata]	0.0132636	0.904215
comp118119_c0_seq2	3048	KYB26564.1	High affinity cAMP-specific and IBMX-insensitive 3',5'-cyclic phosphodiesterase 8A-like Protein [Tribolium castaneum]	0.00890296	0.904524
comp106981_c0_seq3	3605	XP_015833006.1	PREDICTED: protein phosphatase 1 regulatory subunit 12A isoform X6 [Tribolium castaneum]	0.0380998	0.905533
comp128116_c0_seq1	2340	XP_014365539.1	PREDICTED: RNA-directed DNA polymerase from mobile element jockey-like [Papilio machaon]	0.00205501	0.909238
comp127703_c2_seq3	3490	XP_011141299.1	PREDICTED: facilitated trehalose transporter Tret1-2 homolog [Harpegnathos saltator]	0.0132636	0.90966
comp125982_c0_seq1	5804	ANW09597.1	vitellogenin 2 [Monochamus alternatus]	0.0446802	0.911833
comp127728_c5_seq3	365	No blastx hit	No blastx hit	0.0211644	0.912032
comp85072_c0_seq2	232	No blastx hit	No blastx hit	0.0233829	0.914231
comp122946_c3_seq5	3268	JAS33511.1	hypothetical protein g.16940, partial [Clastoptera arizonana]	0.0331595	0.915463
comp98899_c1_seq1	2210	XP_008197580.1	PREDICTED: facilitated trehalose transporter Tret1 isoform X1 [Tribolium castaneum]	0.0166924	0.915494
comp120688_c0_seq1	1829	XP_015837541.1	PREDICTED: uncharacterized MFS-type transporter C09D4.1-like [Tribolium castaneum]	0.00419153	0.916199
comp125669_c0_seq2	3597	XP_008198212.1	PREDICTED: sterile alpha and TIR motif-containing protein 1 isoform X2 [Tribolium castaneum]	0.0135192	0.91642
comp119496_c5_seq1	1943	XP_017786382.1	PREDICTED: WASH complex subunit FAM21 [Nicrophorus vespilloides]	0.0176285	0.916761
comp116822_c0_seq1	2384	EFA07378.1	Glucose dehydrogenase [FAD, quinone]-like Protein [Tribolium castaneum]	0.0388337	0.917663
comp120675_c3_seq4	2068	EFA02637.1	Maltase A1-like Protein [Tribolium castaneum]	0.00965782	0.918174
comp124632_c1_seq8	1064	AEE63571.1	unknown [Dendroctonus ponderosae]	0.0383757	0.919015
comp133044_c0_seq1	295	XP_973073.2	PREDICTED: gamma-aminobutyric acid receptor-associated protein [Tribolium castaneum]	0.0363876	0.919475
comp124530_c1_seq9	1934	XP_008198519.1	PREDICTED: glycogenin-2 isoform X4 [Tribolium castaneum]	0.0326462	0.921944
comp109117_c0_seq1	4692	EFA10719.1	chitin synthase 2 [Tribolium castaneum]	0.00198525	0.922235
comp126434_c1_seq1	1211	KMQ87583.1	mariner transposase [Lasius niger]	0.0363601	0.92382
comp125225_c1_seq1	1516	XP_012544679.1	PREDICTED: uncharacterized protein LOC105841430 [Bombyx mori]	0.0379776	0.924279
comp150671_c0_seq1	377	No blastx hit	No blastx hit	0.0142779	0.926002
comp125120_c0_seq3	4372	AMS38379.1	hypothetical protein, partial [Bactrocera tryoni]	0.0386586	0.92748
comp119509_c1_seq2	850	XP_017776199.1	PREDICTED: lipopolysaccharide-induced tumor necrosis factor-alpha factor homolog [Nicrophorus vespilloides]	0.0132636	0.928582
comp119541_c1_seq3	244	No blastx hit	No blastx hit	0.0257561	0.928737
comp128281_c0_seq1	3454	No blastx hit	No blastx hit	0.013086	0.928798
comp42223_c0_seq1	1634	XP_008197065.1	PREDICTED: uncharacterized protein LOC657157 [Tribolium castaneum]	0.0382806	0.929795
comp125669_c0_seq1	3651	KYB25339.1	Sterile alpha and TIR motif-containing protein 1-like Protein [Tribolium castaneum]	0.00561185	0.932033
comp42049_c0_seq2	1237	ENN74342.1	hypothetical protein YQE_09312, partial [Dendroctonus ponderosae]	0.0382706	0.932334
comp78112_c0_seq1	468	KRT82683.1	hypothetical protein AMK59_4138 [Oryctes borbonicus]	0.0402611	0.932748
comp11240_c0_seq1	289	ENN76821.1	hypothetical protein YQE_06662, partial [Dendroctonus ponderosae]	0.0114552	0.934884
comp121216_c0_seq1	2929	XP_017888122.1	PREDICTED: prominin-like protein isoform X9 [Ceratina calcarata]	0.00486978	0.935261
comp120921_c0_seq1	1878	No blastx hit	No blastx hit	0.0129579	0.93585
comp119333_c0_seq15	368	No blastx hit	No blastx hit	0.0396855	0.935884
comp124737_c1_seq11	2117	No blastx hit	No blastx hit	0.0270546	0.936844
comp124530_c1_seq5	2291	XP_015838868.1	PREDICTED: proteoglycan 4 isoform X1 [Tribolium castaneum]	0.0103867	0.937663
comp120688_c0_seq2	1882	XP_015837541.1	PREDICTED: uncharacterized MFS-type transporter C09D4.1-like [Tribolium castaneum]	0.00160654	0.938354
comp89134_c0_seq2	1240	XP_008194283.1	PREDICTED: nucleolar and coiled-body phosphoprotein 1 isoform X3 [Tribolium castaneum]	0.0127282	0.938851
comp36444_c0_seq1	2152	XP_015836308.1	PREDICTED: synaptic vesicle glycoprotein 2B [Tribolium castaneum]	0.0152811	0.939657
comp139683_c0_seq1	309	ANX99821.1	smooth septate junction protein 2 [Diabrotica virgifera]	0.0127398	0.939691
comp83280_c0_seq1	694	EFA11034.1	Very long-chain-fatty-acid--CoA ligase bubblegum-like Protein [Tribolium castaneum]	0.0104188	0.940288
comp92574_c1_seq2	2011	EJY57559.1	AAEL004931-PB [Aedes aegypti]	0.0199268	0.940784
comp74384_c0_seq1	652	No blastx hit	No blastx hit	0.0338086	0.941492
comp119906_c1_seq1	2119	AJF94883.1	C1 family cathepsin L11 [Tenebrio molitor]	0.0272484	0.94178
comp115172_c0_seq1	3918	ERL87890.1	hypothetical protein D910_05278 [Dendroctonus ponderosae]	0.00580119	0.942634
comp112096_c0_seq6	2975	No blastx hit	No blastx hit	0.016944	0.944781
comp119606_c0_seq3	2118	XP_015836308.1	PREDICTED: synaptic vesicle glycoprotein 2B [Tribolium castaneum]	0.0154049	0.945162
comp119190_c0_seq2	4419	XP_015838791.1	PREDICTED: zinc finger protein 62 isoform X2 [Tribolium castaneum]	0.0135186	0.946061
comp126869_c1_seq1	2155	KRT78784.1	Chaperone, partial [Oryctes borbonicus]	0.0136316	0.946165
comp127306_c0_seq23	995	No blastx hit	No blastx hit	0.0151191	0.946366
comp122069_c8_seq1	949	No blastx hit	No blastx hit	0.0107309	0.94678
comp119606_c0_seq4	1890	XP_015836308.1	PREDICTED: synaptic vesicle glycoprotein 2B [Tribolium castaneum]	0.0143108	0.947498
comp89134_c0_seq1	1603	XP_008194283.1	PREDICTED: nucleolar and coiled-body phosphoprotein 1 isoform X3 [Tribolium castaneum]	0.0154471	0.949172
comp126457_c2_seq5	4279	XP_017478714.1	PREDICTED: uncharacterized protein LOC108368378 [Rhagoletis zephyria]	0.0377029	0.949283
comp125951_c3_seq1	365	XP_014486407.1	PREDICTED: uncharacterized protein LOC106750516, partial [Dinoponera quadriceps]	0.0336998	0.949987
comp93975_c0_seq1	1210	ERL89718.1	hypothetical protein D910_07079 [Dendroctonus ponderosae]	0.047194	0.950127
comp80058_c0_seq3	663	KRT78784.1	Chaperone, partial [Oryctes borbonicus]	0.0179723	0.95188
comp96870_c0_seq1	263	No blastx hit	No blastx hit	0.0403068	0.953182
comp119604_c6_seq1	218	No blastx hit	No blastx hit	0.00807111	0.954316
comp127306_c0_seq20	1010	No blastx hit	No blastx hit	0.0169434	0.954923
comp114565_c0_seq2	1308	AIZ00521.1	CAPA receptor [Tribolium castaneum]	0.0220803	0.954942
comp76470_c0_seq2	4591	XP_001807060.1	PREDICTED: cytokine receptor [Tribolium castaneum]	0.0335599	0.955866
comp38470_c0_seq1	653	ENN76821.1	hypothetical protein YQE_06662, partial [Dendroctonus ponderosae]	0.0111937	0.956342
comp126836_c1_seq5	861	KMQ95932.1	endonuclease-reverse transcriptase [Lasius niger]	0.049674	0.958845
comp89884_c1_seq1	2666	ERL93150.1	hypothetical protein D910_10448, partial [Dendroctonus ponderosae]	0.00961717	0.960649
comp128004_c2_seq3	4315	KPU75308.1	uncharacterized protein Dana_GF26277 [Drosophila ananassae]	0.00245165	0.961413
comp121853_c2_seq1	1547	XP_018399451.1	PREDICTED: tigger transposable element-derived protein 1-like [Cyphomyrmex costatus]	0.0149864	0.962002
comp80145_c0_seq1	833	No blastx hit	No blastx hit	0.0343167	0.962056
comp121611_c0_seq3	3223	NP_001165864.1	extended synaptotagmin-like protein 2a [Tribolium castaneum]	0.0126849	0.962479
comp128206_c1_seq3	3862	KMQ95932.1	endonuclease-reverse transcriptase [Lasius niger]	0.00158877	0.963092
comp128684_c0_seq4	2973	EJY57493.1	AAEL017480-PA, partial [Aedes aegypti]	0.00873622	0.963556
comp125135_c0_seq3	1026	No blastx hit	No blastx hit	0.0404219	0.9651
comp128369_c0_seq6	2030	EFA10699.1	kayak [Tribolium castaneum]	0.0131611	0.965411
comp134656_c0_seq1	400	AJP75147.1	pyrroline-5-carboxylate synthetase [Leptinotarsa decemlineata]	0.0434885	0.966966
comp118390_c0_seq1	3249	ALE20589.1	nutrient amino acid trasporter 2 [Leptinotarsa decemlineata]	0.0174048	0.967089
comp127728_c5_seq8	1007	No blastx hit	No blastx hit	0.0395242	0.967541
comp125285_c0_seq16	3665	XP_967695.2	PREDICTED: beta-parvin isoform X1 [Tribolium castaneum]	0.00623824	0.967717
comp109423_c0_seq2	1070	No blastx hit	No blastx hit	0.0338143	0.968224
comp42287_c0_seq1	1645	EFA11325.1	hypothetical protein TcasGA2_TC010864 [Tribolium castaneum]	0.0270257	0.970245
comp117631_c1_seq3	2863	EFA07685.2	hypothetical protein TcasGA2_TC030738 [Tribolium castaneum]	0.0396697	0.971655
comp107217_c0_seq2	1717	EFA02990.1	Ecotropic viral integration site 5 ortholog-like Protein [Tribolium castaneum]	0.0233473	0.971888
comp127609_c4_seq5	1669	AEE61973.1	unknown [Dendroctonus ponderosae]	0.0224679	0.972132
comp113204_c2_seq2	1139	No blastx hit	No blastx hit	0.0429074	0.972461
comp128094_c1_seq2	2824	XP_008195074.1	PREDICTED: myosin light chain kinase, smooth muscle isoform X1 [Tribolium castaneum]	0.0108595	0.973301
comp125120_c0_seq4	5968	AMS38375.1	hypothetical protein [Bactrocera tryoni]	0.0162198	0.976484
comp79146_c0_seq1	439	No blastx hit	No blastx hit	0.00989588	0.976494
comp119606_c0_seq2	850	XP_015836308.1	PREDICTED: synaptic vesicle glycoprotein 2B [Tribolium castaneum]	0.017253	0.976778
comp92785_c0_seq1	751	No blastx hit	No blastx hit	0.0224679	0.978936
comp114592_c0_seq1	3044	XP_320234.3	AGAP012307-PA [Anopheles gambiae str. PEST]	0.0400334	0.979633
comp117730_c0_seq3	3310	XP_008196980.1	PREDICTED: dual 3',5'-cyclic-AMP and -GMP phosphodiesterase 11 isoform X2 [Tribolium castaneum]	0.00275115	0.979688
comp49172_c0_seq1	381	EFA10719.1	chitin synthase 2 [Tribolium castaneum]	0.0262718	0.979959
comp119606_c0_seq1	547	XP_015836308.1	PREDICTED: synaptic vesicle glycoprotein 2B [Tribolium castaneum]	0.0193443	0.983162
comp120074_c5_seq3	262	XP_014371867.1	PREDICTED: RNA-directed DNA polymerase from mobile element jockey-like [Papilio machaon]	0.0193502	0.983204
comp117746_c0_seq16	2187	XP_014371867.1	PREDICTED: RNA-directed DNA polymerase from mobile element jockey-like [Papilio machaon]	0.0127302	0.983994
comp118180_c1_seq1	863	No blastx hit	No blastx hit	0.035782	0.984326
comp120412_c0_seq2	2496	EFA08554.1	hypothetical protein TcasGA2_TC006209 [Tribolium castaneum]	0.0453272	0.985593
comp11391_c0_seq1	252	KRT85695.1	hypothetical protein AMK59_1649, partial [Oryctes borbonicus]	0.0472552	0.9865
comp6035_c0_seq1	370	AFK08615.1	chitin synthase 2 [Locusta migratoria]	0.00525817	0.988149
comp116821_c0_seq1	1607	ERL91421.1	hypothetical protein D910_08753 [Dendroctonus ponderosae]	0.0166924	0.988186
comp52934_c0_seq1	410	KYB26404.1	hypothetical protein TcasGA2_TC033782 [Tribolium castaneum]	0.00943152	0.988557
comp128616_c0_seq1	8466	XP_015833269.1	PREDICTED: titin isoform X2 [Tribolium castaneum]	0.00227859	0.990107
comp124618_c12_seq4	1485	XP_966682.1	PREDICTED: uncharacterized protein LOC658984 [Tribolium castaneum]	0.0351517	0.990922
comp125120_c0_seq2	4449	AMS38379.1	hypothetical protein, partial [Bactrocera tryoni]	0.0295883	0.991142
comp84112_c0_seq1	402	No blastx hit	No blastx hit	0.00284953	0.991761
comp124626_c3_seq2	240	AIY68369.1	esterase [Leptinotarsa decemlineata]	0.0146192	0.992811
comp113543_c0_seq20	2644	ERL93211.1	hypothetical protein D910_10507, partial [Dendroctonus ponderosae]	0.0325086	0.992992
comp42220_c0_seq1	1533	ENN75102.1	hypothetical protein YQE_08415, partial [Dendroctonus ponderosae]	0.030697	0.993362
comp92633_c0_seq1	606	No blastx hit	No blastx hit	0.0307766	0.993638
comp117300_c0_seq5	799	KRF97428.1	uncharacterized protein Dwil_GK26988, partial [Drosophila willistoni]	0.0295505	0.9938
comp55045_c0_seq2	413	ERL94390.1	hypothetical protein D910_11669 [Dendroctonus ponderosae]	0.0109419	0.993934
comp119447_c0_seq2	1513	XP_008192154.1	PREDICTED: uncharacterized protein LOC100142441 isoform X4 [Tribolium castaneum]	0.0229614	0.994006
comp9883_c0_seq1	306	ENN73247.1	hypothetical protein YQE_10143, partial [Dendroctonus ponderosae]	0.014072	0.994669
comp123661_c1_seq3	1995	XP_001807518.1	PREDICTED: carboxypeptidase E [Tribolium castaneum]	0.0175628	0.994997
comp125120_c0_seq18	5208	AMS38375.1	hypothetical protein [Bactrocera tryoni]	0.0434885	0.995688
comp125088_c0_seq1	2753	XP_967505.2	PREDICTED: otopetrin-2 isoform X2 [Tribolium castaneum]	0.00766711	0.99783
comp36744_c0_seq1	530	No blastx hit	No blastx hit	0.0290488	0.998467
comp123129_c0_seq2	1804	EFA04645.1	glass bottom boat [Tribolium castaneum]	0.0256022	1.00056
comp112096_c0_seq4	4568	XP_008198242.1	PREDICTED: pollen-specific leucine-rich repeat extensin-like protein 1 [Tribolium castaneum]	0.0297617	1.00313
comp124272_c5_seq1	674	No blastx hit	No blastx hit	0.0499046	1.0039
comp128127_c2_seq13	1880	XP_008484636.1	PREDICTED: RNA-directed DNA polymerase from mobile element jockey-like, partial [Diaphorina citri]	0.0149196	1.00554
comp112730_c0_seq1	2230	EEZ99098.1	Lysosomal aspartic protease-like Protein [Tribolium castaneum]	0.0434885	1.00658
comp110550_c0_seq1	263	No blastx hit	No blastx hit	0.0309396	1.00718
comp93022_c0_seq1	1576	ERL91491.1	hypothetical protein D910_08821 [Dendroctonus ponderosae]	0.0475576	1.00808
comp114592_c0_seq2	3032	XP_320234.3	AGAP012307-PA [Anopheles gambiae str. PEST]	0.0275124	1.00914
comp125437_c1_seq16	768	EHJ78101.1	glutamate [Danaus plexippus]	0.0226516	1.00946
comp122748_c3_seq1	2870	EFA06749.1	Facilitated trehalose transporter Tret1-2 homolog-like Protein [Tribolium castaneum]	0.0280962	1.01481
comp130268_c0_seq1	568	AEE62025.1	unknown [Dendroctonus ponderosae]	0.028457	1.01713
comp123530_c0_seq1	1501	EFA05154.1	hypothetical protein TcasGA2_TC015272 [Tribolium castaneum]	0.0089941	1.01752
comp127703_c2_seq1	3357	XP_011643846.1	PREDICTED: facilitated trehalose transporter Tret1-2 homolog [Pogonomyrmex barbatus]	0.00456349	1.01865
comp125028_c0_seq1	1697	EFA05154.1	hypothetical protein TcasGA2_TC015272 [Tribolium castaneum]	0.0326698	1.01893
comp116475_c1_seq1	3186	BAF49604.1	chitinase [Monochamus alternatus]	0.0459809	1.01897
comp76121_c0_seq1	1762	XP_972187.1	PREDICTED: facilitated trehalose transporter Tret1 [Tribolium castaneum]	0.00608988	1.01925
comp120822_c1_seq2	1749	EFA05154.1	hypothetical protein TcasGA2_TC015272 [Tribolium castaneum]	0.0135696	1.02079
comp127541_c0_seq1	763	AHF27416.1	putative sugar transporter 3_2 [Phaedon cochleariae]	0.0169108	1.02337
comp71049_c0_seq1	458	No blastx hit	No blastx hit	0.0285233	1.02898
comp119387_c4_seq9	1565	XP_008195896.1	PREDICTED: protein LTV1 homolog [Tribolium castaneum]	0.0168839	1.02939
comp43125_c0_seq1	1412	XP_975491.1	PREDICTED: nucleolar GTP-binding protein 1 [Tribolium castaneum]	0.0188563	1.03224
comp125945_c1_seq1	5376	XP_015840355.1	PREDICTED: ATP-binding cassette sub-family A member 3 [Tribolium castaneum]	0.00169267	1.03236
comp125120_c0_seq12	6422	AMS38375.1	hypothetical protein [Bactrocera tryoni]	0.0225712	1.03257
comp117066_c1_seq1	1455	EEZ99238.2	serine protease H18 [Tribolium castaneum]	0.0261575	1.03304
comp73161_c0_seq1	1119	KYB26070.1	hypothetical protein TcasGA2_TC033952 [Tribolium castaneum]	0.0290802	1.03493
comp117730_c0_seq1	3373	XP_008196980.1	PREDICTED: dual 3',5'-cyclic-AMP and -GMP phosphodiesterase 11 isoform X2 [Tribolium castaneum]	0.00128754	1.03627
comp18738_c0_seq2	286	XP_014235316.1	PREDICTED: prominin-like protein isoform X4 [Trichogramma pretiosum]	0.00330617	1.03826
comp129263_c0_seq1	2075	XP_008190945.1	PREDICTED: organic cation transporter protein [Tribolium castaneum]	0.0331294	1.03928
comp124626_c5_seq2	3841	AIY68369.1	esterase [Leptinotarsa decemlineata]	0.029962	1.03937
comp65888_c0_seq1	404	ENN72600.1	hypothetical protein YQE_10700, partial [Dendroctonus ponderosae]	0.0272257	1.04028
comp44537_c0_seq1	374	No blastx hit	No blastx hit	0.0239594	1.04162
comp66878_c0_seq1	468	XP_008197065.1	PREDICTED: uncharacterized protein LOC657157 [Tribolium castaneum]	0.024568	1.04235
comp125120_c0_seq16	6459	AMS38375.1	hypothetical protein [Bactrocera tryoni]	0.0320526	1.04315
comp84743_c0_seq1	472	XP_015833860.1	PREDICTED: cap-specific mRNA (nucleoside-2'-O-)-methyltransferase 1 [Tribolium castaneum]	0.0261673	1.0438
comp144747_c0_seq1	305	No blastx hit	No blastx hit	0.0340887	1.04647
comp123477_c0_seq1	1651	AEE61829.1	unknown [Dendroctonus ponderosae]	0.00974334	1.04697
comp120412_c0_seq3	2357	EFA08554.1	hypothetical protein TcasGA2_TC006209 [Tribolium castaneum]	0.0268679	1.04765
comp49172_c0_seq3	353	AHY28560.1	chitin synthase II [Anthonomus grandis]	0.0133556	1.04891
comp113981_c0_seq1	1332	ENN72835.1	hypothetical protein YQE_10535, partial [Dendroctonus ponderosae]	0.0101293	1.04894
comp132817_c0_seq1	490	ENN70401.1	hypothetical protein YQE_12907, partial [Dendroctonus ponderosae]	0.0346457	1.0494
comp128684_c0_seq14	811	EJY57493.1	AAEL017480-PA, partial [Aedes aegypti]	0.0247244	1.05005
comp118227_c0_seq1	512	No blastx hit	No blastx hit	0.0111937	1.05029
comp125527_c1_seq1	2122	XP_015836792.1	PREDICTED: uncharacterized protein LOC661375 [Tribolium castaneum]	0.0179293	1.05055
comp127167_c0_seq11	576	KMQ91586.1	endonuclease-reverse transcriptase [Lasius niger]	0.0326462	1.05109
comp125120_c0_seq14	5756	AMS38375.1	hypothetical protein [Bactrocera tryoni]	0.0229622	1.05111
comp45601_c0_seq1	377	AGM32305.1	DnaJ-like protein, partial [Coptotermes formosanus]	0.00230199	1.05223
comp108862_c0_seq1	1223	XP_015833808.1	PREDICTED: uncharacterized protein LOC659280 [Tribolium castaneum]	0.0185991	1.0524
comp118153_c0_seq2	2312	EFA13506.2	hypothetical protein TcasGA2_TC002101 [Tribolium castaneum]	0.0294337	1.05296
comp119190_c0_seq1	4554	XP_015838790.1	PREDICTED: zinc finger protein 91 isoform X1 [Tribolium castaneum]	0.00201587	1.05353
comp32586_c0_seq1	595	No blastx hit	No blastx hit	0.0354948	1.05575
comp37819_c0_seq1	2998	AJP75147.1	pyrroline-5-carboxylate synthetase [Leptinotarsa decemlineata]	0.0223984	1.05604
comp80058_c0_seq1	309	KRT78784.1	Chaperone, partial [Oryctes borbonicus]	0.0230638	1.0574
comp126457_c2_seq8	4307	XP_017478714.1	PREDICTED: uncharacterized protein LOC108368378 [Rhagoletis zephyria]	0.0257561	1.059
comp42357_c0_seq1	554	No blastx hit	No blastx hit	0.0205056	1.05914
comp123702_c2_seq2	660	No blastx hit	No blastx hit	0.0234787	1.05982
comp124140_c0_seq1	2756	XP_016659867.1	PREDICTED: uncharacterized protein LOC107883745 [Acyrthosiphon pisum]	0.00900817	1.0603
comp129409_c0_seq1	1459	No blastx hit	No blastx hit	0.0273091	1.06048
comp120670_c0_seq2	2138	XP_974454.1	PREDICTED: heparan-alpha-glucosaminide N-acetyltransferase [Tribolium castaneum]	0.00671035	1.06058
comp116974_c0_seq1	1354	ERL95253.1	hypothetical protein D910_12520 [Dendroctonus ponderosae]	0.0438948	1.06086
[truncated: 1,294 more rows]

## Sheet: RB vs SB 24h
Contig name	Sequence Length	Top Hit Accessary	Description	FDR	Log2FoldChange
[truncated: 748 more rows]

[truncated: 1 more sheets: RI vs SI 24h]
